# Supplementary material for: Trained Immunity in Anopheles gambiae: Antibacterial Immunity Is Enhanced by Priming via Sugar Meal Supplemented With a Single Gut Symbiotic Bacterial Strain
Source: Front Microbiol. 2021 Apr 30;12:649213. doi: 10.3389/fmicb.2021.649213 (PMC8121176; doi:10.3389/fmicb.2021.649213)
Supplement: Supplementary file 3 [file Table_1.xlsx]

## Sheet: Table S1
	Table S1. Primer sequences
	A. gambaie gene ID	Gene name	Forward	Reverse
	AGAP011788	CLIPA14	CGGCATCATCGACATCCGTGTC	GTTGCTGTCGGCGACACGCTCCT
	AGAP007347	LYSC1	AAATGTGAACTGGCAAAGGCG	GGCACACTTGATGTCATCCG
	AGAP011294	DEF1	CTGTACCATTGCCGTTGTGC	AACACACACCGCCTTACTGT
	AGAP009217	CLIPB12	TTGGCTACAGAGGACGGTTC	AACGTTCGATCACACGATCAC
	AGAP001212	PGRPLB	GCAGTGCATCGCGGCAATGC	TGAGGTTTTGGGCGGCCGTG
	AGAP008329	rpS5	CCATGTCACGTCTCGTCACT	CGAAAACCATCCACACACAC
	Species	Gene name	Forward	Reverse	size
	Serratia	Glucose-1-phosphatase	ACCTTTAACCAGCAGGCGTT	TGACAGCAAGGAAGCGATGT	488bp
		DNA gyrase subunit A	CCAGCCAAAGTTGCTGAACC	ACTTCCATCAAGCGGTCTGG	483bp
	Enterobacter	DNA gyrase subunit A	ACTAACGGTAGCGACGAAGC	CGTTGCACGAGACTTGGTTG	242bp
