# Supplementary material for: Trained Immunity in Anopheles gambiae: Antibacterial Immunity Is Enhanced by Priming via Sugar Meal Supplemented With a Single Gut Symbiotic Bacterial Strain
Source: Front Microbiol. 2021 Apr 30;12:649213. doi: 10.3389/fmicb.2021.649213 (PMC8121176; doi:10.3389/fmicb.2021.649213)
Supplement: Supplementary file 4 [file Table_2.xlsx]

## Sheet: Table S2
Table S2. Normalized read counts
Name	Annotation	Native priming 1	Native priming 2	Native priming 3	Enterobacter Priming 1	Enterobacter Priming 2	Enterobacter Priming 3	Serratia Priming 1	Serratia Priming 2	Serratia Priming 3	Injury Control 1	Injury Control 2	Injury Control 3	Native prim Ent inf 1	Native prim Ent inf 2	Native prim Ent inf 3	Ent Prim + Ent inf 1	Ent Prim + Ent inf 2	Ent Prim + Ent inf 3	Ent Prim + Ser inf 1	Ent Prim + Ser inf 3	Native prim Ser inf 1	Native prim Ser inf 2	Native prim Ser inf 3	Ser Prim + Ser inf 1	Ser Prim + Ser inf 2	Ser Prim + Ser inf 3	Ser Prim + Ent inf 1	Ser Prim + Ent inf 2	Ser Prim + Ent inf 3
AGAP005650	(acyl-carrier-protein) S-malonyltransferase	8.6441	8.96068	8.49339	8.61293	8.57323	8.57128	8.47664	8.49587	8.56844	8.63485	8.80986	8.81967	8.80489	8.74696	8.8545	8.75277	8.55304	8.65579	8.65139	8.6136	8.56794	8.67473	8.69295	8.60438	8.53448	8.50217	8.8907	8.87599	8.67758
AGAP012104	(Dimethylallyl)adenosine tRNA methylthiotransferase MiaB	8.16879	8.28935	8.07861	8.37532	8.31141	8.40181	8.37238	8.28293	8.23804	8.28164	8.14017	8.17739	8.13799	8.3295	8.30623	8.22407	8.22093	7.92962	7.94389	7.83338	7.92563	8.14131	8.08821	8.15369	7.78636	7.8394	7.85134	8.00215	8.15994
AGAP000422	(heparan sulfate)-glucosamine 3-sulfotransferase 3	5.4163	4.84592	5.18194	5.39501	5.03802	5.40589	5.22879	5.22973	5.38419	5.23339	5.12399	5.14107	5.26145	5.19333	5.08354	4.89797	5.01357	5.3153	4.82302	4.61718	4.95854	4.95502	5.22231	5.10119	5.04608	5.2544	5.11802	4.95579	5.30361
AGAP006169	(heparan sulfate)-glucosamine 3-sulfotransferase 5	3.85958	3.49458	4.09418	3.81031	3.83206	3.93699	3.76873	4.13165	3.78437	4.00401	3.86229	3.93111	3.71472	3.76321	3.44806	3.96279	3.78488	4.11212	4.19072	3.69437	3.44259	3.74342	3.82455	3.97966	3.98687	3.73313	3.73595	3.45277	3.81902
AGAP001789	(methionine synthase) reductase	8.39414	8.44387	8.50144	8.22577	8.3723	8.27033	8.28458	8.37735	8.19623	8.40192	8.61546	8.58871	8.45604	8.56427	8.66355	8.50657	8.50094	8.48826	8.50595	8.58242	8.19345	8.24727	8.01158	8.55756	8.57987	8.51905	8.53393	8.49485	8.53077
AGAP010885	(S)-2-hydroxy-acid oxidase	12.1741	12.683	11.618	11.5637	11.3861	11.4298	11.2883	11.1926	11.5623	11.1823	10.9243	10.916	11.4436	11.4054	12.0445	11.614	11.2911	11.2271	10.5296	11.2065	10.8079	10.9552	10.9752	11.3307	11.1447	11.2211	10.8279	11.4979	11.2773
AGAP005618	1,2-dihydroxy-3-keto-5-methylthiopentene dioxygenase	10.1681	10.5262	10.1073	10.1078	9.89816	10.1368	10.1866	10.071	10.1171	10.1174	9.90885	9.99201	10.1976	10.0464	10.6128	10.2844	10.0829	10.1077	10.0571	10.3849	9.94735	9.94743	10.0449	10.1387	9.98765	10.1542	9.86723	10.2548	10.0875
AGAP010428	1,4-alpha-glucan branching enzyme	12.5487	12.4915	12.386	12.0893	12.1761	12.0711	12.1375	12.1785	12.1667	11.9602	11.7641	11.7829	12.0764	12.0219	12.2699	12.0963	12.0762	11.9699	11.5683	11.6933	11.4851	11.4712	11.514	11.8316	11.8783	11.8054	11.7754	11.7338	11.9906
AGAP002078	14 kDa phosphohistidine phosphatase	8.75409	9.05326	8.61403	8.73127	8.57261	8.88176	8.84309	8.84554	8.79758	8.37888	8.47115	8.46095	8.85029	8.56491	9.03334	8.72268	8.75827	8.56028	8.91054	9.06673	8.38555	8.3822	8.40454	8.66225	8.45675	8.66647	8.56718	8.75386	8.66719
AGAP001174	14.5 kDa salivary peptide	11.3631	11.3094	11.4353	11.3221	11.4584	11.2355	11.1876	11.3325	11.3504	11.4379	11.5302	11.5668	11.6801	11.4804	11.5716	11.5878	11.508	11.4665	11.7025	11.5402	11.967	11.8079	11.7337	11.5389	11.6623	11.8521	11.5004	11.2928	11.2802
AGAP001151	14-3-3 protein epsilon	13.7519	13.6593	13.6928	13.5635	13.5713	13.5793	13.5305	13.4987	13.67	13.6917	13.6169	13.638	13.634	13.6383	13.6818	13.6299	13.7999	13.6541	13.4946	13.495	13.4953	13.6014	13.5781	13.7944	13.727	13.6457	13.5408	13.538	13.5848
AGAP004986	15 kDa selenoprotein	10.3967	10.8472	10.0613	10.1862	9.9943	10.1474	10.3509	10.2024	10.2821	10.3231	10.2124	10.1477	10.4846	10.1673	10.8486	10.5382	10.4632	10.3786	10.6721	11.1065	10.2593	10.0337	10.201	10.6532	10.3148	10.7099	10.1377	10.6156	10.4403
AGAP001753	15-hydroxyprostaglandin dehydrogenase (NAD)	6.03185	6.12464	5.99679	5.74515	5.67475	5.79555	6.09726	5.91647	5.83432	5.86977	5.60242	5.85522	5.93758	5.53836	5.85695	6.0309	6.0076	5.80909	6.69449	6.72023	5.73605	5.76303	5.51686	5.76287	5.61164	5.59791	6.03736	6.08472	6.22748
AGAP000882	17-beta-hydroxysteroid dehydrogenase type 6 precursor	7.91856	8.33659	7.78121	7.37601	7.62002	7.54433	7.54838	7.48192	7.71981	7.62459	7.33736	7.59694	7.50419	7.61184	7.82178	7.60755	7.88245	7.44835	7.59064	7.49436	7.28721	7.32381	7.32082	7.76455	7.50587	7.23282	7.53433	7.71442	7.60477
AGAP004465	18S rRNA (adenine1779-N6/adenine1780-N6)-dimethyltransferase	9.02038	8.80401	8.87435	8.89649	8.94364	8.85802	8.87768	8.80377	8.92942	8.88496	8.9702	8.97403	9.12421	9.04108	9.25397	9.06514	9.06925	8.97863	8.79039	9.15496	8.68754	8.83814	8.83621	8.99818	8.97649	8.87569	8.86469	8.88204	8.95604
AGAP002021	1-acyl-sn-glycerol-3-phosphate acyltransferase	8.36208	8.38977	8.7038	8.29748	8.60607	8.5137	8.4621	8.51219	8.50204	8.72056	8.94588	8.90247	8.42144	8.72367	8.53728	8.46029	8.61503	8.59388	8.82326	8.61416	8.74688	8.95692	8.75126	8.69681	8.83331	8.4342	9.11211	8.6717	8.58602
AGAP009407	1-acyl-sn-glycerol-3-phosphate acyltransferase alpha	5.20356	4.72143	5.38276	5.47771	5.40346	5.12186	5.29731	5.57366	5.53511	5.4553	5.86029	5.42848	5.01407	5.2248	4.73694	4.83063	5.0319	4.72386	5.33346	5.22486	5.76833	5.68017	6.00467	4.99192	5.04839	5.2915	5.38947	5.01498	5.28489
AGAP009414	1-acyl-sn-glycerol-3-phosphate acyltransferase alpha	7.91293	7.92749	7.8247	7.7623	7.87616	7.8997	7.53542	7.74667	7.77197	8.01863	7.67047	7.89443	7.88413	8.04368	7.99192	8.08763	8.01412	7.76984	7.89279	7.91577	7.65348	7.77221	7.8849	7.58496	7.93263	7.74926	7.89018	7.92188	7.9675
AGAP007113	1-acyl-sn-glycerol-3-phosphate acyltransferase gamma	11.2943	11.0085	11.2654	11.3495	11.4983	11.2514	11.0733	11.2354	11.3022	11.5568	11.3942	11.4487	11.4521	11.4826	11.4684	11.4226	11.2939	11.3553	10.8019	10.6671	11.5067	11.5301	11.3973	11.2917	11.2565	11.3325	11.1998	11.0395	11.1503
AGAP002194	1D-myo-inositol-triphosphate 3-kinase	10.8269	10.6494	10.6713	10.857	11.0073	10.8102	10.5675	10.5202	10.7043	10.8805	10.6583	10.7067	10.8474	10.9398	11.082	10.7474	10.5911	10.6636	10.7525	10.8292	10.8927	10.8803	10.835	10.6177	10.6833	10.8167	10.623	10.6133	10.6724
AGAP005216	1-phosphatidylinositol-3-phosphate 5-kinase	11.3409	10.7066	11.6398	11.5226	11.6227	11.4813	11.59	11.557	11.5778	11.4836	11.6394	11.59	11.2128	11.3587	10.6489	10.986	11.3203	11.3695	11.6308	11.5168	11.6153	11.5652	11.5041	11.2877	11.4789	11.4202	11.6078	11.1619	11.4315
AGAP004366	1-pyrroline-5-carboxylate dehydrogenase	13.1599	13.2067	13.2446	13.0989	12.9921	13.1766	13.1465	13.1681	12.8739	12.6742	12.5363	12.5431	12.6314	12.7298	12.7029	12.7478	12.8439	12.6467	12.5582	12.4971	12.3144	12.3966	12.4143	12.536	12.6104	12.5167	12.442	12.4473	12.7221
AGAP001420	2,3-bisphosphoglycerate-dependent phosphoglycerate mutase	13.6424	13.9897	13.4579	13.5638	13.3701	13.6926	13.701	13.691	13.435	13.2121	12.9301	13.0152	13.4129	13.3078	13.8415	13.5804	13.4583	13.2799	12.8941	13.1155	12.6016	12.7777	12.848	13.2795	13.0201	13.1357	12.8773	13.259	13.283
AGAP009079	2',5'-phosphodiesterase 12	10.0775	10.3252	10.1432	10.1056	10.0102	10.1473	10.1382	10.1283	10.0023	10.1876	10.2691	10.2169	10.0752	10.0906	10.2565	10.0612	9.979	9.99372	10.1486	10.2297	10.0421	10.0987	9.99013	10.0979	10.1092	10.1097	10.3381	10.3367	10.2341
AGAP000934	2-(3-amino-3-carboxypropyl)histidine synthase subunit 2	9.29915	9.46654	9.12639	9.19864	9.19753	9.1571	9.02499	9.14149	9.10976	9.39028	9.39838	9.19056	9.48665	9.50573	9.69996	9.68975	9.29082	9.42942	8.94017	9.20493	8.88654	9.2055	9.17408	9.28983	9.17643	9.20309	9.10715	9.41272	9.37158
AGAP011423	20S proteasome subunit beta 2	10.8047	11.1376	10.7655	10.7868	10.6921	10.7501	10.7067	10.7167	10.674	10.6074	10.5986	10.663	11.0885	10.9046	11.1618	11.0113	10.9193	10.8554	10.8896	11.2377	10.5301	10.5747	10.6507	10.9714	10.8537	10.9257	10.7364	11.0556	10.8343
AGAP001697	20S proteasome subunit beta 3	10.9018	11.2421	10.7429	10.8173	10.7309	10.8406	10.8609	10.777	10.8298	10.8022	10.9335	10.9441	11.066	10.8181	11.2441	11.001	10.8386	10.9097	11.006	11.126	10.9282	10.8313	10.8928	10.9578	10.9535	10.9718	10.9667	11.1794	10.9144
AGAP008837	20S proteasome subunit beta 4	11.1687	11.5682	10.9771	11.1284	10.8351	11.0964	11.0906	10.9627	11.026	11.0774	11.0691	11.0623	11.3974	11.15	11.6089	11.3816	11.2134	11.1295	11.272	11.5878	10.9418	10.8654	10.9298	11.3313	11.1547	11.3364	11.0296	11.4377	11.1464
AGAP010718	20S proteasome subunit beta 5	11.2352	11.4887	11.2289	11.217	11.0643	11.2058	11.2442	11.2131	11.1783	11.1218	11.2439	11.1801	11.3861	11.1816	11.493	11.3414	11.3147	11.2785	11.4379	11.4702	11.1402	11.0844	11.1406	11.3771	11.3117	11.3512	11.2757	11.4606	11.2302
AGAP004991	20S proteasome subunit beta 6	10.6466	10.9719	10.4252	10.7229	10.5945	10.5963	10.5658	10.4458	10.4684	10.3928	10.37	10.4171	10.8475	10.5802	11.0999	10.8767	10.7047	10.6935	10.6429	10.9477	10.44	10.3768	10.442	10.7284	10.6447	10.7657	10.4951	10.8084	10.538
AGAP011444	20S proteasome subunit beta 7	11.592	11.9469	11.5455	11.5584	11.3544	11.5301	11.5863	11.5463	11.5306	11.4572	11.5761	11.5411	11.8896	11.6642	12.0542	11.7909	11.6237	11.6239	11.8019	12.0071	11.5203	11.5126	11.5169	11.7343	11.6899	11.7579	11.6588	11.9551	11.6785
AGAP008782	23.4 kDa salivary protein	8.95411	9.08249	9.29897	8.8055	8.38063	9.0286	9.53642	9.412	9.22114	8.53574	8.0095	8.1444	8.54151	8.28904	8.68099	8.82526	8.86255	8.0187	9.85912	10.0352	7.84823	8.00853	7.46352	9.382	9.11879	9.76636	8.50038	8.94355	9.06632
AGAP004177	23S rRNA (uridine2552-2'-O)-methyltransferase	8.56251	8.94952	8.54804	8.59593	8.48743	8.70014	8.89756	8.68971	8.59495	8.41632	8.43002	8.50135	8.64422	8.38615	8.60481	8.58426	8.5812	8.59765	9.12585	9.12775	8.43143	8.25546	8.31258	8.65553	8.44983	8.61874	8.64998	8.83118	8.66483
AGAP003851	26 proteasome complex subunit DSS1	10.03	10.5446	9.72277	9.79748	9.52714	9.8148	10.0257	9.64358	9.87614	9.98242	9.84936	9.89128	10.0649	9.77512	10.5318	10.1951	10.047	9.864	10.2497	10.7308	9.82484	9.75105	9.77912	10.2437	9.80916	10.1605	9.61456	10.2048	9.93727
AGAP002481	26S proteasome 26S non-ATPase subunit N1	11.6944	11.6628	11.8069	11.7211	11.8081	11.6408	11.5706	11.6247	11.6303	11.7148	11.9062	11.8809	11.7974	11.7745	11.7432	11.742	11.6986	11.7918	11.4982	11.5527	11.9015	11.8434	11.842	11.6707	11.7922	11.8429	11.8682	11.735	11.698
AGAP005559	26S proteasome 26S non-ATPase subunit N10	11.1571	11.3257	10.9975	11.0523	10.9417	11.0605	11.0191	10.9654	10.9576	10.9551	11.0734	11.0649	11.3339	11.1451	11.3553	11.2557	11.08	11.0738	11.1279	11.1818	11.1205	11.0971	11.142	11.1767	11.1977	11.1844	11.1274	11.3061	11.1361
AGAP008617	26S proteasome 26S non-ATPase subunit N11	10.9161	11.0778	10.9278	10.8915	10.922	10.8444	10.817	10.816	10.8584	10.917	11.0184	11.0751	11.0979	10.882	11.0984	11.0292	10.9152	10.9696	10.9956	11.0546	10.9729	10.9788	10.956	10.9684	10.9829	11.0418	10.9944	10.9595	10.7947
AGAP002606	26S proteasome 26S non-ATPase subunit N12	11.1645	11.5089	11.1827	11.1476	10.9784	11.1396	11.1837	11.0996	11.138	11.1769	11.224	11.2778	11.45	11.2282	11.6117	11.3772	11.2655	11.2444	11.431	11.5997	11.2937	11.2413	11.276	11.3733	11.2681	11.4274	11.2454	11.4863	11.2634
AGAP004758	26S proteasome 26S non-ATPase subunit N13	12.0166	12.2758	11.9857	11.9781	11.9715	11.9711	11.9746	11.9705	11.9806	11.9379	11.9921	12.029	12.1534	11.9642	12.3516	12.1465	12.0638	12.0686	11.9893	12.0629	11.9348	11.9347	11.9326	12.1311	12.0026	12.0366	12.0147	12.1279	11.9691
AGAP001745	26S proteasome 26S non-ATPase subunit N2	11.9675	12.0357	12.0451	11.992	12.0316	11.9516	11.8684	11.8801	11.9459	11.9019	12.1444	12.1296	12.1376	11.9908	11.9483	12.0289	11.9987	12.0784	12.0583	12.0539	12.1348	12.0546	12.1184	12.0853	12.1329	12.1603	12.2512	12.1799	12.0228
AGAP005535	26S proteasome 26S non-ATPase subunit N5	11.082	11.2782	11.1324	11.0246	11.071	11.0321	10.9883	10.9924	11.0154	11.0973	11.2948	11.2279	11.1941	11.1447	11.32	11.184	11.101	11.1345	11.0927	11.1209	11.1234	11.0493	11.1997	11.1876	11.1727	11.1785	11.2231	11.2745	11.1055
AGAP001440	26S proteasome 26S non-ATPase subunit N6	11.449	11.4619	11.585	11.4859	11.5363	11.4519	11.4422	11.462	11.4537	11.4081	11.572	11.5022	11.5491	11.5372	11.5552	11.5134	11.4903	11.5361	11.563	11.5574	11.5469	11.509	11.5546	11.5874	11.6142	11.6101	11.6541	11.5658	11.4925
AGAP002061	26S proteasome 26S non-ATPase subunit N7	11.1137	11.4361	10.9674	11.0885	10.9817	11.0891	11.1116	10.9918	11.0279	10.975	11.0067	11.0524	11.3233	11.1412	11.526	11.2216	11.1128	11.0672	11.0976	11.4263	10.9373	10.9514	10.9536	11.1463	11.0842	11.2134	11.0558	11.3123	11.0824
AGAP012135	26S proteasome 26S non-ATPase subunit N8	10.6884	10.8746	10.755	10.7358	10.7257	10.706	10.6419	10.6261	10.6855	10.6728	10.8594	10.8681	10.8282	10.8223	10.971	10.7945	10.718	10.7749	10.5908	10.7084	10.8306	10.782	10.8288	10.7079	10.7019	10.8564	10.8409	10.7872	10.6737
AGAP001651	26S proteasome 26S non-ATPase subunit N9	10.9251	11.1319	10.9333	10.9833	10.8344	10.8366	10.9219	10.8219	10.9347	10.9126	10.9754	10.944	11.0617	10.9784	11.2863	11.1387	11.0105	10.9681	10.9226	11.1015	10.8056	10.8518	10.9254	10.9873	10.8511	11.059	10.9036	11.1144	11.0243
AGAP003935	26S proteasome alpha 1 subunit	10.5419	10.8454	10.5836	10.728	10.6286	10.6722	10.6282	10.6344	10.6089	10.5745	10.6966	10.7517	10.9069	10.7885	11.0787	10.8663	10.766	10.8122	10.6934	10.9852	10.6425	10.5817	10.6061	10.6583	10.7602	10.9559	10.6504	10.8213	10.7089
AGAP001995	26S proteasome alpha 2 subunit	11.4137	11.6947	11.3187	11.2694	11.0556	11.2461	11.3273	11.2621	11.3018	11.2452	11.2822	11.3159	11.5733	11.3085	11.6785	11.5144	11.3935	11.3345	11.4901	11.7449	11.1697	11.2095	11.2249	11.4943	11.328	11.4597	11.2623	11.5402	11.3618
AGAP004960	26S proteasome alpha 3 subunit	11.2165	11.5657	11.0054	11.0808	10.9121	11.0085	11.0502	10.9416	11.0453	10.9307	10.9247	10.9506	11.2865	11.0736	11.5163	11.3251	11.2489	11.1509	11.1901	11.4791	10.8386	10.7328	10.8084	11.2991	11.0845	11.2244	11.0008	11.3493	11.1025
AGAP005423	26S proteasome alpha 4 subunit	11.0242	11.6158	11.0094	10.9939	10.8374	11.0216	10.9986	10.9321	10.9743	10.9977	11.0555	11.0897	11.355	11.0866	11.493	11.3592	11.094	11.0943	11.1821	11.3312	11.0745	11.0612	11.0849	11.2626	11.112	11.1542	11.1014	11.3278	11.105
AGAP008816	26S proteasome alpha 5 subunit	10.9493	11.1478	10.8753	10.8234	10.847	10.8801	10.8812	10.749	10.8661	10.7988	10.9389	10.9668	11.0692	10.8286	11.1469	11.0065	10.9102	10.9059	10.894	11.051	10.9076	10.8357	10.8712	10.9925	10.9664	11.0104	10.8796	10.9971	10.8325
AGAP010253	26S proteasome alpha 6 subunit	10.516	10.8221	10.4028	10.4362	10.347	10.3877	10.2784	10.2918	10.4126	10.4069	10.3159	10.4387	10.6816	10.4539	10.8554	10.6969	10.546	10.5473	10.3746	10.5911	10.2431	10.2616	10.3604	10.5225	10.4665	10.5238	10.2528	10.586	10.4073
AGAP001973	26S proteasome alpha 7 subunit	11.3127	11.6629	11.2008	11.2762	11.0077	11.2632	11.3124	11.1664	11.2306	11.1664	11.1825	11.2002	11.5119	11.2356	11.6271	11.4606	11.3532	11.2305	11.556	11.8136	11.0194	11.0635	11.1006	11.3942	11.3374	11.3685	11.2609	11.5434	11.36
AGAP009271	26S proteasome beta 1 subunit	11.4022	11.8924	11.1934	11.3195	11.1492	11.4198	11.3643	11.2765	11.3006	11.2028	11.2181	11.1959	11.6457	11.4481	11.8655	11.7078	11.4777	11.3849	11.5583	11.8603	11.0747	11.1062	11.1536	11.5611	11.369	11.5133	11.2581	11.7753	11.4693
AGAP001490	26S proteasome non-ATPase regulatory subunit 5	9.33906	9.34557	9.39945	9.43459	9.46041	9.38342	9.44695	9.34441	9.37982	9.41121	9.36966	9.46881	9.36425	9.28642	9.5378	9.28502	9.42867	9.45526	9.41287	9.46863	9.40116	9.40098	9.4407	9.36613	9.36509	9.42401	9.34806	9.38029	9.303
AGAP000201	26S proteasome non-ATPase regulatory subunit 9	8.56167	8.86649	8.53548	8.56174	8.56627	8.58049	8.52585	8.57618	8.6118	8.47388	8.54027	8.51271	8.81348	8.64201	8.94996	8.67784	8.65007	8.6915	8.54473	8.46143	8.61337	8.4901	8.60379	8.58413	8.61875	8.62033	8.4281	8.68557	8.5451
AGAP011174	26S proteasome regulatory subunit T1	11.2291	11.3985	11.2297	11.2506	11.1061	11.1973	11.1774	11.1424	11.225	11.2425	11.2792	11.2753	11.4233	11.339	11.4659	11.3692	11.2962	11.2426	11.1859	11.3415	11.1669	11.2115	11.2738	11.3393	11.3401	11.3627	11.2727	11.4077	11.2736
AGAP003215	26S proteasome regulatory subunit T2	11.1639	11.5799	11.0869	11.2394	10.9771	11.1613	11.088	10.9995	11.0695	11.2506	11.3273	11.2681	11.3823	11.1562	11.6104	11.4379	11.1734	11.268	11.0752	11.1788	11.4309	11.2906	11.2716	11.2847	11.2761	11.3824	11.3277	11.4892	11.1848
AGAP003216	26S proteasome regulatory subunit T2	10.4397	10.9167	10.3894	10.1255	10.2423	10.2844	10.4843	10.3518	10.3331	10.3875	10.3626	10.5809	10.7524	10.452	10.7184	10.6052	10.4582	10.4004	10.7426	11.005	10.3093	10.392	10.5577	10.6493	10.4924	10.5174	10.4976	10.8372	10.576
AGAP003008	26S proteasome regulatory subunit T3	11.7302	12.0122	11.6707	11.6675	11.5068	11.5564	11.6064	11.4602	11.5781	11.4438	11.5656	11.5954	11.8756	11.7118	12.1011	11.7755	11.671	11.6662	11.7984	12.0563	11.6199	11.5146	11.6302	11.7594	11.7651	11.8733	11.6982	11.8534	11.667
AGAP001407	26S proteasome regulatory subunit T4	11.1404	11.4535	11.1994	11.1963	11.2345	11.2309	11.2364	11.1746	11.2563	11.1625	11.3526	11.3113	11.378	11.2538	11.5535	11.3662	11.2433	11.2244	11.2513	11.3673	11.316	11.2301	11.2549	11.3029	11.2818	11.3803	11.2702	11.3278	11.1603
AGAP000616	26S proteasome regulatory subunit T5	11.2593	11.3935	11.3913	11.3537	11.2918	11.3709	11.2815	11.3408	11.2709	11.3752	11.5079	11.4426	11.5255	11.4863	11.4902	11.426	11.3653	11.3874	11.4433	11.3386	11.5102	11.4831	11.5691	11.43	11.4203	11.4612	11.5386	11.4984	11.4039
AGAP011557	26S proteasome regulatory subunit T5	2.42748	2.20325	2.78481	2.61996	2.40695	2.65161	2.32462	2.24412	2.38693	2.48952	2.14423	2.30245	2.21337	2.20568	2.26924	2.49765	2.33016	2.1727	2.33187	2.49251	2.65192	2.36928	2.09092	2.23437	2.59846	2.12411	2.4433	2.10468	2.23693
AGAP007243	26S proteasome regulatory subunit T6	11.7662	12.1024	11.7059	11.7925	11.6308	11.7724	11.7465	11.6493	11.7028	11.6551	11.7762	11.8139	11.9221	11.773	12.0943	11.923	11.7994	11.7744	11.7357	12.0006	11.727	11.725	11.7698	11.8453	11.7678	11.8027	11.7479	11.9346	11.7625
AGAP011521	28 kDa heat-and acid-stable phosphoprotein	10.8048	11.2146	10.6662	10.7219	10.5367	10.8597	10.7926	10.7552	10.5744	10.8072	10.7724	10.8915	10.903	10.815	11.255	11.0059	10.8188	10.7915	10.6679	10.7939	10.7668	10.7772	10.7788	10.8083	10.7293	10.8403	10.7021	10.9092	10.7687
AGAP001998	28S ribosomal protein S10, mitochondrial	9.58603	10.0607	9.50228	9.51784	9.34986	9.7333	9.7239	9.65639	9.68222	9.61967	9.58782	9.58201	9.73619	9.63	10.0803	9.73138	9.66197	9.47593	9.77026	10.0697	9.42059	9.37536	9.47283	9.81238	9.54506	9.55764	9.63196	9.93846	9.65109
AGAP003644	28S ribosomal protein S11, mitochondrial	9.28232	9.66461	9.25567	9.31591	9.18757	9.30667	9.18846	9.19965	9.26395	9.1909	9.21919	9.13179	9.49057	9.31686	9.85491	9.51282	9.37406	9.34727	9.14346	9.45417	8.9569	9.03808	9.05876	9.3036	9.13502	9.20863	9.0793	9.42092	9.26029
AGAP013102	28S ribosomal protein S12, mitochondrial	9.27618	9.8289	8.95325	9.18299	8.81018	9.29567	9.32452	9.23114	9.09037	9.05552	8.98506	9.00774	9.25994	9.03481	9.77563	9.29704	9.22356	9.01065	9.27618	9.68225	8.74559	8.67005	8.68063	9.23569	8.9178	9.16334	9.12855	9.54145	9.29292
AGAP009077	28S ribosomal protein S14, mitochondrial	9.96717	10.5527	9.52059	9.80527	9.54696	9.89066	10.0309	9.88359	9.80244	9.65031	9.47557	9.47574	10.0415	9.78404	10.4813	10.0471	9.88044	9.66817	9.85397	10.3497	9.16483	9.22888	9.34889	9.77552	9.57623	9.76107	9.49956	10.0037	9.79601
AGAP005615	28S ribosomal protein S15, mitochondrial	10.5031	10.7892	10.2182	10.3894	10.1951	10.4746	10.5448	10.4352	10.3665	10.3448	10.1639	10.1846	10.419	10.2225	10.8157	10.4787	10.394	10.2699	10.3454	10.5985	10.0592	10.1154	10.1746	10.4273	10.2132	10.3555	10.0199	10.4372	10.2641
AGAP004818	28S ribosomal protein S16, mitochondrial	9.52051	10.0016	9.33357	9.48969	9.24281	9.43506	9.6384	9.39254	9.4361	9.52588	9.16808	9.35502	9.66453	9.50735	10.2055	9.76168	9.63598	9.49955	9.51671	9.85631	8.86121	9.05555	9.04259	9.728	9.24087	9.28852	9.14932	9.66354	9.61577
AGAP005118	28S ribosomal protein S17, mitochondrial	9.74131	10.293	9.45804	9.64592	9.32238	9.61668	9.74754	9.48915	9.60833	9.54584	9.39721	9.43817	9.78842	9.56792	10.2114	9.82348	9.61247	9.49752	9.69952	10.1056	9.24123	9.30746	9.11777	9.72767	9.34274	9.54942	9.3341	9.82769	9.61599
AGAP002407	28S ribosomal protein S18A, mitochondrial	10.4836	10.9957	10.2818	10.3773	10.1276	10.4667	10.4791	10.327	10.3081	10.3042	10.1374	10.2427	10.4848	10.3429	10.8372	10.5229	10.4035	10.2081	10.3495	10.6699	9.98524	10.078	10.062	10.5018	10.1464	10.1684	10.1677	10.5343	10.3885
AGAP008043	28S ribosomal protein S18B, mitochondrial	9.27374	9.22046	9.35566	9.35651	9.4625	9.28528	9.27463	9.26871	9.24406	9.43152	9.51632	9.49707	9.29504	9.34957	9.21196	9.31563	9.27119	9.36811	8.99851	8.81725	9.38996	9.39913	9.47412	9.21646	9.27873	9.44678	9.33645	9.15331	9.27391
AGAP008773	28S ribosomal protein S18C, mitochondrial	9.76479	10.0734	9.54061	9.52613	9.37259	9.60331	9.6915	9.6531	9.62603	9.32221	9.33714	9.35869	9.53185	9.50302	9.95389	9.66834	9.63178	9.46948	9.45525	9.728	9.12289	9.11618	9.13427	9.60924	9.30825	9.47459	9.25658	9.47753	9.33702
AGAP011886	28S ribosomal protein S2, mitochondrial	8.88833	9.11124	8.72866	8.82812	8.7046	8.84788	8.77196	8.77725	8.93151	8.86344	8.87469	8.89658	8.95868	8.97883	9.06852	8.8539	8.91195	8.76205	8.69754	8.70623	8.76201	8.74716	8.75768	8.86131	8.67858	8.59901	8.76027	8.83817	8.82643
AGAP009152	28S ribosomal protein S21, mitochondrial	9.98109	10.3079	9.66467	9.66987	9.48315	9.85059	10.0154	9.85466	9.89601	9.97952	9.90129	9.91027	9.95722	9.75787	10.1646	9.97065	9.96235	9.68132	10.2153	10.4069	9.50063	9.71346	9.55824	10.0777	9.56249	9.7047	9.67057	10.0779	9.88089
AGAP007519	28S ribosomal protein S22, mitochondrial	10.549	10.966	10.3367	10.4722	10.3264	10.4863	10.5055	10.3442	10.4294	10.4528	10.2808	10.293	10.6545	10.4873	10.9899	10.7144	10.5776	10.494	10.4334	10.7761	10.0276	10.1199	10.1872	10.6951	10.3778	10.3622	10.3409	10.6818	10.5408
AGAP002893	28S ribosomal protein S23, mitochondrial	9.58611	9.92176	9.44555	9.56965	9.45109	9.59509	9.73256	9.63134	9.66192	9.63648	9.3487	9.49052	9.69148	9.54008	10.0819	9.7365	9.69802	9.67563	9.72324	9.76133	9.3178	9.35637	9.37519	9.70138	9.35405	9.53716	9.38564	9.79467	9.66191
AGAP004404	28S ribosomal protein S24, mitochondrial	10.2304	10.7722	9.92753	10.1341	9.92034	10.223	10.3305	10.1488	10.1296	10.1493	10.0744	10.0073	10.2704	10.0643	10.7285	10.2686	10.2541	10.0919	10.4249	10.7081	9.80615	9.86985	9.85738	10.4219	10.1728	10.1365	10.0342	10.552	10.2432
AGAP012136	28S ribosomal protein S25, mitochondrial	9.51413	9.95335	9.29705	9.41825	9.30123	9.5083	9.59043	9.49313	9.4634	9.16065	9.09046	9.23538	9.5468	9.38522	9.89307	9.62117	9.54396	9.42443	9.47852	9.78272	8.90632	8.95908	9.03498	9.46992	9.2493	9.30565	9.23621	9.56976	9.48015
AGAP004481	28S ribosomal protein S26, mitochondrial	9.75159	10.15	9.5436	9.52558	9.31468	9.58793	9.71959	9.45293	9.57125	9.46153	9.37464	9.26548	9.49181	9.46661	10.0828	9.68718	9.6716	9.43762	9.46285	9.72679	9.04114	9.16215	9.12198	9.70945	9.24533	9.42016	9.2925	9.62403	9.50171
AGAP011803	28S ribosomal protein S27, mitochondrial	11.5868	11.7189	11.5452	11.4933	11.4552	11.5686	11.6399	11.6159	11.5976	11.6315	11.6323	11.6178	11.5413	11.569	11.71	11.5377	11.4669	11.4873	11.57	11.6343	11.4004	11.5081	11.5117	11.5639	11.4081	11.3394	11.6649	11.722	11.5505
AGAP006650	28S ribosomal protein S28, mitochondrial	9.13285	9.47468	9.12449	9.07915	9.0989	9.12632	9.20338	9.1759	9.12211	9.15736	9.12175	9.05476	9.19745	9.21949	9.58504	9.23861	9.24738	9.14827	9.09161	9.28053	8.85117	8.94164	9.00722	9.05655	9.05044	9.00908	8.91485	9.15557	9.06814
AGAP000890	28S ribosomal protein S29, mitochondrial	10.697	10.9801	10.3392	10.5144	10.4184	10.5881	10.5626	10.4749	10.534	10.4407	10.415	10.4293	10.7169	10.598	10.8825	10.818	10.6255	10.5801	10.4795	10.776	10.0831	10.1798	10.256	10.6776	10.5519	10.4867	10.3784	10.7685	10.6395
AGAP001134	28S ribosomal protein S30, mitochondrial	10.7784	10.8653	10.9227	10.8378	10.928	10.7042	10.8392	10.8455	10.7947	10.8029	10.9309	10.9232	10.7384	10.8366	10.9993	10.7942	10.8052	10.851	10.66	10.7091	10.6297	10.7481	10.7734	10.7698	10.7913	10.7872	10.8585	10.7131	10.7594
AGAP011931	28S ribosomal protein S31, mitochondrial	10.5513	10.7632	10.4033	10.5167	10.4848	10.5148	10.4922	10.4571	10.5432	10.5564	10.55	10.6045	10.6173	10.6051	10.8524	10.6237	10.49	10.4868	10.2895	10.4084	10.191	10.31	10.4488	10.5133	10.298	10.286	10.4694	10.6377	10.605
AGAP002777	28S ribosomal protein S33, mitochondrial	9.60738	9.74927	9.38816	9.49813	9.28778	9.51624	9.74333	9.66965	9.52721	9.52103	9.36944	9.44536	9.52294	9.46965	9.80181	9.40766	9.52361	9.38741	9.64904	9.79414	9.09773	9.33069	9.29611	9.56128	9.30316	9.28249	9.35176	9.37218	9.44508
AGAP006953	28S ribosomal protein S34, mitochondrial	10.1287	10.4362	9.91042	10.1249	9.86432	10.2298	10.3631	10.185	10.1669	10.1266	9.80879	9.91653	10.169	10.0543	10.4614	10.2436	10.2025	9.99763	10.133	10.4277	9.64718	9.6834	9.78445	10.2678	9.71199	9.98008	9.87762	10.2144	10.117
AGAP006802	28S ribosomal protein S35, mitochondrial	10.4371	10.8492	10.3219	10.2875	10.19	10.3514	10.3969	10.4144	10.362	10.3602	10.4353	10.4636	10.3414	10.2271	10.6251	10.4243	10.1881	10.2176	10.3659	10.4018	10.338	10.312	10.3549	10.4503	10.2339	10.3607	10.4953	10.5825	10.3439
AGAP004091	28S ribosomal protein S5, mitochondrial	11.3215	11.5005	11.2581	11.2734	11.2688	11.3169	11.3743	11.3282	11.3387	11.2194	11.1874	11.2291	11.3038	11.2463	11.4015	11.2769	11.288	11.1952	11.0193	11.1383	10.9203	11.0985	11.1709	11.2109	11.1233	11.0872	11.109	11.1915	11.2027
AGAP003217	28S ribosomal protein S6, mitochondrial	9.88538	10.3078	9.63876	9.59451	9.48813	9.77351	9.88107	9.75747	9.73127	9.49072	9.47244	9.52466	9.68393	9.53634	10.0478	9.77206	9.66226	9.61236	9.69802	9.93996	9.3071	9.2239	9.28337	9.73174	9.62321	9.77869	9.51698	9.86049	9.59493
AGAP009613	28S ribosomal protein S7, mitochondrial	10.3403	10.876	9.97799	10.2293	9.93479	10.1969	10.2892	10.0725	10.1647	10.013	9.82109	9.82032	10.4445	10.2253	10.8197	10.4765	10.3111	10.151	10.1087	10.7092	9.49854	9.63471	9.72162	10.3752	10.0107	10.0556	9.95935	10.5757	10.3328
AGAP010268	28S ribosomal protein S9, mitochondrial	10.5931	10.9877	10.3	10.3882	10.3348	10.415	10.5105	10.3481	10.3823	10.3106	10.063	10.1828	10.4089	10.2715	10.8584	10.5391	10.4452	10.2931	10.1684	10.4907	9.91291	10.0467	10.0023	10.5253	10.1812	10.1696	9.98178	10.3881	10.2683
AGAP005949	2-acylglycerol O-acyltransferase 2	10.7635	11.0137	10.8293	10.6747	10.7612	10.8228	10.8426	10.7912	10.7561	10.9561	11.1863	11.1781	10.5538	10.5371	10.3974	10.5811	10.6882	10.7088	10.9061	10.5323	10.9103	11.0701	10.7817	11.0395	10.9711	10.7165	11.239	11.1569	10.7429
AGAP010368	2-hydroxyacyl-CoA lyase 1	10.6314	10.6539	10.4075	10.5759	10.5895	10.5191	10.4769	10.3841	10.6751	10.4253	10.3662	10.4279	10.6266	10.5354	10.7014	10.5333	10.5983	10.6091	10.3136	10.4225	10.2545	10.3504	10.3646	10.5341	10.4756	10.6028	10.4235	10.5841	10.5385
AGAP007868	2-hydroxyglutarate dehydrogenase	10.0129	10.2987	9.62217	10.0326	9.81665	9.93874	9.98828	9.89006	10.0465	9.97874	9.75551	9.84351	10.1139	10.079	10.3959	10.213	10.1576	10.0704	9.75714	10.1194	9.65057	9.69426	9.75808	10.1813	9.95386	9.96526	9.87906	10.3972	10.1878
AGAP009648	2-oxo-4-hydroxy-4-carboxy-5-ureidoimidazoline decarboxylase	10.4856	10.5612	10.2105	10.4577	10.3553	10.2586	10.1711	10.2224	10.5288	10.8952	10.2426	10.5292	11.0548	10.867	11.4606	10.9875	10.5769	10.7727	10.4308	10.5624	10.5311	10.5987	10.5169	10.6191	10.4708	10.741	10.2901	10.3903	10.4647
AGAP002933	2-oxoglutarate and iron-dependent oxygenase domain-containing protein 1	10.7963	11.0456	10.835	10.7894	10.7995	10.8282	10.8025	10.8374	10.7556	10.8664	10.9974	10.9692	10.8693	10.832	10.9153	10.8455	10.7723	10.7989	10.8578	10.9269	10.9075	10.8803	10.8472	10.9412	10.9071	10.896	11.0015	10.9908	10.8977
AGAP006366	2-oxoglutarate dehydrogenase E1 component	15.4307	15.1332	15.3239	15.5167	15.3486	15.6521	15.5319	15.6224	15.0707	14.9195	14.7615	14.7437	14.9249	15.015	14.8511	14.9112	15.0197	14.9214	14.4668	14.1562	14.7431	14.8863	14.6497	14.7734	14.6788	14.7797	14.4781	14.439	14.8979
AGAP000551	2-oxoglutarate dehydrogenase E1 component DHKTD1	11.3303	11.7016	10.9869	11.1864	11.0077	11.0923	11.0996	10.975	11.2723	11.3687	11.2926	11.2377	11.1275	11.5003	11.588	11.2017	11.2704	11.0735	10.8812	11.1747	10.7002	11.0028	11.0026	11.3653	11.2076	10.9295	11.2693	11.6651	11.4646
AGAP004055	2-oxoglutarate dehydrogenase E2 component (dihydrolipoamide succinyltransferas	14.5	14.5629	14.3907	14.561	14.3833	14.6295	14.5777	14.6113	14.2301	14.0463	13.9053	13.9079	14.2233	14.2131	14.4532	14.3131	14.3688	14.1829	13.7417	13.6415	13.9042	14.0017	13.8927	14.1302	14.0673	14.1774	13.7535	13.8929	14.1061
AGAP003136	2-oxoisovalerate dehydrogenase E1 component, alpha subunit	11.5091	11.735	11.3425	11.54	11.5798	11.403	11.3568	11.4159	11.5443	11.6476	11.442	11.5041	11.37	11.4776	11.81	11.5299	11.351	11.4448	11.1821	11.1657	10.9917	11.2177	11.2725	11.447	11.226	11.2295	11.2811	11.4588	11.4065
AGAP007531	2-oxoisovalerate dehydrogenase E1 component, beta subunit	10.8894	11.1449	10.6833	10.8005	10.9665	10.7938	10.6755	10.7736	11.006	11.0903	10.8866	10.9144	10.5376	10.7066	10.989	10.7838	10.5459	10.6207	10.04	9.9119	10.1303	10.4978	10.5398	10.7255	10.2982	10.2893	10.4179	10.4508	10.5222
AGAP000549	2-oxoisovalerate dehydrogenase E2 component (dihydrolipoyl transacylase)	11.3597	11.612	11.2998	11.3971	11.5456	11.4398	11.4149	11.4051	11.3757	11.5863	11.4224	11.4296	10.9397	11.2209	11.4054	11.2947	11.1549	11.1346	10.7544	10.8215	10.7262	10.9578	10.9395	11.311	11.0161	10.7855	11.2368	11.2455	11.2299
AGAP010130	3,2-trans-enoyl-CoA isomerase mitochondrial	11.4519	11.6016	11.3763	11.3838	11.3029	11.3127	11.3626	11.348	11.317	11.6734	11.3547	11.4916	11.625	11.4761	12.043	11.6532	11.5443	11.4721	11.3526	11.4475	11.3338	11.4323	11.5662	11.4129	11.1486	11.4308	11.1977	11.3537	11.3316
AGAP000236	3',5'-cyclic-nucleotide phosphodiesterase	10.2399	9.77239	10.0518	10.0611	10.0089	10.2448	10.1221	10.2076	9.72142	10.0454	9.49608	9.81118	9.81291	9.93367	9.57636	9.81849	9.86766	9.84227	10.0892	9.79968	9.86066	9.97831	9.95566	9.67452	9.68049	9.57472	9.42269	9.39703	9.80825
AGAP007163	3',5'-cyclic-nucleotide phosphodiesterase	11.6222	11.0229	11.8494	11.8273	11.927	11.7025	11.5533	11.6621	11.8379	11.5758	11.8331	11.7449	11.5307	11.7214	10.9282	11.4081	11.7214	11.7165	11.0106	10.8639	11.8262	11.8477	11.842	11.5392	11.6697	11.5241	11.8279	11.4603	11.6909
AGAP008304	3',5'-cyclic-nucleotide phosphodiesterase	8.0113	7.98394	8.12006	8.03187	8.26583	8.10131	8.15468	7.83612	7.88139	8.0376	8.24128	8.25879	8.28533	8.24925	7.95611	8.20027	8.18848	8.37815	8.89263	8.57941	8.7704	8.53151	8.58489	8.42802	8.57782	8.60657	8.20621	8.1771	8.36259
AGAP004654	3'(2'), 5'-bisphosphate nucleotidase	9.68384	9.84338	9.54254	9.79411	9.57912	9.86726	9.83397	9.69619	9.7563	9.66776	9.47168	9.53872	9.80585	9.76146	10.0412	9.93005	9.82382	9.70607	9.87098	10.0232	9.47308	9.50214	9.52963	9.83201	9.66243	9.81173	9.57189	9.87793	9.80152
AGAP001738	39S ribosomal protein L1, mitochondrial	11.0106	11.3857	10.889	10.885	10.8432	10.9476	10.9365	10.9054	10.9409	10.8728	10.9066	10.8785	11.014	10.9184	11.2805	11.0451	10.9018	10.8867	10.7715	10.9195	10.6719	10.7483	10.8017	11.0289	10.9079	10.9101	10.9923	11.1478	10.9364
AGAP009988	39S ribosomal protein L10, mitochondrial	9.54798	9.5944	9.56473	9.49546	9.48339	9.58646	9.63232	9.58049	9.66222	9.53624	9.47258	9.52083	9.65688	9.61476	9.7823	9.66238	9.74286	9.5531	9.64177	9.81319	9.22124	9.32275	9.36815	9.58482	9.4086	9.43149	9.53287	9.61616	9.58659
AGAP002332	39S ribosomal protein L11, mitochondrial	10.0578	10.3649	9.78878	9.84492	9.78679	9.97336	10.0998	9.91441	9.93118	9.8732	9.84466	9.89992	9.97933	9.80324	10.3618	10.1341	9.99266	9.89411	10.0311	10.2098	9.57895	9.6021	9.59231	10.1594	9.7955	9.87068	9.88116	10.2161	9.96954
AGAP011581	39S ribosomal protein L12, mitochondrial	11.4043	11.7732	11.2244	11.2293	11.0337	11.357	11.3954	11.3323	11.278	11.3062	11.2318	11.244	11.3993	11.3369	11.6688	11.4467	11.3366	11.2436	11.3641	11.6523	10.8979	11.0405	11.0843	11.415	11.1497	11.2365	11.2278	11.5984	11.4347
AGAP009908	39S ribosomal protein L13, mitochondrial	9.42758	9.40978	9.30533	9.40535	9.38145	9.50166	9.40265	9.44234	9.46088	9.37975	9.35367	9.34373	9.39412	9.34145	9.63101	9.40664	9.32904	9.35487	9.36412	9.46532	9.14175	9.17529	9.17361	9.37773	9.15157	9.16874	9.1697	9.45473	9.3058
AGAP011146	39S ribosomal protein L14, mitochondrial	10.5294	10.9883	10.3805	10.5673	10.355	10.6478	10.7559	10.6854	10.5403	10.5288	10.3885	10.342	10.5286	10.5351	11.0512	10.6418	10.4596	10.4406	10.381	10.7195	9.97236	10.1553	10.176	10.4259	10.1391	10.264	10.1647	10.614	10.5475
AGAP011148	39S ribosomal protein L14, mitochondrial	8.04546	8.57072	7.99717	8.19794	8.01334	8.25592	8.37509	8.26622	8.20992	8.56661	8.48278	8.51542	8.11262	8.2678	8.82215	8.30181	8.14727	8.07172	8.06026	8.18342	8.06054	8.31312	8.20888	8.24906	7.77787	8.01713	7.78564	8.44004	8.16932
AGAP011946	39S ribosomal protein L15, mitochondrial	11.318	11.6613	11.0008	11.1927	10.9578	11.2744	11.3834	11.2151	11.1179	11.0411	10.9226	10.9687	11.2573	11.0832	11.6015	11.2751	11.1463	11.0825	11.1589	11.5146	10.7198	10.7838	10.764	11.2577	11.0212	11.1038	10.91	11.404	11.1943
AGAP004985	39S ribosomal protein L16, mitochondrial	9.49606	9.75822	9.43438	9.49225	9.44479	9.54988	9.58486	9.50679	9.54649	9.77368	9.54487	9.68737	9.72977	9.589	9.92828	9.7434	9.76648	9.61819	9.67655	9.80243	9.39531	9.44459	9.54716	9.80178	9.51217	9.56423	9.55912	9.76695	9.66528
AGAP001865	39S ribosomal protein L17, mitochondrial	10.2327	10.6295	9.96779	9.97958	9.80923	10.1134	10.0671	9.97214	10.059	10.1077	9.99807	10.0456	10.3526	10.2586	10.5215	10.394	10.1214	10.1163	9.97529	10.101	9.69399	9.796	9.93327	10.1217	9.87061	9.90129	9.94691	10.4388	10.1874
AGAP004709	39S ribosomal protein L18, mitochondrial	10.5975	11.2814	10.2882	10.6521	10.291	10.6488	10.8524	10.6007	10.5518	10.3527	10.0255	10.0754	10.5569	10.3615	11.0159	10.7242	10.6128	10.3134	10.4685	11.0615	9.95321	10.0132	9.99066	10.5116	10.2094	10.4197	10.107	10.7345	10.4696
AGAP001139	39S ribosomal protein L19, mitochondrial	9.48833	9.58627	9.58489	9.56158	9.62326	9.71955	9.63029	9.64419	9.51731	9.70479	9.65719	9.7514	9.62869	9.75348	9.83515	9.60522	9.66942	9.66113	9.67297	9.65111	9.37542	9.4841	9.52651	9.44577	9.51374	9.53712	9.53084	9.43612	9.52544
AGAP010450	39S ribosomal protein L2, mitochondrial	10.4743	10.9349	10.132	10.4351	10.2035	10.3774	10.4792	10.342	10.3783	10.2919	10.1321	10.2278	10.5785	10.4862	11.0787	10.6273	10.4664	10.4306	10.2623	10.588	9.92065	10.0145	10.0528	10.484	10.1919	10.3909	10.2121	10.5816	10.4382
AGAP001311	39S ribosomal protein L20, mitochondrial	9.80365	10.1463	9.68291	9.83861	9.68051	9.90371	10.1099	10.015	9.89057	9.84419	9.71331	9.78736	10.0056	9.89424	10.4122	10.0547	9.96889	9.83687	9.9612	10.2326	9.51878	9.71522	9.70286	9.92954	9.67636	9.8288	9.61521	9.97916	9.94254
AGAP012030	39S ribosomal protein L21, mitochondrial	9.54165	10.0275	9.26562	9.39111	9.2342	9.53477	9.48246	9.42936	9.37943	9.34403	9.31254	9.39817	9.69468	9.47681	10.0113	9.75236	9.61571	9.48996	9.51281	9.80419	9.02648	9.22372	9.10243	9.71347	9.29291	9.54783	9.22655	9.75708	9.58108
AGAP000508	39S ribosomal protein L22, mitochondrial	10.3508	10.9173	10.065	10.2489	9.89727	10.3234	10.3511	10.3333	10.2097	10.1492	10.0196	10.1693	10.4939	10.2211	10.7254	10.5557	10.2894	10.2523	10.5491	10.6928	9.95274	9.9688	9.94203	10.4934	10.2667	10.3223	10.202	10.6705	10.4094
AGAP008405	39S ribosomal protein L24, mitochondrial	10.5126	11.031	10.2707	10.4376	10.1486	10.4838	10.5355	10.3914	10.3565	10.3893	10.3053	10.4269	10.5106	10.4266	10.868	10.5816	10.4095	10.3378	10.1565	10.529	10.0773	10.2047	10.2319	10.3481	10.1345	10.2469	10.1738	10.5047	10.4001
AGAP002470	39S ribosomal protein L27, mitochondrial	9.62063	10.1596	9.35544	9.42621	9.26368	9.48377	9.60182	9.43704	9.46931	9.45399	9.38003	9.3833	9.6141	9.50763	10.0401	9.61461	9.57384	9.47188	9.6732	10.0071	9.07911	9.2603	9.18048	9.64339	9.25533	9.582	9.29286	9.83383	9.57394
AGAP008376	39S ribosomal protein L28, mitochondrial	12.6728	12.9777	12.4586	12.8169	12.5709	12.8142	12.7733	12.7292	12.6777	12.4225	12.2877	12.2654	12.8016	12.6305	13.0768	12.8037	12.6491	12.5886	12.5495	12.8044	12.2572	12.2426	12.3206	12.5382	12.4267	12.6138	12.2144	12.5796	12.487
AGAP000857	39S ribosomal protein L3, mitochondrial	10.5103	10.9184	10.4651	10.432	10.2992	10.5188	10.5531	10.528	10.4611	10.4696	10.4332	10.4485	10.6334	10.6382	10.8714	10.6914	10.5433	10.5355	10.4787	10.6812	10.3026	10.3316	10.3988	10.6534	10.4575	10.5362	10.5596	10.7674	10.6365
AGAP010590	39S ribosomal protein L30, mitochondrial	10.7762	11.0702	10.6814	10.536	10.4163	10.6338	10.7907	10.6988	10.6798	10.7634	10.7013	10.6597	10.7406	10.6277	11.0876	10.7517	10.7391	10.5592	10.7695	10.9177	10.4292	10.545	10.55	10.7875	10.4277	10.5907	10.6132	10.8143	10.645
AGAP000759	39S ribosomal protein L32, mitochondrial	11.0865	11.5525	10.7299	10.9477	10.6525	11.0349	11.1335	11.0201	10.9418	10.9188	10.7841	10.747	11.1921	11.0373	11.4848	11.1401	10.9609	10.8701	11.0389	11.3596	10.5732	10.6028	10.5437	11.0228	10.7877	10.8187	10.7909	11.2896	11.015
AGAP002917	39S ribosomal protein L34, mitochondrial	9.44984	10.0209	9.08152	9.2774	8.9969	9.3887	9.55808	9.37684	9.31629	9.13662	9.0097	8.9873	9.28499	9.24534	9.85109	9.46684	9.36937	9.18085	9.3982	9.89763	8.86183	8.96964	8.90265	9.47842	9.04727	9.15898	8.95314	9.39695	9.31812
AGAP011635	39S ribosomal protein L35, mitochondrial	9.76505	10.3109	9.56954	9.72523	9.47174	9.81415	9.72615	9.67137	9.70121	9.81426	9.67677	9.67059	9.97123	9.8337	10.3176	10.0205	9.93526	9.84449	10.0605	10.4393	9.41362	9.48081	9.5162	9.937	9.60155	9.85762	9.75633	10.2791	9.92721
AGAP005927	39S ribosomal protein L36, mitochondrial	9.5593	9.9977	9.29608	9.38241	9.20769	9.43249	9.5298	9.51318	9.46082	9.39104	9.20699	9.23274	9.47348	9.31142	9.71121	9.50256	9.27119	9.34239	9.41887	9.55308	9.09219	8.95174	9.17392	9.49385	9.29732	9.35808	9.22749	9.49434	9.33802
AGAP002400	39S ribosomal protein L37, mitochondrial	10.3735	10.7658	10.1887	10.3197	10.2504	10.3965	10.3531	10.3338	10.314	10.2807	10.263	10.2704	10.4544	10.4158	10.7544	10.4252	10.3726	10.3392	10.2642	10.4765	9.85319	10.0809	10.1123	10.3769	10.2491	10.2507	10.2512	10.4793	10.3535
AGAP000652	39S ribosomal protein L38, mitochondrial	10.7727	11.1001	10.5982	10.8288	10.8255	10.7494	10.7098	10.6318	10.7509	10.6918	10.6586	10.6912	10.8436	10.8237	11.2274	10.9388	10.811	10.8138	10.4869	10.7872	10.4005	10.4878	10.5463	10.7759	10.7384	10.7298	10.5855	10.781	10.7651
AGAP010644	39S ribosomal protein L39, mitochondrial	9.63162	9.81854	9.45093	9.39159	9.50404	9.47257	9.5287	9.43757	9.45703	9.4886	9.46457	9.63044	9.63329	9.52683	9.75622	9.46954	9.57126	9.49147	9.41912	9.44966	9.27607	9.27321	9.38237	9.48282	9.4744	9.45576	9.58484	9.52869	9.5024
AGAP007937	39S ribosomal protein L4, mitochondrial	10.4239	10.7988	10.1849	10.3662	10.1211	10.4321	10.3978	10.3155	10.3452	10.4747	10.341	10.2657	10.4602	10.3701	10.8381	10.6572	10.4844	10.3485	10.3262	10.6245	9.95196	10.1649	10.1588	10.5357	10.1915	10.2634	10.1379	10.5564	10.4955
AGAP000110	39S ribosomal protein L40, mitochondrial	10.3549	10.8631	10.1182	10.2637	10.0749	10.4395	10.4463	10.3444	10.3163	10.1761	10.0039	10.136	10.3988	10.2603	10.7058	10.3916	10.239	10.204	10.2098	10.4405	9.89347	10.0194	9.9633	10.2724	10.1229	10.2082	10.1828	10.5042	10.3114
AGAP013376	39S ribosomal protein L41, mitochondrial	10.0648	10.5789	9.69572	9.90254	9.59155	9.97393	10.1451	9.88049	9.86721	9.65425	9.45082	9.44597	9.97766	9.64441	10.3831	10.066	9.94989	9.70347	9.82003	10.2869	9.30089	9.36537	9.38223	9.96479	9.58151	9.69553	9.39903	9.9304	9.75415
AGAP005852	39S ribosomal protein L42, mitochondrial	10.3744	10.8631	10.0459	10.2597	10.0218	10.3686	10.5047	10.3478	10.305	10.326	10.2211	10.1965	10.2652	10.1879	10.6213	10.3596	10.2849	10.0941	10.2115	10.4988	9.74782	9.91387	9.98144	10.2903	9.88059	9.99164	9.86576	10.4162	10.2208
AGAP004100	39S ribosomal protein L43, mitochondrial	10.1256	10.5761	10.0219	10.2363	9.9844	10.2862	10.4273	10.3005	10.1992	10.0745	9.94535	10.0296	10.2888	10.1632	10.6245	10.1781	10.1199	10.0144	10.2132	10.4424	9.9052	9.96195	9.81168	10.1535	10.0309	10.103	10.0009	10.2315	10.0953
AGAP001898	39S ribosomal protein L44, mitochondrial	10.116	10.3951	10.0496	10.1973	10.0919	10.0655	10.0895	10.1699	10.0423	10.0298	10.1433	10.0614	10.2738	10.2915	10.5951	10.2286	10.0902	10.242	9.84844	10.0085	9.85487	9.95077	9.97717	10.0433	9.96258	10.1476	9.89171	10.1923	10.0921
AGAP002412	39S ribosomal protein L45, mitochondrial	11.136	11.5752	10.8939	11.069	10.8844	11.0062	11.0913	11.0265	11.0513	11.0751	11.0577	10.9878	11.1914	11.0262	11.5951	11.2565	11.007	10.98	11.0748	11.3328	10.8407	10.8566	10.9478	11.0584	10.9039	11.0642	10.9192	11.3488	11.1106
AGAP006684	39S ribosomal protein L46, mitochondrial	10.3464	10.8583	10.1051	10.1731	10.038	10.3528	10.3528	10.1797	10.1501	10.2029	10.0162	10.1866	10.2561	10.0665	10.6667	10.308	10.152	10.0995	10.1397	10.4682	9.895	9.88851	9.9302	10.3825	10.1254	10.2103	10.0102	10.4148	10.1895
AGAP002218	39S ribosomal protein L47, mitochondrial	10.3992	10.7141	10.2283	10.4046	10.2818	10.3582	10.4895	10.3876	10.3229	10.292	10.2432	10.2787	10.4395	10.4302	10.8502	10.4578	10.4622	10.3233	10.2857	10.5011	9.92921	10.1081	10.1354	10.2828	10.1849	10.262	10.129	10.3355	10.3565
AGAP007507	39S ribosomal protein L48, mitochondrial	9.26213	9.67957	9.30164	9.27625	9.24746	9.44927	9.51458	9.44546	9.30072	9.26646	9.14351	9.19298	9.39319	9.34176	9.78898	9.34529	9.41327	9.29261	9.38363	9.73252	8.89853	8.87946	9.02108	9.25757	8.91833	9.10256	9.14346	9.2508	9.27327
AGAP002713	39S ribosomal protein L49, mitochondrial	10.301	10.842	10.0902	10.2091	9.94955	10.387	10.4038	10.3296	10.273	10.288	10.065	10.2256	10.4282	10.3568	10.9158	10.5285	10.3069	10.2761	10.5015	10.7718	9.88331	10.0402	10.0145	10.3554	10.1004	10.2512	10.0945	10.7039	10.3802
AGAP005486	39S ribosomal protein L50, mitochondrial	10.3395	10.6491	10.1404	10.3161	10.1575	10.3955	10.4628	10.3585	10.3935	10.349	10.3286	10.2836	10.372	10.4052	10.773	10.5223	10.3492	10.2373	10.2808	10.5554	9.97789	10.1291	10.0942	10.3654	10.0738	10.3023	10.1033	10.3857	10.3721
AGAP003770	39S ribosomal protein L51, mitochondrial	10.7708	10.9659	10.4882	10.6361	10.4215	10.6384	10.7759	10.5784	10.6269	10.4118	10.3246	10.3182	10.8081	10.559	11.1178	10.8474	10.8616	10.6177	10.8271	11.0706	10.1712	10.1201	10.1573	10.912	10.5066	10.624	10.4354	10.6783	10.6878
AGAP004839	39S ribosomal protein L52, mitochondrial	9.66819	10.0122	9.35363	9.40963	9.33271	9.52451	9.68922	9.42189	9.47274	9.41399	9.23388	9.369	9.66185	9.44078	9.97153	9.74084	9.74321	9.57007	9.75953	10.0336	9.16186	9.20025	9.24184	9.80353	9.6026	9.53704	9.41037	9.68977	9.65646
AGAP011716	39S ribosomal protein L53, mitochondrial	9.90151	10.252	9.83314	9.89912	9.6806	9.98321	10.0437	10.0796	9.84425	9.92626	9.86655	9.82797	9.95979	9.94528	10.3923	10.0323	9.94892	9.90964	9.8696	10.0863	9.66929	9.75556	9.76336	9.89951	9.81182	9.88259	9.89596	10.0492	9.95013
AGAP006916	39S ribosomal protein L54, mitochondrial	8.87604	9.26677	8.60876	8.71828	8.44391	8.88095	8.90716	8.69496	8.90049	8.79096	8.65979	8.61223	8.97627	8.76015	9.18892	9.01251	8.86276	8.75284	8.93868	9.25592	8.47894	8.56768	8.30161	8.9829	8.7869	8.75611	8.53105	9.08477	8.75349
AGAP004113	39S ribosomal protein L55, mitochondrial	8.46954	8.99507	8.15085	8.20176	7.94946	8.29569	8.42162	8.26813	8.16035	8.27641	8.11214	8.05564	8.47374	8.33114	9.02719	8.49331	8.5418	8.3774	8.51417	8.81646	7.88867	8.00201	7.83518	8.60116	8.29052	8.34025	8.09512	8.57065	8.39503
AGAP000950	39S ribosomal protein L9, mitochondrial	11.1279	11.549	10.9393	11.1389	10.9839	11.0879	11.1717	11.1561	11.0169	10.9447	10.8917	10.8815	11.1165	10.9776	11.4263	11.1737	10.9756	10.9711	10.6231	10.7941	10.6371	10.7703	10.7527	10.984	10.7718	10.929	10.7299	11.0148	10.9049
AGAP006654	3-beta-hydroxy-delta-5-steroid dehydrogenase, steroid delta-isomerase	5.36788	5.46104	5.99222	5.62531	5.44514	5.67072	5.46908	5.67168	5.63266	5.72989	6.40625	6.11151	5.1485	5.42408	5.03081	4.91297	5.16307	5.20757	5.14421	4.76693	5.9236	6.25735	6.16198	5.25167	5.09652	5.26683	5.81217	5.35825	5.49161
AGAP003984	3-dehydrosphinganine reductase	8.71858	9.08326	8.69609	8.81934	8.58548	8.81651	8.77643	8.59712	8.70629	8.60578	8.6915	8.61563	8.92303	8.75256	8.93083	8.96176	8.84629	8.7246	8.93334	9.09216	8.70161	8.65069	8.65362	8.79149	8.78968	8.85531	8.70028	9.11339	8.83025
AGAP010535	3-demethylubiquinone-9 3-methyltransferase 2	1.27928	1.14046	1.02957	1.11253	1.10271	1.10557	1.12765	1.18999	1.36343	1.14347	1.02666	1.33033	1.14825	1.02841	1.04265	1.02959	1.19657	1.28362	1.02516	1.11297	1.13678	1.12878	1.0282	1.16447	1.18334	1.1952	1.34398	1.22273	1.18392
AGAP003414	3-hydroxyacyl-CoA dehydrogenase / 3-hydroxy-2-methylbutyryl-CoA dehydrogenase	9.84371	10.3672	9.74484	9.83998	9.77251	10.069	10.0144	9.88163	9.93995	9.96938	9.955	9.90842	9.82836	9.94191	10.1712	10.0004	9.82037	9.85456	10.0049	10.0949	9.55277	9.63749	9.57207	9.98238	9.80002	9.80517	9.90976	10.14	9.97233
AGAP005581	3-hydroxyisobutyrate dehydrogenase	13.5942	13.9987	13.3827	13.7167	13.6714	13.6647	13.7818	13.7195	13.7897	13.8083	13.6782	13.6318	13.354	13.5421	13.9458	13.5832	13.3939	13.3462	13.3089	13.5615	13.1191	13.3122	13.2797	13.601	13.2733	13.1801	13.5147	13.7788	13.687
AGAP004097	3-hydroxyisobutyryl-CoA hydrolase, mitochondrial	10.7461	10.9244	10.5316	10.4145	10.5165	10.4879	10.404	10.4547	10.5244	10.5698	10.4571	10.5296	10.2791	10.4398	10.5969	10.5539	10.2934	10.4413	10.0696	10.0451	9.86917	10.1426	10.2184	10.5572	10.2762	10.0745	10.3491	10.418	10.3792
AGAP004532	3-ketoacyl-CoA reductase	10.6271	10.5267	10.7288	10.6334	10.8153	10.701	10.6373	10.7741	10.8079	10.7602	10.806	10.8224	10.6778	10.7985	10.8465	10.705	10.8217	10.741	10.6267	10.5139	10.7875	10.7669	10.6695	10.7938	10.8261	10.7655	10.8229	10.5971	10.6061
AGAP007880	3-ketoacyl-CoA reductase	7.3253	7.88919	7.25769	7.04357	7.22925	7.39467	7.56228	7.32915	7.15983	7.3087	7.16705	7.08121	7.35919	7.22269	7.37228	7.33561	7.11661	6.95632	7.03351	6.7256	7.14373	7.07305	7.1791	6.95476	6.9326	6.69624	7.21517	6.85362	6.9489
AGAP010228	3-methylcrotonyl-CoA carboxylase alpha subunit	11.3876	11.4022	11.3747	11.3769	11.6824	11.3458	11.2139	11.3905	11.4852	11.6137	11.399	11.4809	11.1522	11.3503	11.4144	11.2434	11.2066	11.4115	10.5802	10.4272	10.6331	11.1188	11.2397	11.2352	10.9626	10.9455	11.0888	11.005	11.1617
AGAP002761	3-methylcrotonyl-CoA carboxylase beta subunit	11.669	11.9772	11.3875	11.6426	11.8015	11.7157	11.6801	11.7001	11.7697	11.8333	11.6915	11.6692	11.5091	11.7787	11.9656	11.931	11.6886	11.6734	11.0658	11.0398	10.8623	11.237	11.2584	11.6651	11.2758	11.2079	11.4384	11.7496	11.7135
AGAP002449	3-OH androgenic UDPGT	7.42118	7.4802	7.39372	7.67379	7.50863	7.54009	7.36926	7.30093	7.81138	7.39817	7.30515	7.50185	7.59568	7.70934	7.55685	7.51998	7.50931	7.40117	6.81352	7.13655	7.24534	7.28956	7.30691	7.46666	7.39092	7.5611	7.32241	7.67362	7.56384
AGAP007493	3-oxo-5-alpha-steroid 4-dehydrogenase 3	8.46245	8.65451	8.09456	8.22968	8.24256	8.26633	8.39699	8.23298	8.18731	8.13984	8.24976	8.18799	8.58734	8.45277	8.63681	8.57066	8.33797	8.22831	8.32507	8.42598	7.91095	8.05779	8.13558	8.43578	8.18996	8.09272	8.14089	8.5477	8.2436
AGAP009633	3-oxoacyl-(acyl-carrier protein) reductase fabG2	8.96147	9.48704	8.71191	9.04569	8.93921	8.89581	9.11423	8.99734	9.15798	9.24303	8.97966	8.99172	9.03347	9.12465	9.46452	9.10165	8.93912	8.9221	8.6852	8.78322	8.5443	8.5977	8.83396	9.02727	8.71055	8.75044	8.77603	9.15956	9.04097
AGAP002809	3-oxoacyl-(acyl-carrier-protein) synthase II	9.08733	9.1002	9.06605	9.12565	9.11472	9.03957	9.16096	9.13353	9.03062	9.00808	9.03899	8.97879	9.11996	9.14673	9.20332	9.10741	8.95478	9.06491	8.9941	9.1491	8.85131	9.01086	8.91899	9.00627	8.97538	8.89347	8.99668	9.04783	9.09496
AGAP001256	3'-phosphoadenosine 5'-phosphosulfate synthase	12.1596	12.4004	11.9933	12.4313	12.2037	12.25	12.1247	12.0517	12.2824	12.1933	12.1567	12.095	12.8302	12.8353	12.9894	13.0005	12.9216	13.1107	13.0361	12.9756	13.0528	12.6637	12.6326	13.2995	13.1372	13.4668	12.4847	13.2951	12.5131
AGAP001471	3-phosphoinositide dependent protein kinase-1	9.92703	10.0056	10.1788	9.96761	10.1315	9.97501	10.0413	10.1169	10.0935	10.1251	10.4399	10.4371	10.0934	9.92951	9.98377	9.9582	10.05	10.0596	10.1409	9.97346	10.4897	10.5458	10.3877	10.2465	10.1601	10.1883	10.4973	10.2177	10.1996
AGAP012396	4.3 kDa secreted salivary peptide	7.38793	7.64494	7.12174	7.14569	7.20554	7.24485	7.31211	7.05148	7.38893	7.13831	6.63906	6.91097	7.33476	7.13622	7.61581	7.42008	7.64636	7.26072	7.39497	7.67864	6.97089	6.92151	6.83536	7.64519	7.11409	7.49465	6.80557	7.22113	7.27358
AGAP000739	40S ribosomal protein S10	15.7807	16.2105	15.508	15.5745	15.4398	15.5915	15.5689	15.4844	15.6139	15.4631	15.351	15.3818	15.726	15.5903	16.1665	15.7842	15.5716	15.5669	15.5873	16.0032	15.2739	15.2457	15.2637	15.7689	15.5736	15.7422	15.467	15.907	15.6526
AGAP011077	40S ribosomal protein S12	15.2699	15.7183	15.0009	15.0871	14.9235	15.143	15.2041	15.0872	15.1815	15.1066	14.993	15.0064	15.2902	15.1208	15.7122	15.3789	15.2166	15.1091	15.3529	15.7701	14.8759	14.8709	14.8913	15.3421	15.1356	15.2884	15.0249	15.5244	15.2794
AGAP001274	40S ribosomal protein S15	15.222	15.6582	15.0827	15.2894	15.1351	15.2913	15.3884	15.3668	15.2791	15.3196	15.2809	15.2665	15.4011	15.3553	15.7589	15.3863	15.2689	15.229	15.5329	15.9452	15.2535	15.2475	15.2364	15.2951	15.3338	15.3443	15.3475	15.7096	15.4838
AGAP000541	40S ribosomal protein S15a	14.4183	14.8151	14.2914	14.3623	14.2545	14.2745	14.3643	14.3215	14.3991	14.3773	14.3553	14.2753	14.4991	14.4456	14.9149	14.5554	14.4072	14.4063	14.3889	14.702	14.1734	14.2381	14.2547	14.5059	14.4501	14.511	14.3079	14.6543	14.4662
AGAP009572	40S ribosomal protein S15a	13.2278	13.7811	13.0076	13.1415	12.9037	13.1758	13.2504	13.0611	13.1416	13.1355	12.9963	12.9929	13.283	13.1147	13.7356	13.3465	13.117	13.0704	13.2544	13.6599	12.8873	12.8766	12.8424	13.3174	13.1042	13.2717	12.9133	13.4879	13.2095
AGAP011424	40S ribosomal protein S16	16.0928	16.7163	15.7115	15.8671	15.5704	15.9126	16.0145	15.8133	15.8977	15.8484	15.6958	15.6814	16.0822	15.8914	16.5659	16.1588	15.8749	15.8193	16.0952	16.7145	15.5419	15.516	15.5433	16.1296	15.8664	16.0669	15.725	16.4253	16.0535
AGAP010933	40S ribosomal protein S19	15.6899	16.0415	15.3251	15.4671	15.2712	15.5261	15.5612	15.3826	15.5098	15.425	15.2886	15.3035	15.642	15.4605	15.9731	15.7058	15.5088	15.448	15.5992	15.9099	15.195	15.144	15.1568	15.712	15.4996	15.5971	15.2752	15.7829	15.5493
AGAP003768	40S ribosomal protein S2	16.2319	16.6603	16.0126	16.1769	16.0325	16.1208	16.1498	16.0694	16.1691	16.1888	16.181	16.0489	16.2993	16.2981	16.7435	16.3777	16.2169	16.2012	16.1393	16.6396	15.875	15.9942	15.9975	16.2247	16.2361	16.2483	16.1998	16.5682	16.3465
AGAP010591	40S ribosomal protein S20	14.8201	15.1109	14.8469	14.7541	14.7341	14.8585	14.8774	14.867	14.9412	14.8528	14.8528	14.8069	14.7588	14.7222	15.1079	14.733	14.8986	14.7895	15.0593	15.2414	14.6458	14.638	14.6165	14.9284	14.896	14.9875	14.8102	14.9511	14.8169
AGAP009431	40S ribosomal protein S21	14.1598	14.691	13.8531	13.9553	13.6634	13.996	14.2093	13.9784	14.0508	14.1505	13.9619	13.9518	14.0998	13.8929	14.5726	14.2164	14.1117	13.8989	14.4713	14.9294	13.8095	13.795	13.8035	14.2581	13.9912	14.1332	13.8896	14.4659	14.206
AGAP012990	40S ribosomal protein S23	15.6795	16.0595	15.6193	15.7563	15.6488	15.7411	15.8504	15.7766	15.7632	15.8062	15.764	15.7085	15.8216	15.7997	16.208	15.8088	15.762	15.7608	15.9968	16.4138	15.5941	15.597	15.6411	15.7894	15.7903	15.8919	15.8048	16.0874	15.9004
AGAP005131	40S ribosomal protein S24	15.1432	15.7348	14.7939	14.9274	14.7027	15.0015	15.0664	14.8374	14.9728	14.821	14.6866	14.7091	15.1478	14.9587	15.6554	15.2449	15.0533	14.9911	15.1905	15.836	14.5879	14.5219	14.5405	15.2768	14.9727	15.204	14.9131	15.5435	15.2083
AGAP004462	40S ribosomal protein S25	15.6281	15.8457	15.4849	15.5051	15.3564	15.6647	15.7242	15.6319	15.6921	15.7157	15.5729	15.5491	15.5996	15.4889	15.8865	15.568	15.7153	15.5146	15.9753	16.1906	15.3836	15.4019	15.4013	15.6869	15.5458	15.6101	15.4909	15.7671	15.6722
AGAP005092	40S ribosomal protein S25	2.18286	1.77273	1.77953	1.90333	1.80819	1.67341	1.70738	1.81803	1.69041	1.92712	1.95668	1.91868	1.66335	1.87734	2.13245	1.66252	1.82521	1.79058	2.02505	1.88417	1.81937	2.01899	1.96856	1.80032	1.94795	1.6847	1.93565	1.67041	1.95345
AGAP007157	40S ribosomal protein S27	14.2531	14.4584	14.3076	14.2886	14.2763	14.368	14.3667	14.37	14.3934	14.364	14.3164	14.3494	14.4393	14.3305	14.7295	14.4317	14.4514	14.376	14.6679	14.9467	14.3049	14.2207	14.2484	14.4912	14.4559	14.5306	14.3849	14.5769	14.4574
AGAP008001	40S ribosomal protein S27a	14.3169	14.5909	14.148	14.1347	14.0972	14.1373	14.1228	14.091	14.183	14.2934	14.2988	14.196	14.1254	14.0952	14.4026	14.138	14.0157	14.0695	13.9775	14.2193	14.1457	14.2072	14.1397	14.1148	14.0703	14.1843	14.054	14.2465	14.1354
AGAP003412	40S ribosomal protein S28	13.7844	13.9723	13.5405	13.5501	13.4563	13.6943	13.7439	13.5026	13.6865	13.7968	13.6258	13.6482	13.7345	13.5722	14.1342	13.7741	13.804	13.6353	13.9728	14.3261	13.4911	13.4388	13.4581	13.9412	13.6259	13.7791	13.4783	13.8808	13.7133
AGAP001595	40S ribosomal protein S29	13.3398	14.0126	12.9603	13.1616	12.7689	13.1435	13.4967	13.1058	13.2845	13.634	13.3974	13.3518	13.3226	13.1176	13.8593	13.4498	13.2552	13.0989	13.7133	14.4424	13.2083	13.1779	13.1756	13.4822	13.0739	13.3149	13.0066	13.7622	13.4002
AGAP001910	40S ribosomal protein S3	16.1798	16.7057	15.8518	16.0295	15.7675	16.0886	16.1475	16.0284	16.0887	16.0345	15.9375	15.8789	16.1821	16.015	16.5275	16.2411	16.0149	15.9436	16.2692	16.694	15.7566	15.7892	15.8056	16.2066	16.0294	16.1231	15.9672	16.5361	16.2083
AGAP000654	40S ribosomal protein S30	15.1193	15.3547	14.9852	14.9437	14.8852	15.0393	15.1068	15.0273	15.0841	15.2326	15.1764	15.1491	15.0985	15.0037	15.3795	15.1033	15.1058	15.037	15.2681	15.5336	15.0551	15.0312	15.0395	15.2218	15.0869	15.1587	15.0444	15.2915	15.1426
AGAP006871	40S ribosomal protein S4	16.5898	16.9805	16.3521	16.4781	16.2622	16.475	16.542	16.4396	16.5057	16.4746	16.402	16.341	16.6365	16.521	16.9638	16.6743	16.4578	16.4253	16.5753	17.0378	16.2275	16.2559	16.2548	16.6071	16.4896	16.5664	16.4581	16.9046	16.6577
AGAP008329	40S ribosomal protein S5	15.4033	15.5603	15.4238	15.4971	15.5305	15.4267	15.4433	15.4724	15.4647	15.4736	15.5417	15.4577	15.4705	15.5633	15.7304	15.4663	15.4637	15.5152	15.4335	15.6537	15.3645	15.404	15.3722	15.4161	15.5401	15.5679	15.4866	15.5485	15.5017
AGAP002919	40S ribosomal protein S6	16.7643	17.1179	16.6198	16.7492	16.6184	16.7641	16.743	16.6846	16.7303	16.712	16.6836	16.7013	16.8773	16.825	17.1614	16.8806	16.7107	16.716	16.7561	17.1084	16.6074	16.603	16.6153	16.7758	16.77	16.7808	16.8254	17.085	16.8863
AGAP002437	40S ribosomal protein S8	16.1014	16.4076	15.9813	16.0445	15.9501	16.0541	16.0822	16.0355	16.0911	16.1569	16.0894	16.047	16.1532	16.067	16.5398	16.1892	16.0941	16.0525	16.12	16.5826	15.8986	15.9285	15.8954	16.1314	16.0887	16.1358	16.0804	16.3957	16.2114
AGAP005061	40S ribosomal protein S9	15.1614	15.4462	15.279	15.2522	15.2746	15.2508	15.3473	15.401	15.3418	15.3286	15.3567	15.3251	15.2296	15.2421	15.5086	15.1758	15.214	15.2405	15.4588	15.7207	15.2387	15.2219	15.2245	15.2356	15.3211	15.3777	15.2998	15.3643	15.249
AGAP002810	45 kDa calcium-binding protein	5.69395	5.81962	5.86952	6.06879	5.86682	6.02895	6.20907	6.16782	5.95992	5.66517	5.8191	5.88778	5.93281	5.84439	5.73874	5.50945	6.07564	5.81875	6.7128	6.84786	5.47699	5.98376	5.93912	6.04644	5.67672	5.91575	6.04774	5.88983	6.11559
AGAP000439	4a-hydroxytetrahydrobiopterin dehydratase	11.3882	11.6232	11.488	11.275	11.3641	11.3394	11.372	11.5232	11.3303	11.352	11.656	11.6194	11.2894	11.1955	11.392	11.1652	11.2596	11.2527	11.4686	11.1966	11.4675	11.5213	11.4597	11.3406	11.3336	11.2243	11.6984	11.4438	11.2618
AGAP006966	4-aminobutyrate aminotransferase, mitochondrial	10.1181	10.389	9.87834	10.0042	9.85206	10.126	10.1136	10.026	9.94412	9.81898	9.56174	9.6612	10.2379	10.3716	10.3973	10.5379	10.3853	10.3167	10.5994	10.9761	9.30445	9.59521	9.52942	10.2283	10.0553	9.84909	10.1021	10.3441	10.4287
AGAP002503	4-coumarate:CoA ligase	12.2728	12.1538	12.0788	11.8227	12.0379	11.6884	11.663	11.7259	11.9385	12.0269	11.7967	11.8448	12.009	11.95	12.2894	11.8713	11.6469	11.6566	11.0601	11.1657	11.6594	11.72	11.9651	11.3509	11.1582	11.1326	11.3141	11.4251	11.4513
AGAP002718	4-coumarate:CoA ligase isoform 2	10.8137	10.9235	10.8516	10.6328	10.6254	10.6472	10.6151	10.6836	10.6462	11.104	11.0392	11.0814	11.4195	11.2281	11.3649	11.2538	11.1267	11.1458	10.961	10.7496	11.1691	11.2213	11.2785	11.0828	10.9343	10.9399	11.2452	11.2092	11.2861
AGAP004513	4-hydroxybenzoate hexaprenyltransferase	10.8081	11.1123	10.6315	10.6988	10.5681	10.8828	10.9667	10.7978	10.5247	10.5395	10.3514	10.3153	10.6351	10.404	10.9772	10.6039	10.6262	10.416	10.3001	10.2736	10.169	10.2973	10.1902	10.5516	10.2395	10.336	10.1171	10.4371	10.3789
AGAP004802	4-hydroxyphenylpyruvate dioxygenase	12.8091	13.0056	12.3303	11.9368	11.8641	11.7986	11.7375	11.5727	12.0064	12.1217	11.5639	11.7217	11.1692	11.5385	11.9849	11.658	11.5611	11.0624	10.1952	10.1257	11.1683	11.0913	11.4077	11.4951	10.7994	10.5016	10.7377	10.9277	11.1505
AGAP011350	4-nitrophenyl phosphatase	9.45128	9.88964	9.31677	9.35947	9.23226	9.45552	9.48295	9.42083	9.29776	9.41661	9.31381	9.3892	9.68626	9.59236	10.0182	9.73497	9.42006	9.49325	9.66104	9.78713	9.35304	9.32128	9.22275	9.61686	9.4711	9.69381	9.43358	9.72265	9.56586
AGAP000094	4-nitrophenylphosphatase	7.70487	8.47193	7.99226	8.58542	7.15598	7.99973	8.40335	8.27179	7.36516	8.21175	7.56755	7.81524	8.20011	9.02508	8.60084	8.92059	8.75905	8.43522	10.0419	10.9455	7.6936	7.13771	8.0645	8.15659	8.10698	8.11307	8.55691	8.99902	8.52976
AGAP005972	4-nitrophenylphosphatase	11.706	12.0647	11.3038	11.4147	11.2281	11.1146	11.0374	11.0848	11.2472	10.7878	10.9628	10.9957	11.2709	10.9063	11.2403	11.0043	10.806	10.9316	11.0239	11.252	10.8916	11.0104	10.8617	11.032	11.1259	11.224	10.8245	11.1615	10.7971
AGAP009985	4-nitrophenylphosphatase	10.1124	10.5381	9.97818	10.694	10.4122	10.5634	10.3147	10.2851	10.5827	9.69256	9.91186	9.80341	10.8649	10.2877	10.7922	10.6351	10.3914	10.5087	11.0564	10.9895	10.8515	10.3396	10.479	10.4782	10.7547	11.2639	10.0784	10.6058	10.1423
AGAP010002	4-nitrophenylphosphatase	-0.216978	-0.475937	-0.354998	-0.38378	-0.479937	-0.33458	-0.370925	-0.479349	-0.305814	-0.41477	-0.476384	-0.476068	-0.475105	-0.475737	-0.46884	-0.413308	-0.478916	-0.478423	-0.476939	-0.471541	-0.476329	-0.47718	-0.415702	-0.47337	-0.471346	-0.313418	-0.423016	-0.473445	-0.479746
AGAP007546	4'-phosphopantetheinyl transferase	8.95769	9.18639	8.69635	8.88255	8.6981	8.79668	8.83545	8.84612	8.80495	8.82272	8.91991	8.91592	8.98425	8.98298	9.13912	9.0047	9.00267	8.88979	8.79651	9.09535	8.63196	8.75503	8.87337	8.97208	8.84776	8.90169	8.96013	9.09713	8.947
AGAP011026	5' nucleotidase, ecto	12.8763	13.1957	12.8741	12.4586	12.5545	12.7966	13.2935	13.055	12.673	12.7137	12.7111	12.6208	12.9565	12.9566	13.2308	12.7688	12.8613	12.8112	13.9929	14.611	12.3864	12.2729	12.5885	13.1106	12.9712	12.981	12.8184	13.2691	13.1164
AGAP007686	50 kDa dystrophin-associated glycoprotein	7.60834	7.41985	7.6411	7.67024	7.57921	7.85837	7.83276	7.88958	7.4168	7.42655	7.17717	7.29604	7.52958	7.55056	7.3564	7.54902	7.70405	7.52708	8.13198	8.27781	7.20467	7.25876	7.26725	7.63987	7.39743	7.31185	7.38497	7.41717	7.60746
AGAP004430	5'-3' exoribonuclease 1	11.1206	10.6132	11.3624	11.2197	11.3344	11.1512	11.0165	11.0396	11.0945	11.1545	11.3739	11.2477	10.8992	11.1418	10.4337	10.807	11.0789	11.1465	10.8925	10.8581	11.1892	11.2969	11.2792	10.9765	11.07	11.1304	11.246	10.8266	11.0729
AGAP004090	5'-3' exoribonuclease 2	10.6186	10.3462	10.7604	10.5799	10.7639	10.4868	10.3757	10.4585	10.4696	10.7892	11.0446	10.9619	10.595	10.7619	10.2926	10.5538	10.5791	10.7491	10.1554	10.113	10.8217	10.9611	10.871	10.5793	10.64	10.5024	10.8679	10.5181	10.628
AGAP003184	5-aminolevulinate synthase	12.395	12.6597	12.2698	12.0868	12.0476	12.1033	12.0166	12.105	11.8948	11.875	11.7741	11.8498	11.9796	11.9315	12.106	11.964	11.8789	11.7901	11.5911	11.6162	11.7108	11.7352	11.7166	11.9148	11.8631	11.8964	11.7972	11.9278	11.8389
AGAP002686	5'-AMP-activated protein kinase, catalytic alpha subunit	11.5996	11.7853	11.4616	11.5947	11.5151	11.6409	11.6	11.566	11.5579	11.4091	11.3979	11.4507	11.7645	11.6623	11.8815	11.7573	11.6203	11.6301	11.6015	11.8118	11.408	11.3818	11.3554	11.5912	11.6231	11.6751	11.5302	11.6378	11.662
AGAP006824	5-formyltetrahydrofolate cyclo-ligase	8.77377	8.77139	8.47206	8.52358	8.63051	8.30177	8.24865	8.20077	8.56852	8.67139	8.48836	8.45267	8.37472	8.56721	8.78202	8.55042	8.43789	8.41424	7.91329	8.07291	8.00463	8.19661	8.22812	8.34913	8.21212	8.35557	8.14573	8.44551	8.40749
AGAP000415	5-hydroxyisourate hydrolase	10.3834	10.7062	10.07	10.27	10.2612	10.1892	10.0904	10.1002	10.2558	10.4092	10.4549	10.4299	10.796	10.8234	11.179	10.8511	10.6983	10.6182	10.5627	10.698	10.1667	10.2621	10.138	10.5687	10.5623	10.6085	10.3756	10.7651	10.6349
AGAP005129	5'-methylthioadenosine phosphorylase	10.3875	10.5602	10.402	10.1914	10.2324	10.1567	10.1146	10.1984	10.1651	10.4082	10.6462	10.5179	10.617	10.4456	10.6799	10.6157	10.5269	10.4502	10.3639	10.263	10.5216	10.4599	10.4411	10.453	10.4773	10.5286	10.4739	10.6001	10.326
AGAP000380	5'-nucleotidase	11.8483	11.3685	11.6606	11.8303	12.0373	11.7119	11.402	11.7077	11.8242	12.0816	11.9616	12.02	11.9092	12.1174	11.7842	11.9964	11.813	11.9245	11.0946	11.0173	11.9237	12.0722	12.0271	11.7187	11.7932	11.775	11.7819	11.58	11.8693
AGAP010681	5'-nucleotidase	9.69475	10.0202	9.65579	9.61636	9.49195	9.49419	9.59037	9.58225	9.45327	9.60746	9.45755	9.47232	9.50556	9.46656	9.94017	9.66917	9.4905	9.54297	9.51753	9.72485	9.33149	9.28152	9.27093	9.69073	9.44297	9.60469	9.23666	9.45365	9.44705
AGAP001319	5'-nucleotidase domain-containing protein 1	10.9754	11.0881	10.8289	10.8411	10.803	10.8551	10.7626	10.7764	10.7726	10.9492	10.7677	10.7767	10.8951	10.8964	11.1454	10.9043	10.7993	10.7848	10.4949	10.3985	10.7281	10.7793	10.8389	10.7982	10.6284	10.7589	10.6285	10.7314	10.7808
AGAP001606	5-oxoprolinase (ATP-hydrolysing)	11.7736	11.717	11.4129	11.5264	11.4803	11.4845	11.193	11.309	11.4759	11.4033	11.311	11.3893	11.6178	11.66	11.5337	11.5839	11.3641	11.4723	10.871	10.7954	11.3487	11.2994	11.3376	11.3642	11.6584	11.4198	11.3862	11.4829	11.6137
AGAP004002	60 kDa heat shock protein, mitochondrial precursor	12.1535	11.9381	12.326	12.243	12.4481	12.1094	11.9623	12.1864	12.2007	12.4138	12.5546	12.3774	12.1519	12.3972	11.9811	12.138	12.0897	12.2046	11.5165	11.4586	11.943	12.2021	12.227	11.9401	11.9216	11.7985	12.2833	11.9943	12.203
AGAP002397	60 kDa lysophospholipase	9.80267	10.0777	9.43445	10.1272	9.84178	9.67213	9.55671	9.61366	9.81386	10.0857	9.63979	9.86054	10.5319	10.1537	10.614	10.3164	9.91644	9.94509	9.83811	10.0264	9.52209	10.0639	9.69595	9.8953	9.9262	9.96368	9.70282	10.3073	9.95602
AGAP000953	60S ribosomal protein L10-1	15.2385	15.705	15.1178	15.2116	15.109	15.1991	15.2812	15.1997	15.2342	15.1667	15.1223	15.0808	15.4352	15.3512	15.8274	15.4705	15.281	15.315	15.4186	15.8156	14.9898	15.0119	15.0261	15.3624	15.2764	15.4365	15.2645	15.6362	15.3908
AGAP002395	60S ribosomal protein L10-2	15.1711	15.5688	15.1093	15.2838	15.0643	15.2602	15.3789	15.2769	15.2384	15.1284	15.1176	14.9688	15.384	15.2941	15.719	15.3445	15.2505	15.2967	15.5025	15.8262	15.0411	15.0359	14.9876	15.298	15.3217	15.4169	15.2354	15.5636	15.3529
AGAP011298	60S ribosomal protein L10a	16.0124	16.5668	15.7536	15.8657	15.6337	15.9115	16.0097	15.8653	15.9463	15.9536	15.8728	15.7886	16.0346	15.8958	16.435	16.0848	15.8996	15.8403	16.0649	16.5359	15.6838	15.6965	15.7021	16.0754	15.793	16.025	15.8447	16.3579	16.066
AGAP011173	60S ribosomal protein L11	15.3561	15.7595	15.3918	15.4302	15.315	15.4584	15.5453	15.5524	15.5028	15.4624	15.4269	15.3997	15.5701	15.5315	15.9505	15.5607	15.493	15.4769	15.758	16.1483	15.2361	15.2698	15.2863	15.5068	15.5149	15.5601	15.5741	15.8555	15.6519
AGAP010065	60S ribosomal protein L12	15.3759	15.6909	15.2385	15.3208	15.148	15.2925	15.4795	15.3045	15.3715	15.3926	15.3308	15.2678	15.3956	15.3259	15.7555	15.4004	15.3304	15.3183	15.6255	16.1154	15.1755	15.161	15.1889	15.4373	15.404	15.4712	15.3496	15.7071	15.5011
AGAP001805	60S ribosomal protein L13	16.0181	16.4062	15.7557	15.878	15.7534	15.8603	15.849	15.7861	15.9097	15.8671	15.7907	15.7478	16.0132	15.9013	16.3693	16.0585	15.8585	15.8223	15.7936	16.1395	15.6637	15.6864	15.6961	15.9915	15.8494	15.9236	15.7673	16.1747	15.9699
AGAP010257	60S ribosomal protein L13a	16.1113	16.5701	15.7915	15.8983	15.6948	15.9064	15.9646	15.773	15.9344	15.9573	15.839	15.8178	15.996	15.8736	16.4611	16.1224	15.9328	15.8913	15.8901	16.3447	15.6874	15.6859	15.6816	16.1205	15.8719	16.0652	15.7198	16.2281	15.9712
AGAP005991	60S ribosomal protein L14	15.876	16.4087	15.5625	15.6545	15.4588	15.6807	15.7337	15.5473	15.7058	15.7113	15.6018	15.575	15.7922	15.6502	16.2662	15.9231	15.717	15.6764	15.76	16.2662	15.4448	15.4448	15.4363	15.9308	15.7048	15.8632	15.5566	16.1027	15.8219
AGAP012284	60S ribosomal protein L18a	15.3187	15.7161	15.1938	15.2992	15.1658	15.2488	15.3029	15.2264	15.2651	15.135	15.0838	15.0287	15.3745	15.3668	15.8389	15.4118	15.2781	15.2995	15.2746	15.6268	14.9281	14.9447	14.9407	15.3371	15.3218	15.4124	15.1798	15.5151	15.3526
AGAP004422	60S ribosomal protein L19	16.2248	16.6419	16.0028	16.1049	15.8597	16.1644	16.3022	16.1274	16.1688	16.1281	16.0109	15.9776	16.1719	16.0417	16.6015	16.2129	16.1038	16.051	16.3564	16.8132	15.8507	15.8558	15.8509	16.2603	16.0541	16.2249	16.0105	16.4555	16.2346
AGAP012138	60S ribosomal protein L21	15.636	16.0248	15.3605	15.5022	15.2832	15.5891	15.6515	15.5142	15.5557	15.4274	15.3081	15.2825	15.6764	15.5184	16.0689	15.7248	15.6003	15.508	15.8402	16.3124	15.1643	15.174	15.2021	15.7563	15.5762	15.6685	15.4554	15.9588	15.6971
AGAP005046	60S ribosomal protein L22	15.6482	15.8482	15.356	15.4182	15.2251	15.5241	15.6668	15.4434	15.609	15.5862	15.4414	15.3686	15.5273	15.3642	15.6989	15.5441	15.6119	15.3883	15.8145	16.0904	15.2154	15.2364	15.2329	15.6838	15.4917	15.452	15.3661	15.725	15.5995
AGAP010252	60S ribosomal protein L23	15.682	15.9374	15.3538	15.4694	15.1952	15.5427	15.6908	15.4658	15.5931	15.5982	15.4246	15.3947	15.6222	15.4222	15.8882	15.6366	15.6234	15.446	15.8739	16.2508	15.2241	15.2627	15.2749	15.7673	15.4862	15.5872	15.3748	15.8346	15.6812
AGAP006037	60S ribosomal protein L24	17.1021	17.451	16.8226	16.9382	16.8129	16.9228	16.8335	16.797	16.943	16.8888	16.7815	16.8125	17.1001	16.9936	17.433	17.1437	16.9034	16.9159	16.7361	17.071	16.7195	16.7165	16.7165	16.9959	16.9224	16.9851	16.847	17.2246	17.0233
AGAP010216	60S ribosomal protein L25	15.1416	15.4604	14.9359	15.0398	14.8537	15.1087	15.0585	14.9653	15.1085	15.1583	15.0032	15.0368	15.1738	15.0658	15.5497	15.1888	15.0401	14.9782	15.024	15.3979	14.9303	14.882	14.9258	15.1419	14.9303	15.0996	14.8486	15.226	15.0606
AGAP002468	60S ribosomal protein L26	16.0965	16.7381	15.7207	15.9784	15.5935	15.9998	16.1321	15.9214	15.9964	15.9986	15.8526	15.7927	16.1155	15.9286	16.4985	16.1839	15.8902	15.7971	16.1017	16.6491	15.6868	15.7332	15.7391	16.0363	15.7889	15.98	15.7825	16.4676	16.1185
AGAP011687	60S ribosomal protein L27	15.4542	15.7216	15.3224	15.2947	15.2717	15.3178	15.3521	15.2494	15.3727	15.332	15.2852	15.2515	15.3917	15.2965	15.8077	15.4187	15.3649	15.3383	15.31	15.6372	15.1518	15.1302	15.1089	15.4677	15.3435	15.4503	15.2425	15.5217	15.3591
AGAP011706	60S ribosomal protein L27a	15.8125	16.3842	15.4826	15.6253	15.4159	15.6252	15.683	15.5438	15.6628	15.642	15.5137	15.4679	15.8181	15.6887	16.2731	15.9019	15.7166	15.6377	15.7431	16.1187	15.3193	15.347	15.3753	15.8873	15.6747	15.7862	15.5391	16.1164	15.8149
AGAP005427	60S ribosomal protein L28	14.9373	15.2251	14.9044	14.9737	14.886	15.0098	15.127	15.0567	15.0257	14.9129	14.9513	14.905	15.1044	15.0558	15.3594	15.0571	15.0264	14.9869	15.3498	15.7986	14.8615	14.839	14.8213	15.0413	15.1264	15.1275	15.1472	15.3648	15.1905
AGAP006612	60S ribosomal protein L29	13.7851	14.0878	13.4246	13.591	13.3207	13.6789	13.8289	13.613	13.6982	13.8674	13.6447	13.6751	13.7083	13.5722	14.0284	13.7863	13.7192	13.5461	14.0863	14.5236	13.4964	13.4779	13.4779	13.8627	13.5698	13.7183	13.458	13.9849	13.7845
AGAP003556	60S ribosomal protein L3	15.8702	16.0032	15.888	15.8982	15.9372	15.8086	15.8316	15.806	15.8599	15.936	15.9965	15.8899	15.901	15.967	16.2182	15.9107	15.8945	15.9786	15.793	16.1005	15.8068	15.8564	15.8236	15.9103	15.9946	16.0533	15.9633	16.0528	16.0016
AGAP003816	60S ribosomal protein L30	15.285	15.9047	14.9248	15.1302	14.7933	15.1576	15.3101	15.1051	15.1914	15.0356	14.8531	14.8632	15.3065	15.0979	15.7949	15.3906	15.1741	15.0806	15.4756	16.1202	14.7584	14.7324	14.7384	15.3734	15.098	15.3127	15.0208	15.6434	15.3402
AGAP011896	60S ribosomal protein L31	15.0679	15.2971	14.8805	14.9368	14.7568	15.0633	15.1004	14.9925	15.0893	15.0743	14.9346	14.9026	15.0969	14.9901	15.3907	15.115	15.1118	14.9417	15.3288	15.6859	14.7812	14.7749	14.787	15.1664	15.0375	15.1238	14.9452	15.3031	15.1303
AGAP002122	60S ribosomal protein L32	15.328	15.8723	15.1007	15.2675	15.009	15.2738	15.3889	15.2072	15.2728	15.3627	15.2395	15.1934	15.4253	15.2873	15.861	15.4508	15.2675	15.218	15.4455	16.0174	15.0874	15.0866	15.1069	15.4211	15.2335	15.4304	15.1424	15.7051	15.418
AGAP009324	60S ribosomal protein L34	15.0036	15.3816	14.7794	14.9445	14.7563	14.9607	15.0585	14.8733	14.975	14.7804	14.7147	14.666	15.1251	15.0153	15.5518	15.2035	15.0198	14.988	15.1868	15.6826	14.5782	14.5449	14.5351	15.1106	14.9854	15.1173	14.8937	15.3759	15.1548
AGAP001408	60S ribosomal protein L35	15.3318	15.7145	15.1202	15.2244	15.006	15.3258	15.3914	15.2926	15.3207	15.1855	15.0964	15.0678	15.3583	15.2047	15.6808	15.3686	15.2657	15.1495	15.567	15.9537	14.9426	14.936	14.9567	15.3918	15.1675	15.2994	15.2183	15.647	15.3994
AGAP002754	60S ribosomal protein L35a	15.4814	15.9095	15.342	15.4397	15.3156	15.4318	15.4632	15.3503	15.4422	15.4326	15.3899	15.3919	15.5402	15.4642	15.9246	15.5714	15.4248	15.4043	15.4731	15.9657	15.2824	15.2749	15.2843	15.5292	15.5012	15.568	15.3949	15.7657	15.5529
AGAP002921	60S ribosomal protein L36	15.5722	16.0233	15.4019	15.5223	15.3356	15.5735	15.6701	15.5916	15.5922	15.5499	15.4522	15.4338	15.7273	15.5822	16.0331	15.7487	15.6052	15.5298	15.8295	16.1461	15.3066	15.351	15.3751	15.6455	15.5501	15.6163	15.4961	15.8845	15.6833
AGAP003538	60S ribosomal protein L36a	15.1826	15.5714	14.8852	14.9227	14.7269	15.0317	15.1583	14.907	15.0576	14.5826	14.4233	14.4329	15.1129	14.9346	15.5828	15.2069	15.1382	14.9837	15.3246	15.8044	14.2802	14.2852	14.3035	15.3222	15.0114	15.1714	14.8552	15.3564	15.1628
AGAP000952	60S ribosomal protein L37	14.2678	14.5218	13.9765	14.0633	13.876	14.1494	14.167	13.9969	14.1563	14.2124	14.0742	14.0564	14.1942	14.0501	14.5908	14.2312	14.2073	14.022	14.276	14.6761	13.8992	13.8912	13.871	14.3124	14.0584	14.1807	13.9448	14.3445	14.1721
AGAP011501	60S ribosomal protein L37	0.764891	0.643672	0.435487	0.415502	0.363604	0.517476	0.368597	0.364721	0.364453	0.49215	0.588294	0.488143	0.75262	0.491073	0.381427	0.494925	0.462768	0.366474	0.369279	0.379418	0.37043	0.368823	0.371397	0.511939	0.529675	0.38216	0.368439	0.375851	0.363968
AGAP009920	60S ribosomal protein L37a	14.7994	15.2576	14.4503	14.6219	14.2691	14.6419	14.892	14.5831	14.7127	14.7727	14.5788	14.4448	14.7736	14.5909	15.1471	14.832	14.7437	14.5574	15.0503	15.6083	14.3438	14.3681	14.3535	14.9467	14.6466	14.7624	14.4436	15.1264	14.853
AGAP011802	60S ribosomal protein L39	13.8203	14.0199	13.5753	13.6901	13.5238	13.7551	13.8351	13.6174	13.7651	13.8765	13.726	13.7728	13.8193	13.6574	14.181	13.8417	13.8344	13.6962	13.9788	14.3659	13.6758	13.6027	13.586	13.9002	13.7166	13.8047	13.5828	13.9688	13.8233
AGAP002306	60S ribosomal protein L4	17.0129	17.3608	16.8197	16.9015	16.7743	16.9319	16.9503	16.8907	16.9489	16.8833	16.8378	16.7963	17.0334	16.9226	17.2928	17.0632	16.8791	16.875	17.0331	17.3558	16.6852	16.7077	16.6952	17.0096	16.9195	16.9462	16.9608	17.2992	17.0726
AGAP007927	60S ribosomal protein L40	15.2918	15.43	15.0346	15.0729	14.9354	15.2165	15.2595	15.0794	15.2297	15.2713	15.1524	15.1059	15.1763	15.0121	15.4423	15.1723	15.2892	15.0513	15.4136	15.6906	14.9854	14.9461	14.9374	15.3456	15.0703	15.2079	14.9754	15.2827	15.203
AGAP001911	60S ribosomal protein L6	16.3262	16.7948	16.087	16.2497	16.0353	16.2355	16.2491	16.1172	16.2098	16.2641	16.1708	16.1071	16.413	16.3256	16.8043	16.46	16.2103	16.2213	16.2039	16.5958	16.0325	16.0168	16.0486	16.3647	16.2429	16.3346	16.17	16.6408	16.3662
AGAP007635	60S ribosomal protein L7	12.7653	12.9676	12.8498	12.698	12.6491	12.7784	12.9343	12.8633	12.8145	12.8361	12.8729	12.8171	12.8304	12.81	13.0866	12.7585	12.762	12.7723	12.9993	13.2324	12.68	12.6925	12.7248	12.8448	12.8168	12.8332	12.9773	13.1209	12.8985
AGAP008916	60S ribosomal protein L7	16.2263	16.661	16.0936	16.1564	15.9915	16.194	16.2552	16.159	16.2106	16.1028	16.0535	16.0206	16.2934	16.2074	16.6462	16.3205	16.1579	16.1459	16.3663	16.7544	15.899	15.901	15.9127	16.298	16.1574	16.2966	16.1961	16.5753	16.3292
AGAP009508	60S ribosomal protein L9	15.9529	16.3772	15.7829	15.8144	15.6302	15.8722	16.056	15.8809	15.9319	15.8514	15.7878	15.6953	15.9759	15.8427	16.3872	16.0073	15.9074	15.8523	16.2421	16.7152	15.5716	15.5805	15.6054	16.0611	15.8761	16.0324	15.8812	16.3302	16.0681
AGAP003592	60S ribosomal protein LP0	16.2339	16.6598	15.9167	16.0359	15.8321	16.0625	16.1072	15.9181	16.0504	15.9977	15.9209	15.8414	16.2456	16.1349	16.6488	16.3163	16.1327	16.1069	16.2389	16.7405	15.7156	15.6988	15.7505	16.303	16.1878	16.2719	16.0942	16.5879	16.313
AGAP007740	60S ribosomal protein LP1	15.8783	16.3462	15.5316	15.6699	15.3534	15.7494	15.9836	15.6788	15.7913	15.5538	15.3492	15.354	15.9014	15.688	16.2496	15.9669	15.8661	15.7054	16.3208	16.8586	15.2044	15.206	15.2233	16.0606	15.7259	15.8795	15.6619	16.2936	16.0196
AGAP003025	60S ribosomal protein LP2	15.2771	15.4789	15.1754	15.1148	15.0783	15.2861	15.4311	15.2372	15.3114	15.2	15.0592	15.0896	15.2651	15.1979	15.6061	15.3115	15.425	15.2707	15.7702	16.0103	14.9971	14.9622	14.9793	15.4878	15.3751	15.372	15.2353	15.5193	15.3994
AGAP002330	60S ribosome subunit biogenesis protein NIP7 homolog	9.83051	10.0206	9.4089	9.43309	9.42344	9.71693	9.78179	9.56368	9.6628	9.70856	9.74558	9.67756	9.83663	9.73244	10.2064	9.82027	9.87209	9.74324	9.95523	10.0402	9.40811	9.5384	9.44521	10.0976	9.8744	9.79589	9.72565	10.0402	9.68478
AGAP009622	6-phosphofructo-2-kinase / fructose-2,6-bisphosphatase	9.75375	9.75778	9.78639	9.77117	9.79609	9.75324	9.70997	9.74417	9.92501	10.1857	9.97623	9.99015	10.1113	10.1218	10.2729	10.0846	10.122	10.0327	9.60725	9.53812	10.191	10.2337	10.2311	10.0651	9.86797	10.0397	10.061	10.0657	9.96108
AGAP012010	6-phosphofructo-2-kinase / fructose-2,6-bisphosphatase	11.8261	11.7422	11.6266	11.9777	12.2234	11.9013	11.7638	11.8903	12.0169	11.97	11.7802	11.8212	11.816	11.7357	11.9073	11.8637	11.7104	11.648	11.3861	11.3064	11.8029	11.73	11.8374	11.7561	11.7094	11.693	11.5128	11.5047	11.6071
AGAP004197	6-phosphogluconate dehydrogenase, decarboxylating	11.6764	11.8232	11.6453	11.3061	11.4294	11.3189	11.3016	11.3024	11.4887	11.6821	11.6111	11.6875	11.5839	11.5627	11.7979	11.5595	11.5212	11.5777	11.7164	11.7916	11.687	11.4402	11.5643	11.7483	11.6855	11.8045	11.7319	11.7363	11.6172
AGAP010866	6-phosphogluconolactonase	10.0712	10.3322	9.86223	10.0179	9.9205	9.90332	9.8682	9.77613	10.0024	10.1062	9.86525	10.017	10.4368	10.2644	10.6307	10.4755	10.3003	10.2286	10.0435	10.2168	10.1022	10.0079	10.0882	10.2421	10.114	10.3984	9.94845	10.2936	10.1867
AGAP008730	6-pyruvoyltetrahydropterin/6-carboxytetrahydropterin synthase	8.32878	8.64965	8.32913	8.1709	8.24028	8.1597	8.42328	8.42781	8.32691	8.34623	8.4993	8.51395	8.3736	8.17584	8.45438	8.35174	8.24442	8.33331	8.72215	8.52194	8.44027	8.57222	8.47084	8.4157	8.42128	8.43756	8.66272	8.63492	8.3952
AGAP003278	7SK snRNA methylphosphate capping enzyme	7.83099	8.24537	7.91833	7.88716	7.68812	7.98693	8.21247	8.03168	8.03079	7.97413	8.04497	8.00068	8.02686	7.56611	7.92577	7.79003	7.82399	7.86601	8.24109	8.18018	7.69582	7.68934	7.66068	8.11133	8.04946	7.81968	8.27321	8.31756	7.91747
AGAP012087	7SK snRNA methylphosphate capping enzyme	9.03816	8.67423	9.32407	9.18425	9.43727	9.23709	9.03283	9.26764	9.11681	9.19141	9.75978	9.59258	8.95461	9.16282	8.41514	8.94906	8.98446	9.05151	8.99092	8.89371	9.51531	9.7032	9.60065	9.01673	9.2	9.03098	9.58764	8.92739	9.22815
AGAP005595	a component of the cytoplasm (encore)	11.5438	10.8165	11.8168	11.5742	11.7423	11.697	11.577	11.7467	11.5521	11.5242	11.7689	11.6696	11.0634	11.2489	10.3732	10.8696	11.1798	11.3361	11.4664	11.0445	11.8024	11.8574	11.7048	11.2153	11.3896	11.1461	11.79	11.0072	11.401
AGAP013468	A disintegrin and metallopeptidase domain 9 (meltrin gamma)	9.53947	9.73078	9.43853	9.18666	9.19509	9.24834	8.90639	8.83954	8.88866	9.04278	9.16385	9.10567	9.76763	9.64642	9.36017	9.63459	9.59653	9.52243	10.2772	10.0866	10.2895	9.77496	9.71583	9.59409	9.62964	10.202	9.35407	9.69011	9.37954
AGAP001113	A disintegrin and metalloproteinase with thrombospondin motifs 18	9.94106	9.48496	9.85931	10.1508	10.1554	10.0291	10.0298	10.0192	10.1452	9.82885	9.64082	9.66591	9.87292	10.0427	9.49938	9.92859	10.0111	9.85123	9.81928	9.91645	9.63374	9.69811	9.70172	9.83074	9.64098	9.72422	9.57451	9.58345	9.88526
AGAP004201	a disintegrin and metalloproteinase with thrombospondin motifs 9	10.42	9.66378	10.7028	10.6385	10.716	10.4414	10.4479	10.527	10.7215	10.8115	10.8044	10.7847	10.4944	10.8091	9.58052	10.2331	10.6701	10.5559	10.62	10.4462	10.8471	10.8146	10.815	10.3779	10.5868	10.7054	10.8367	10.288	10.7985
AGAP004810	A16_ANOGA	4.62816	4.91021	4.37765	4.46562	3.99263	4.449	4.18811	4.19332	4.72143	4.10306	3.94958	4.08465	4.09312	4.09812	4.11757	3.88169	3.76396	3.93199	3.75627	3.99911	4.04477	3.88846	3.66201	4.1271	4.0051	4.35502	3.7796	4.36444	3.92939
AGAP009548	AAA family ATPase	9.67781	9.74474	9.80943	9.65284	9.63712	9.61749	9.75369	9.78761	9.71676	9.83302	10.0772	9.9656	9.57281	9.55694	9.46404	9.53343	9.42449	9.56966	9.7848	9.48373	9.94526	10.042	9.93407	9.74873	9.67705	9.51348	10.0292	9.8195	9.64342
AGAP011652	AAA family ATPase, CDC48 subfamily protein	7.76263	7.71574	7.94482	7.83043	7.94218	7.82712	7.83404	7.75399	7.75391	7.79011	7.98742	7.91448	7.89781	8.00686	7.86964	7.90613	7.85705	7.95352	7.92761	7.97669	7.8651	7.90636	7.85925	7.75369	7.67984	7.88214	8.21518	8.02184	7.84064
AGAP012287	AarF domain containing kinase 1 precursor	8.49152	8.64861	8.50117	8.8012	8.56624	8.53207	8.49298	8.61128	8.64807	8.35403	8.32896	8.27593	8.60324	8.4261	8.19783	8.60011	8.37018	8.3737	8.47235	8.45991	8.46463	8.34536	8.39519	8.19761	8.3275	8.48769	8.22372	8.41152	8.3299
AGAP006050	AarF domain containing kinase 5	9.83036	10.0222	9.66356	9.78518	9.57697	9.93528	9.87019	9.78807	9.70639	9.51601	9.39874	9.45423	9.85105	9.76598	10.1128	9.821	9.71985	9.73397	9.75768	9.95101	9.34158	9.3922	9.40834	9.77131	9.67337	9.66773	9.42515	9.8107	9.78378
AGAP004662	ABDA_ANOGA	8.97017	9.07186	8.5238	8.57747	8.61847	8.40645	8.34291	8.24354	8.92068	8.58713	8.14945	8.27223	8.82459	8.76284	9.18277	8.97549	9.1103	8.81431	8.27182	8.67625	8.75673	8.6235	8.5913	8.87285	8.75968	8.92384	8.1804	8.8332	8.62473
AGAP004989	abelson tyrosine-protein kinase 1	9.86108	9.17826	10.2191	10.0116	10.2627	9.97925	9.83914	10.0747	9.97907	10.1724	10.4993	10.3137	9.71328	9.88034	8.78869	9.33233	9.74606	9.96432	10.0329	9.57412	10.5638	10.4915	10.3741	9.86174	9.96453	9.99721	10.3425	9.46092	9.91253
AGAP000784	abhydrolase domain containing 4	11.1824	11.4956	10.9523	11.3997	11.1627	11.3947	11.2706	11.2415	11.1229	10.8676	10.825	10.8569	11.6301	11.1962	11.5603	11.4079	11.0807	11.1626	11.5944	11.538	11.5549	11.1423	11.2176	11.2386	11.2426	11.7294	10.732	11.2703	10.9351
AGAP008167	abhydrolase domain containing 4	8.91157	9.09478	8.87613	8.71228	8.78419	8.81559	8.91135	8.86239	8.90004	8.91877	9.06142	9.09115	9.40258	9.23773	9.45121	9.25936	9.02029	9.15298	9.00093	8.98435	9.08383	8.94154	8.96122	9.1487	8.94399	9.11023	9.17913	9.271	9.27099
AGAP006819	abhydrolase domain-containing protein 1/3	9.62269	9.74582	9.36349	9.26074	9.3748	9.23604	9.08273	9.23552	9.2148	9.25738	9.1645	9.08243	9.68869	9.61044	9.91606	9.66139	9.57636	9.69343	9.08386	9.32777	9.29345	9.29291	9.3323	9.39547	9.59873	9.60746	9.14801	9.35991	9.49149
AGAP009289	abhydrolase domain-containing protein 11	9.54238	9.95247	9.58427	9.64672	9.46619	9.75563	9.79243	9.8416	9.52149	9.38943	9.26472	9.26144	9.59907	9.40057	9.99247	9.55559	9.57877	9.37024	9.27634	9.38858	9.15437	9.04718	9.0979	9.30674	9.26588	9.40447	9.1842	9.307	9.24253
AGAP012189	abhydrolase domain-containing protein 12	12.0794	12.33	11.9838	11.9072	11.7947	11.8541	11.9253	11.8362	11.9024	11.9411	11.8033	11.8701	12.1082	12.006	12.2229	12.0618	11.8892	11.8951	11.7451	11.8582	11.9331	11.846	11.8071	11.9126	11.9046	12.1072	11.7671	12.0829	11.9671
AGAP008542	abhydrolase domain-containing protein 2	9.23788	9.13871	9.36215	9.23688	9.35889	9.15856	9.01568	9.01478	9.15915	9.1553	9.5087	9.26646	9.27344	9.24403	9.23709	9.30299	9.42999	9.42118	9.01324	9.00046	9.40395	9.38118	9.32592	9.37522	9.38365	9.51934	9.39692	9.25538	9.29693
AGAP011970	Abhydrolase domain-containing protein 7	5.89404	5.98946	6.01113	5.08514	5.42363	5.76323	5.88674	5.91881	5.55799	5.23016	5.21339	5.3814	5.59968	5.57868	5.62831	5.49202	5.70369	5.63145	6.54805	6.94149	4.61987	4.79045	5.28203	5.81756	5.52154	5.51276	5.53761	5.98389	5.77271
AGAP010402	abhydrolase domain-containing protein FAM108B1	7.51751	7.33783	7.61721	7.30937	7.5202	7.43227	7.21668	7.12871	7.50362	7.36012	7.61033	7.5133	7.25027	7.23086	6.86341	7.17821	7.17124	7.24	7.14882	6.78576	7.58097	7.49008	7.49369	7.28268	7.11154	7.46391	7.38279	7.13406	7.07508
AGAP013018	abhydrolase domain-containing protein FAM108B1	8.76472	8.18921	8.68998	8.34889	8.68396	8.30133	8.03206	8.36015	8.54406	8.63815	8.84033	8.66523	8.44764	8.50951	7.9651	8.48505	8.36408	8.54869	8.08274	7.91375	9.04458	8.94789	8.92938	8.47942	8.58373	8.67069	8.5206	8.19375	8.44516
AGAP001046	Abl interactor 2	10.0846	10.0988	9.89627	9.97904	9.99754	9.92037	9.80798	9.79884	9.92341	9.80844	9.78076	9.83463	10.0585	9.99159	10.3067	10.2161	10.1688	10.091	9.67721	9.88904	9.84035	9.74676	9.89002	10.1251	9.99118	10.0404	9.7139	10.1016	9.94848
AGAP003703	abnormal spindle-like microcephaly-associated protein	8.07233	7.77539	8.76259	8.09554	8.5585	8.28402	8.09971	8.41377	8.28098	8.59559	9.13954	8.95814	7.94706	7.95327	7.52933	7.65315	8.19418	8.13082	8.1771	7.63425	8.70813	8.9577	8.55109	8.42495	8.34747	8.13137	9.17963	8.25208	8.1029
AGAP001356	ACES_ANOGA	9.77717	9.25815	9.34332	9.68628	9.76912	9.54345	9.30047	9.65449	9.58124	9.43211	8.9946	9.27904	9.32857	9.39183	9.22145	9.27111	9.22124	9.40106	9.21906	8.96294	8.99142	9.14132	9.2783	9.13586	9.11915	8.91603	8.78053	8.90108	9.28304
AGAP000466	acetylcholinesterase	9.65239	9.27277	9.53513	9.42425	9.6384	9.26016	9.11845	9.4303	9.65216	9.81032	9.72444	9.80113	9.06114	9.16138	8.81023	9.1115	8.84247	9.13207	8.83214	8.50456	9.48915	9.64428	9.5981	9.03672	9.04442	8.9349	9.4499	8.90078	9.15229
AGAP011827	acetyl-CoA acyltransferase	12.2483	12.2312	12.1786	12.0023	12.1504	11.9481	11.8547	11.9429	11.9324	12.419	12.093	12.1891	12.1646	12.1418	12.5111	12.2122	12.0659	12.0401	11.5005	11.3477	12.0924	12.1727	12.3587	11.7531	11.7056	11.7759	11.7397	11.8153	11.8261
AGAP006821	acetyl-CoA acyltransferase 2	13.3693	13.7839	13.1318	13.2415	13.1213	13.2306	13.1634	13.164	13.229	13.4967	13.0964	13.2193	13.5767	13.3806	14.0335	13.56	13.2149	13.1176	13.0931	13.0607	13.1521	13.1654	13.278	13.2177	12.9132	13.1234	12.9015	13.2438	13.0773
AGAP001318	acetyl-CoA C-acetyltransferase	10.6152	10.7565	10.3963	10.8786	10.6718	10.7633	10.7289	10.6634	10.6614	10.1894	10.2102	10.2044	10.7683	10.6331	10.8206	10.6193	10.4411	10.5045	10.4993	10.7238	10.2842	10.2572	10.1971	10.3323	10.3959	10.4382	10.2364	10.5344	10.4198
AGAP011329	acetyl-CoA C-acetyltransferase	12.5097	12.8816	12.166	12.0747	12.0399	12.1886	12.153	12.0997	12.139	12.3044	12.0931	12.0832	11.8801	12.0778	12.3415	12.0622	11.9067	11.9103	11.6669	11.8509	11.4593	11.6369	11.7862	12.0816	11.7487	11.6231	11.9091	12.335	12.1357
AGAP005175	acetyl-CoA carboxylase / biotin carboxylase	14.967	14.0638	14.7502	14.4607	14.9335	14.4169	14.1354	14.437	14.6533	15.4327	15.133	15.099	14.6544	15.063	14.1936	14.5804	14.5447	14.6966	13.5221	13.3485	14.5512	14.8697	14.9053	14.3131	14.2416	14.0006	14.4823	14.1087	14.7795
AGAP004396	acetyl-CoA hydrolase/transferase (Precursor)	12.9432	13.0133	12.6875	12.805	12.8284	12.7357	12.5621	12.6296	12.7101	12.9924	12.6712	12.7549	13.2013	13.0789	13.4707	13.1814	12.958	12.8578	12.3519	12.236	12.7905	12.869	12.7892	12.6822	12.6107	12.7199	12.5152	12.7511	12.7245
AGAP006569	acetyl-CoA synthetase	11.3512	10.9611	11.2752	11.0346	11.2908	10.948	10.7902	10.9469	10.8234	10.9277	10.5355	10.7552	10.4824	10.8025	10.3255	10.7445	10.609	10.7	10.523	10.6352	10.6653	10.5073	10.6133	11.0005	11.0065	10.7191	10.3198	10.3281	10.4872
AGAP006943	acetyl-coenzyme A transporter	9.85675	10.0607	9.81154	9.85891	9.81035	9.78341	9.57747	9.54432	9.73087	9.73957	9.86634	9.82802	9.81896	9.7659	10.0691	9.78939	9.86116	9.92062	9.5061	9.62402	9.80096	9.7079	9.74379	9.84012	9.77569	9.89756	9.74378	10.0334	9.71212
AGAP000876	achaete-scute complex protein	3.32946	3.13806	3.11441	3.23873	3.29925	2.97527	3.3279	3.46117	3.10168	2.97481	2.95989	3.13445	3.16074	3.18208	3.07328	3.19468	3.29222	3.10296	2.94905	3.15948	3.04761	2.94432	2.92337	3.06875	3.26155	3.38847	3.43396	3.50328	3.39898
AGAP000878	achaete-scute complex protein	1.23939	0.857004	0.977408	1.02963	1.12158	1.06302	0.907713	0.939799	0.894424	0.857803	1.15819	1.02261	0.85907	0.8575	0.870576	0.977449	1.10776	0.850817	0.962282	0.867913	0.85603	1.05559	0.857305	0.931407	0.868395	1.02554	0.853405	1.2156	1.0168
AGAP002387	acid phosphatase	11.5151	11.8529	11.7439	11.3537	11.4731	11.5166	11.5981	11.542	11.4953	11.6286	12.1384	11.9517	11.3237	11.2944	11.2626	11.1465	11.3364	11.4291	11.7395	11.3506	11.9805	11.8943	11.8816	11.82	11.7927	11.672	12.2358	11.9181	11.5651
AGAP004591	acid phosphatase	9.57772	9.64222	9.31629	9.50491	9.5164	9.44859	9.51254	9.50299	9.45476	9.45868	9.38578	9.35936	9.54171	9.58012	9.8709	9.52134	9.52146	9.44812	9.43353	9.47165	9.31608	9.2178	9.33513	9.46263	9.36728	9.55459	9.43307	9.53041	9.47028
AGAP007258	aconitate hydratase 1 / homoaconitase	12.5496	12.5987	12.4668	12.6423	12.485	12.573	12.5408	12.5161	12.516	12.4318	12.4381	12.4333	12.3417	12.4283	12.2369	12.3196	12.258	12.2675	12.0236	12.0577	12.4987	12.4625	12.4714	12.2959	12.2951	12.3203	12.3939	12.3942	12.3916
AGAP007852	aconitate hydratase 1 / homoaconitase	16.6141	16.5201	16.5815	16.7791	16.5421	16.9805	16.8458	16.8922	16.2585	16.3255	16.0055	16.1029	16.3465	16.3563	16.3858	16.2727	16.3462	16.2825	15.4937	15.0413	16.0846	16.3312	16.1251	16.0733	15.9647	16.0315	15.761	15.7911	16.2925
AGAP000651	ACT5C_ANOGA	15.2209	15.3717	15.2772	15.2856	15.1716	15.1998	15.0758	15.0258	15.1494	15.077	15.3389	15.262	15.7458	15.6049	15.6304	15.5876	15.4699	15.5277	15.3302	15.4244	15.711	15.5193	15.5521	15.4967	15.7306	15.7908	15.3284	15.4829	15.3631
AGAP005095	actin beta/gamma 1	15.0274	15.1039	15.0469	15.054	14.9593	15.0122	15.3448	15.2186	15.0489	14.8188	14.7959	14.7234	14.9199	14.99	14.9671	14.9336	15.0298	14.9289	15.5564	15.7962	14.7604	14.7597	14.8993	15.047	15.0979	15.081	14.8921	14.9743	15.0243
AGAP001712	actin related protein 2/3 complex, subunit 3	9.95955	10.507	9.79623	9.90715	9.61155	9.79301	9.92627	9.7481	9.79631	9.72887	9.65008	9.67558	10.3539	9.95465	10.6313	10.3741	10.0717	10.0236	10.3195	10.7472	9.91652	9.69854	9.78959	10.2362	9.9618	10.2525	9.8193	10.3481	10.0412
AGAP001306	actin related protein 2/3 complex, subunit 4	10.1242	10.6031	10.0089	10.1147	9.91539	10.1524	10.1021	9.98783	10.0714	10.224	10.2304	10.2941	10.4838	10.1178	10.6093	10.5007	10.2668	10.1894	10.4531	10.5195	10.3543	10.2887	10.2889	10.3911	10.1987	10.3734	10.137	10.5331	10.2499
AGAP008895	actin related protein 2/3 complex, subunit 5	9.17318	9.51656	9.01451	9.23187	8.91318	9.27433	9.42409	9.19001	9.28381	9.278	9.19457	9.22038	9.53834	9.16987	9.72016	9.49017	9.4446	9.33651	9.68433	10.0541	9.2688	9.17896	9.20522	9.60043	9.18611	9.62491	9.19801	9.6837	9.47597
AGAP001676	actin, cytoplasmic	10.9259	11.3992	10.6503	10.2314	10.087	10.1975	10.3096	10.1712	10.2444	10.2968	10.3319	10.152	10.695	10.8422	10.859	10.72	10.6145	10.4644	10.2884	11.0239	10.5854	10.5068	10.7436	10.7789	10.8442	10.7499	10.2507	10.6494	10.5269
AGAP011516	Actin, cytoplasmic	12.9694	13.0017	12.9943	12.9767	12.9587	13.0617	13.387	13.2681	12.9004	12.6038	12.5286	12.5287	12.5993	12.6706	12.7159	12.6763	12.6654	12.6803	13.3321	13.5	12.475	12.4991	12.5965	13.0681	13.0206	13.0208	12.3326	12.3295	12.6262
AGAP005425	actin-binding LIM protein	11.3228	10.7645	11.2783	11.1464	11.1863	11.0254	10.9244	11.0173	11.04	11.1839	11.0514	11.0846	10.907	11.0384	10.6352	10.8254	10.9576	10.9707	10.6739	10.533	11.125	11.1294	11.0699	10.7756	10.8891	10.8041	10.8612	10.7822	11.0014
AGAP009913	actin-binding protein IPP	9.89886	10.007	9.83878	9.9164	9.86238	9.97477	9.91218	9.8378	9.80365	9.96509	9.79992	9.83464	9.87924	9.90403	10.0758	10.0005	9.93139	9.83194	9.99877	9.99083	9.91773	9.89581	9.901	9.87621	9.87545	10.0382	9.76031	9.91041	9.82652
AGAP008687	actin-like protein 6B	10.8017	11.1261	10.6447	10.6053	10.5445	10.6325	10.6973	10.6287	10.6544	10.6951	10.7974	10.6005	10.7945	10.6294	11.072	10.6817	10.5806	10.7154	10.6156	10.8242	10.5698	10.5272	10.5571	10.6787	10.6233	10.6966	10.6709	10.9622	10.7028
AGAP012077	actin-related protein 10	8.89276	9.36443	8.77835	8.82851	8.72867	8.88073	8.88751	8.66843	8.89565	8.73754	8.77217	8.71196	9.06772	8.89438	9.30379	8.97597	8.90296	8.87402	8.84572	9.09882	8.65046	8.63389	8.78556	9.02006	8.83899	8.93465	8.70391	9.0938	8.87309
AGAP008908	actin-related protein 2/3 complex subunit 1A	11.8502	12.245	11.7375	11.9163	11.6824	11.8204	11.9251	11.79	11.8714	11.783	11.8001	11.7812	12.1705	12.0264	12.3811	12.2009	11.989	12.0515	12.3749	12.6746	11.9657	11.8242	11.9052	12.1158	12.117	12.3235	12.0065	12.3282	12.0889
AGAP004488	actin-related protein 5	8.26745	8.46404	8.41506	8.41853	8.29432	8.23366	8.39726	8.36207	8.35365	8.3487	8.50172	8.42869	8.22308	8.18648	8.30231	8.28762	8.21899	8.1646	8.57514	8.40253	8.33112	8.37533	8.25187	8.40385	8.37939	8.43249	8.46655	8.47148	8.41975
AGAP005857	actin-related protein 6	8.61742	8.91502	8.61839	8.60519	8.6141	8.67758	8.78778	8.79665	8.61129	8.69915	8.99425	8.89385	8.56081	8.37872	8.55574	8.39583	8.3023	8.51251	8.66318	8.58135	8.90149	8.75353	8.71529	8.66497	8.54418	8.63127	9.01899	8.86402	8.58615
AGAP010671	actin-related protein 8	7.36681	7.44111	7.51272	7.48468	7.69751	7.52939	7.4902	7.54842	7.50124	7.62387	7.72808	7.50611	7.34534	7.61526	7.45466	7.47448	7.44403	7.60796	7.56469	7.39944	7.64425	7.67493	7.4542	7.60189	7.53715	7.34586	7.87041	7.50731	7.42639
AGAP012041	Activated RNA polymerase II transcriptional coactivator p15	9.47092	9.60256	9.33401	9.18049	9.00844	9.52266	9.5717	9.37049	9.42191	9.45972	9.51013	9.5756	9.28548	9.2808	9.36248	9.34722	9.51977	9.27381	9.89101	9.75067	9.34754	9.31273	9.3458	9.79256	9.48661	9.32075	9.61763	9.67545	9.55822
AGAP007571	Activating signal cointegrator 1 complex subunit	9.13787	9.35122	8.97796	8.96694	8.85918	9.00711	8.85156	8.94409	8.94638	9.16408	9.0721	8.87352	9.14429	9.16841	9.55612	9.19019	9.14518	9.15491	9.1174	9.34855	8.68596	9.00105	8.82411	9.08088	8.94316	9.0319	9.00205	9.30809	9.15793
AGAP001234	Activating signal cointegrator 1 complex subunit 3	10.1586	9.65672	10.5049	10.4385	10.5148	10.4707	10.2581	10.2941	10.2588	10.3286	10.5588	10.4377	10.1785	10.3538	9.54136	9.99732	10.1662	10.3492	10.1673	10.1405	10.5846	10.5863	10.4451	10.1326	10.2841	10.4423	10.5025	10.0053	10.2656
AGAP010514	activator of 90 kDa heat shock protein ATPase	9.77851	9.86726	10.1079	9.95269	10.0794	9.98527	10.0956	10.1373	10.0161	10.0882	10.3742	10.3379	9.93848	10.0423	9.91883	9.85657	10.0031	9.95601	9.7765	9.69551	10.1031	10.1694	10.149	9.98769	10.0013	9.86492	10.3155	9.92806	9.98963
AGAP007729	activin receptor type-1	10.136	10.0994	10.0814	9.97727	10.094	10.1418	10.1252	9.94316	10.1668	10.0595	9.89083	10.0634	10.0345	10.053	10.1976	10.0875	10.2959	10.1004	10.0712	10.0856	9.7801	9.94586	9.90497	10.1459	10.0272	10.062	9.9253	10.0721	10.0266
AGAP000763	activin receptor type-2, invertebrate	10.4207	10.3449	10.4417	10.375	10.3891	10.3035	10.1663	10.3127	10.3692	10.3401	10.3389	10.3317	10.411	10.4179	10.3929	10.3973	10.3405	10.3399	10.2134	10.0909	10.3857	10.4133	10.3758	10.3742	10.4223	10.4662	10.4181	10.2749	10.3076
AGAP001497	ACTN_ANOGA	14.4211	14.2016	14.3774	14.4691	14.2908	14.5868	14.6721	14.6195	14.1535	14.1026	13.8466	13.9287	14.1763	14.0934	14.0433	14.0626	14.1949	14.0898	14.3077	14.1656	14.0934	14.0594	13.9525	14.1683	14.1386	14.1465	13.6969	13.6941	14.0273
AGAP005662	acyl-CoA dehydrogenase	14.2276	14.5806	13.9395	14.0488	13.9526	14.0634	14.0032	14.0228	14.0073	14.303	14.0203	14.0579	14.393	14.207	14.8454	14.3609	14.0212	13.9713	13.7768	13.6845	14.1584	14.1574	14.1719	13.8562	13.6272	13.87	13.6816	14.0571	13.8513
AGAP007958	acyl-CoA oxidase	11.0889	11.0223	10.9765	11.0502	11.0473	11.0017	10.8623	10.8251	11.0176	11.0582	10.8703	10.8894	11.037	10.9976	11.0997	11.0507	10.9092	10.982	10.6244	10.6478	10.9477	10.9158	10.9188	10.8205	10.8754	10.9764	10.8005	10.9741	10.8764
AGAP008016	acyl-CoA oxidase	10.6204	10.4431	10.8581	10.4879	10.7069	10.4151	10.3237	10.5097	10.5068	10.3624	10.7517	10.5974	10.3569	10.4558	9.80978	10.3304	10.6049	10.6091	10.4006	10.3076	10.8885	10.8694	10.7082	10.3007	10.6617	10.5513	10.8691	10.4155	10.5898
AGAP010071	acyl-CoA synthetase	7.61457	7.46658	7.56497	7.64528	7.65175	7.71162	7.84846	7.74254	7.61707	7.55715	7.3542	7.58562	7.50831	7.3073	7.31331	7.39422	7.64713	7.56812	7.86742	7.78736	7.40674	7.38548	7.35572	7.50075	7.54788	7.4956	7.68275	7.57157	7.40334
AGAP003848	acyl-CoA thioesterase 9.1	10.745	10.9113	10.6065	10.8279	10.7501	10.7809	10.8712	10.6525	10.6507	11.2831	10.8193	11.1042	11.5898	11.1706	11.6432	11.3064	11.1055	11.0316	11.2585	11.036	11.9258	11.5376	11.3815	11.2616	11.0456	11.597	10.6415	10.8957	10.7707
AGAP000752	acyl-CoA-binding domain-containing protein 6	11.2374	11.6331	11.082	11.3339	11.0921	11.4833	11.508	11.4225	11.2691	11.276	11.3098	11.2669	11.4837	11.4235	11.6517	11.5166	11.3769	11.2675	11.6628	12.0229	10.9769	11.1517	11.1514	11.3959	11.2608	11.2575	11.4934	11.8875	11.6039
AGAP000546	acyl-CoA-binding protein	11.308	11.689	11.3388	11.1028	11.1461	11.2994	11.3147	11.3044	11.2476	11.2399	11.3797	11.4173	11.2295	11.057	11.4574	11.2256	11.2378	11.1561	11.2841	11.2375	11.1985	11.2061	11.1593	11.4847	11.3223	11.2907	11.3692	11.4018	11.2085
AGAP007460	acyl-CoA-binding protein 2	10.7327	11.2232	10.5871	9.71071	9.56937	9.74039	9.61519	9.68424	9.86581	9.82086	9.25849	9.44704	9.57709	9.78438	10.2742	9.79128	9.76766	9.63814	8.96618	9.76584	9.12194	9.09092	9.34023	9.82367	9.64291	9.64967	9.57988	10.0094	9.86864
AGAP011215	acyl-coenzyme A oxidase	1.60372	1.39644	1.39869	1.64287	1.38209	1.76876	1.39156	1.66923	1.76474	1.79626	1.50542	1.60976	1.76583	1.51202	1.69696	1.57052	1.67927	1.61352	1.68359	1.41211	1.60566	1.49728	1.39687	1.4056	1.4128	1.56934	1.58899	1.40533	1.47083
AGAP007238	acyl-coenzyme A thioesterase 13	9.35659	9.68123	9.01524	9.17461	8.82626	9.23166	9.39222	9.26005	8.93229	9.16502	8.81099	8.86464	9.14941	9.13782	9.54658	9.308	9.26349	9.11355	8.95018	9.25247	8.72532	8.8498	8.72454	9.26378	8.87753	9.0094	8.85243	9.05001	9.05718
AGAP005825	acylglycerol kinase	10.511	10.7712	10.3764	10.4168	10.4121	10.3595	10.4197	10.467	10.4441	10.5752	10.6519	10.5873	10.5469	10.608	10.8492	10.5898	10.4672	10.4534	10.3951	10.5588	10.3377	10.4926	10.5003	10.6008	10.4129	10.4528	10.5708	10.7048	10.5621
AGAP008311	acylphosphatase	11.8437	12.0505	11.7413	12.0922	11.7878	12.3456	12.5343	12.3427	11.7843	11.7036	11.2854	11.3579	11.5255	11.5264	12.013	11.8144	11.8393	11.5605	10.9818	10.4608	10.9609	11.4117	11.0482	11.4414	11.0946	11.1296	10.8224	10.9476	11.6215
AGAP000322	Adaptin ear-binding coat-associated protein 1	9.86976	9.93331	9.87974	9.68644	9.91225	9.80043	9.70094	9.69702	9.79301	9.92386	10.0134	10.1234	9.77375	9.89942	9.75581	9.78857	9.77815	9.78414	9.57871	9.2482	10.1712	10.0496	10.2442	9.85048	9.86919	9.80204	10.0035	9.90706	9.82634
AGAP003359	adaptor protein complex AP-1 subunit gamma-1	9.43242	9.32185	9.41318	9.79016	9.68124	9.75174	9.43198	9.34645	9.68219	9.47114	9.40683	9.55433	9.63039	9.77232	9.26485	9.67907	9.89315	9.82705	9.31902	9.5922	9.51769	9.51526	9.60143	9.71461	9.74758	9.75163	9.72755	9.82234	9.86613
AGAP001267	Adaptor-related protein complex 2, beta 1 subunit	11.9403	11.9669	11.8848	11.8863	11.8872	11.9109	11.7264	11.7958	11.8648	11.8045	11.827	11.8485	12.007	11.9693	11.9289	12.0191	12.0071	12.0023	11.9452	11.9391	11.8707	11.914	11.887	11.9603	11.9954	12.0176	11.8531	11.9585	11.8916
AGAP000161	Adaptor-related protein complex 3, delta 1 subunit	10.3086	9.97329	10.3182	10.3396	10.3834	10.3209	10.2118	10.2285	10.3363	10.3577	10.5283	10.5444	10.4093	10.4128	10.0202	10.3497	10.3782	10.4808	10.3175	10.2058	10.9612	10.7428	10.732	10.3597	10.533	10.6314	10.4664	10.348	10.3497
AGAP007522	Adaptor-related protein complex 3, sigma 1 subunit	9.02883	9.36169	9.16958	9.04244	9.03727	8.97353	9.07863	8.91841	8.90822	9.08894	9.23808	9.15301	9.35768	9.11306	9.41977	9.36317	9.18718	9.36946	9.42178	9.42555	9.23408	9.31937	9.17454	9.23621	9.27422	9.4471	9.13703	9.26186	9.02531
AGAP004852	Adducin	12.4492	12.3566	12.4636	12.4191	12.5049	12.3023	12.2463	12.2778	12.3413	12.39	12.3661	12.4037	12.361	12.4248	12.3113	12.3686	12.4122	12.4187	12.0652	12.1574	12.3739	12.4139	12.368	12.2941	12.3689	12.3738	12.3139	12.2879	12.3402
AGAP005723	adenine phosphoribosyltransferase	8.78398	8.90198	8.85159	8.63717	8.68074	8.75236	8.7574	8.68914	8.69288	8.81187	8.96214	8.95677	9.03087	8.99931	9.13612	9.00337	8.81696	8.85787	8.77013	8.86765	8.70479	8.90097	8.88596	8.92071	8.82438	8.89814	8.88509	8.92826	8.90274
AGAP005158	adenosine deaminase	7.22625	7.34592	7.34619	7.25747	7.20696	7.31952	7.16592	7.16499	7.35831	7.19258	7.10088	7.20046	7.20364	7.17872	7.27671	7.35637	7.11698	7.2254	7.10777	7.0055	7.0988	7.10715	7.48171	7.26733	7.13786	7.26014	7.02166	7.39707	7.18087
AGAP013244	adenosine deaminase, tRNA-specific 2, TAD2 homolog	7.06936	7.47334	7.08832	7.29178	6.90815	7.15717	7.47174	7.13733	7.07301	6.9662	7.10955	7.13083	7.18888	7.00736	7.24443	7.20545	7.05133	7.21416	7.85793	7.95614	7.3331	7.11625	7.33577	7.25679	7.17729	7.2671	7.30174	7.62213	7.26005
AGAP010137	adenosine kinase	9.49431	9.51533	9.54969	9.62689	9.6177	9.74076	9.67068	9.6615	9.70123	9.41768	9.3844	9.37999	9.48551	9.39303	9.54689	9.4493	9.55506	9.39368	9.66579	9.75444	9.48969	9.4207	9.32007	9.53539	9.35102	9.60782	9.35717	9.43201	9.35575
AGAP009578	adenosine monophosphate-protein transferase FICD homolog	7.87581	7.92213	7.95364	8.02151	7.92619	8.01032	7.87301	7.88733	7.89516	8.11047	8.26546	8.26329	8.31236	8.12663	8.26869	8.07413	8.14694	8.12927	8.3728	8.29222	8.5577	8.3385	8.28716	8.22175	8.2974	8.32483	8.16915	8.25966	7.9346
AGAP000792	Adenosylhomocysteinase	12.5074	12.5786	12.2633	12.0798	11.9737	11.8502	11.4872	11.5089	12.0197	12.0554	11.9217	11.8509	12.2855	12.4446	12.2418	12.3384	12.2917	12.3041	10.9535	11.0701	11.6831	11.7744	11.9226	12.1169	12.2102	11.971	11.9647	12.2319	12.3149
AGAP000090	adenylate cyclase	11.6282	10.8551	11.4036	11.3889	11.4893	11.3045	11.076	11.2514	11.256	11.6013	11.4727	11.4369	11.4763	11.6827	10.8552	11.3722	11.4654	11.5943	10.9112	10.6905	11.4385	11.5493	11.6101	11.2844	11.48	11.3348	11.4564	11.0877	11.6205
AGAP007631	adenylate cyclase	9.88218	9.63914	10.0006	10.6034	10.3554	10.5506	10.4881	10.2166	10.6609	10.119	9.9474	10.0825	9.93036	10.0549	9.79521	10.0975	10.3669	10.3528	9.59469	10.2312	9.99119	9.86914	10.1426	10.2022	10.2163	10.1602	10.3916	10.4692	10.5221
AGAP000727	adenylate cyclase 1	11.1823	10.3193	11.3718	11.0806	11.3038	11.1084	11.0838	11.1544	11.1045	11.2486	11.4004	11.3045	10.7601	11.1272	10.0567	10.7082	10.9561	10.9831	10.9123	10.6008	11.3267	11.4206	11.3615	10.7239	10.9031	10.785	11.283	10.5691	11.0528
AGAP008683	adenylate cyclase 10	0.734176	0.625592	0.626889	0.796932	0.743321	0.766841	0.676153	0.900863	0.862714	1.02289	0.734778	0.73756	0.746045	0.740478	0.636847	0.798175	0.796723	0.62048	0.623531	0.634634	0.735264	0.727741	0.625841	0.761303	0.635035	0.637655	0.622617	0.630716	0.662411
AGAP010436	adenylate cyclase 2	11.3305	11.0261	11.3026	11.0226	11.0023	11.0098	10.8503	10.9091	11.1316	11.08	10.9311	10.9675	11.11	11.3213	10.8781	11.1395	11.3053	11.3021	10.8533	11.1438	10.8058	10.9962	10.9961	11.1732	11.1381	11.0779	11.0457	11.1693	11.3141
AGAP009315	adenylate cyclase 3	9.87314	9.24606	9.65369	9.31668	9.27556	9.52364	9.34663	9.4709	8.97444	9.12823	8.51529	8.85421	8.92138	8.98535	8.53067	8.92155	9.06438	9.10823	9.36063	9.09487	8.9409	8.8765	8.88174	8.96969	8.89932	9.02261	8.68871	8.77448	9.06287
AGAP002262	Adenylate cyclase 8	8.92453	8.28358	8.82506	8.74682	8.8384	8.73018	8.63355	8.76576	8.74636	8.76276	8.81269	8.64124	8.85119	9.06523	8.40092	8.78102	8.79227	9.02883	9.14101	9.01614	8.6293	8.61611	8.83807	8.81775	8.95331	8.97837	8.99877	8.75545	9.11649
AGAP006521	adenylate cyclase-stimulating G alpha protein	9.36745	9.56053	9.11517	9.11466	8.98621	9.09948	9.23549	9.04542	9.28486	8.69731	8.85994	8.90128	9.20158	8.99316	9.20408	9.29177	9.01023	9.01649	9.23998	9.28618	9.45659	9.42587	9.00898	9.15576	9.36488	9.63278	8.83726	9.43957	9.06701
AGAP009317	adenylate kinase	10.8225	11.0313	10.646	10.7535	10.5265	10.8339	10.9976	10.8036	10.5271	10.0727	9.85997	9.91252	10.4378	10.2757	10.6783	10.4838	10.4685	10.3255	10.6329	10.8287	9.94907	10.0353	9.96415	10.3983	10.33	10.4743	9.75196	10.0455	10.1815
AGAP002378	Adenylosuccinate lyase	12.2512	12.5559	11.9229	12.2155	12.3184	12.2029	12.1684	12.1359	12.2496	12.8112	12.5187	12.5239	12.1054	12.5404	12.8113	12.5257	12.3387	12.3113	11.7439	11.92	11.5773	11.9041	12.0391	12.5032	12.013	11.8166	12.229	12.6869	12.5975
AGAP003405	adenylosuccinate synthase	12.2611	12.2507	12.257	12.1203	12.2687	12.1929	12.1031	12.2109	12.1233	12.1224	12.2434	12.1596	12.0015	12.0891	12.0983	12.0287	12.095	12.0453	11.6746	11.468	12.0193	12.1496	12.0289	12.0342	12.0321	11.9949	12.0978	11.9823	12.0005
AGAP010175	adenylyl cyclase-associated protein 1	11.867	11.7416	11.87	12.0542	12.0298	11.9534	11.9557	11.8501	11.9766	11.8889	11.9396	12.0208	12.044	11.9685	11.8175	11.9645	12.002	12.0023	11.9916	11.9678	12.2098	12.1061	12.0652	11.991	12.1195	12.2199	11.8909	11.882	11.8858
AGAP004486	adiponectin receptor	12.0572	11.9378	11.9934	12.2332	12.2919	12.1181	12.0356	12.136	12.2033	12.6075	12.4113	12.4445	12.2951	12.4756	12.5242	12.4554	12.3631	12.4682	11.8085	11.7033	12.3344	12.3919	12.4146	12.2831	12.1712	12.2363	12.1965	12.1835	12.3402
AGAP003002	AdoMet-dependent rRNA methyltransferase	11.9814	11.5351	12.3377	12.0506	12.3621	12.0257	11.9538	12.1656	12.0655	12.3337	12.5182	12.4917	12.0447	12.2572	11.5261	11.8799	12.0942	12.1601	11.7525	11.6382	12.2341	12.5156	12.3844	11.9472	11.9954	11.8815	12.4024	11.8383	12.0709
AGAP006394	ADP-dependent glucokinase	7.8714	8.38691	8.15011	8.13689	8.27595	7.97758	8.07269	8.02844	8.07815	7.93655	8.21936	8.30107	8.11777	7.84131	7.97795	8.02849	7.98802	7.99361	7.87222	7.66105	8.07944	8.09818	7.87845	8.19739	8.20992	7.99594	8.27432	8.22225	8.06702
AGAP006085	ADP-ribose pyrophosphatase	8.61841	8.88771	8.62896	8.60196	8.57718	8.70355	8.57362	8.69384	8.62538	8.67511	8.7135	8.74846	8.64077	8.73004	8.61103	8.53656	8.37154	8.47779	8.66394	8.84249	8.63995	8.82183	8.77663	8.5038	8.55409	8.6616	8.86592	8.81623	8.68526
AGAP012014	ADP-ribosylation factor 1	12.0777	12.0267	12.1447	12.0392	12.107	11.9889	11.8355	11.8998	12.0052	12.0878	12.2136	12.232	12.1338	11.9986	12.1347	12.1422	12.1447	12.1757	11.7743	11.6555	12.3831	12.3005	12.3452	12.0869	12.118	12.208	12.1454	12.1869	12.0106
AGAP002931	ADP-ribosylation factor 2	10.9188	11.2316	10.8077	10.9195	10.6708	10.854	10.9264	10.7897	10.8575	11.0051	10.8992	10.862	11.2843	11.0792	11.6921	11.2208	11.1077	11.2126	11.259	11.5789	11.1398	10.9125	11.1505	11.1494	11.0678	11.4285	10.8636	11.3056	11.1039
AGAP006890	ADP-ribosylation factor 3	9.33558	9.32917	9.41755	9.22986	9.34851	9.16112	9.08418	9.16859	9.23757	9.40733	9.48845	9.5622	9.2079	9.08771	9.18672	9.22851	9.20962	9.20985	9.04617	8.84877	9.77659	9.63737	9.6108	9.39876	9.26223	9.36887	9.29068	9.21966	9.11069
AGAP006462	ADP-ribosylation factor GTPase-activating protein 1	10.8503	10.8524	10.8227	10.6943	10.7337	10.6581	10.6722	10.6983	10.7453	10.819	10.9997	10.9658	10.8214	10.7603	10.8357	10.8245	10.7442	10.8221	10.6099	10.6268	10.9981	10.9797	11.0102	10.779	10.8065	10.9037	11.0081	11.0184	10.8222
AGAP005609	ADP-ribosylation factor GTPase-activating protein 2/3	10.907	10.7732	10.9855	10.8322	10.9548	10.8506	10.7674	10.7433	10.8235	11.0107	11.2258	11.0799	11.1042	10.9223	10.9621	10.9016	10.9595	11.0179	10.7564	10.7528	11.2908	11.2194	11.1704	10.9709	11.0547	11.1263	11.061	11.0525	10.9152
AGAP004586	ADP-ribosylation factor related protein 1	8.44297	8.78454	8.12204	8.23102	8.0498	8.20948	8.45519	8.20301	8.30175	8.2396	8.01163	8.02954	8.43923	8.16435	8.75614	8.44765	8.35619	8.44139	8.61752	8.8187	8.02907	8.05688	8.12067	8.69669	8.29622	8.34222	8.11893	8.62085	8.40156
AGAP011568	ADP-ribosylation factor-binding protein GGA	10.1335	10.2913	10.2062	10.1325	10.1167	10.1468	10.1274	10.1454	10.1548	10.2434	10.2857	10.2239	10.2262	10.1386	10.2667	10.1743	10.1156	10.084	10.0975	10.2172	10.2357	10.2352	10.1938	10.2181	10.2038	10.32	10.2903	10.2753	10.2029
AGAP004496	ADP-ribosylation factor-like 3	5.39072	5.15633	5.34696	5.3823	5.41016	5.41003	5.56585	5.28082	5.55835	5.13385	4.95835	5.23898	5.03321	5.16614	5.28041	5.16831	5.3456	5.03275	5.8068	5.6429	5.59217	5.18012	5.12432	5.60676	5.58765	5.01744	5.36389	5.46264	5.3706
AGAP004227	ADP-ribosylation factor-like protein	9.75904	9.73358	9.55109	9.62594	9.67147	9.65858	9.55422	9.55893	9.79488	9.73264	9.64518	9.66895	9.74978	9.59059	9.9194	9.70042	9.64211	9.61823	9.41168	9.27239	9.76766	9.75099	9.7633	9.58436	9.67229	9.66456	9.40764	9.44278	9.46422
AGAP011730	ADP-ribosylation factor-like protein 1	9.42503	9.54105	9.35164	9.3962	9.42585	9.41848	9.35941	9.272	9.4063	9.57413	9.64237	9.60855	9.64328	9.4546	9.61863	9.56289	9.41272	9.45598	9.09865	9.2107	9.59485	9.58641	9.70312	9.33844	9.42696	9.48483	9.44886	9.54464	9.46374
AGAP003905	ADP-ribosylation factor-like protein 13B	3.63211	3.40431	3.53752	3.42196	3.57408	4.14442	3.88206	3.5995	3.56837	3.75375	3.63464	3.79094	3.61511	3.23364	3.13186	3.42125	3.71457	3.63878	3.58341	3.47118	3.69646	3.37082	3.55674	3.74452	3.61671	3.65363	3.62629	3.47023	3.50612
AGAP002471	ADP-ribosylation factor-like protein 16	2.84217	2.788	2.68626	2.81844	2.38678	2.34914	2.74723	2.47578	2.64867	2.63576	2.48263	2.78409	2.88601	2.49267	2.57348	2.84389	2.40014	2.60931	2.7581	2.67256	2.43357	2.55895	2.86298	2.584	2.56008	2.86265	2.42001	2.68403	2.64113
AGAP005267	ADP-ribosylation factor-like protein 2	8.63094	8.93247	8.52989	8.44962	8.40296	8.42072	8.36035	8.43776	8.45058	8.51479	8.54596	8.46069	8.51755	8.39433	8.69011	8.56765	8.43342	8.45273	8.36565	8.3631	8.27687	8.36218	8.32675	8.61515	8.5607	8.5082	8.34698	8.73545	8.45602
AGAP012967	ADP-ribosylation factor-like protein 2-binding protein	0.997342	0.885316	0.886986	1.01865	1.18904	0.893759	0.989263	1.05442	0.968248	0.886166	0.884132	0.884967	0.887516	0.885844	0.979378	0.886997	1.34663	0.878714	1.26335	1.39217	1.10085	1.17637	1.00339	1.02649	0.89742	0.900761	1.08474	0.891898	0.9216
AGAP011254	ADP-ribosylation factor-like protein 5	8.26772	8.21917	8.4614	8.32343	8.44124	8.48031	8.29041	8.37572	8.29845	8.65835	8.77281	8.77549	8.1984	8.09615	8.07538	8.15897	8.31197	8.42852	8.18003	7.81091	8.78718	8.89709	8.69384	8.38383	8.41452	8.35626	8.62055	8.27065	8.28055
AGAP006799	Adrenodoxin	8.13424	8.40418	7.93791	7.8878	7.76096	7.87242	8.15755	7.94344	7.85787	7.85044	7.67422	7.87016	8.02424	7.83065	8.237	8.14129	8.03979	7.77367	7.97602	8.16785	7.62173	7.56406	7.76245	8.09886	7.9007	7.84176	7.82977	7.93254	7.83628
AGAP006782	ADT1_ANOGA	17.1395	17.5052	16.8061	16.8416	16.797	16.7375	16.7289	16.6636	16.938	17.0694	16.9149	16.8168	17.0402	17.0608	17.5747	17.2122	17.0064	16.986	16.7495	17.2504	16.6548	16.7104	16.7932	17.1543	17.0409	17.0938	16.8204	17.2503	17.1056
AGAP002358	ADT2_ANOGA	17.7873	17.9613	17.6727	17.904	17.6971	18.0582	17.9994	18.1073	17.4204	16.6024	16.3174	16.4031	17.188	16.9784	17.5844	17.4264	17.4314	17.2743	16.4659	15.6757	16.535	16.5566	16.2559	17.0744	16.9945	17.2225	16.1577	16.2986	16.9097
AGAP004039	afadin	12.1132	11.057	12.3785	12.4101	12.6438	12.2198	12.1109	12.3207	12.3868	12.3824	12.656	12.5037	11.9327	12.1221	11.0086	11.5986	11.8962	12.0898	11.9536	11.5446	12.7587	12.7008	12.5696	11.9319	12.0648	12.1189	12.3272	11.4379	11.9985
AGAP009867	AFG1-family ATPase	11.5318	11.7395	11.395	11.4675	11.3095	11.6875	11.7098	11.65	11.1972	11.0331	10.7635	10.8768	11.062	10.9006	11.4642	11.1226	11.0764	10.9038	10.7932	10.7248	10.8386	10.8637	10.6705	10.9347	10.7767	10.8996	10.5188	10.7406	10.8324
AGAP006949	AFG3 family protein	11.8769	11.8668	11.8386	12.0232	12.0642	12.1074	11.8901	11.936	11.9457	11.7931	11.7463	11.8306	12.0048	11.9225	11.8303	11.8974	11.8737	11.8666	11.7205	11.7045	11.7489	11.8483	11.8158	11.7726	11.8297	11.7835	11.7603	11.7703	11.7985
AGAP003904	AIF-like mitochondrial oxidoreductase (Nfrl)	11.0568	11.2437	10.9798	11.339	11.275	11.2593	11.2264	11.2252	11.351	10.9544	11.2003	11.1232	11.2225	11.131	11.2419	11.3204	11.0557	11.1627	11.7231	11.5725	11.7517	11.4102	11.5752	11.0893	11.1914	11.7297	11.1773	11.4039	10.9593
AGAP008834	AKH1	4.89285	4.64134	4.74632	4.66688	4.79109	4.77315	5.07435	5.07388	4.84992	5.01409	4.83454	5.04471	4.4967	4.94945	4.73103	4.9917	4.85073	4.96101	5.39314	5.93911	5.22239	5.11213	4.69859	5.0469	5.07411	5.22821	5.09999	4.90455	4.73475
AGAP002430	AKH2	6.35383	6.69134	6.1794	6.14968	5.77615	6.17731	6.55254	6.49396	5.97241	6.16062	5.62463	5.79159	5.93408	6.35632	6.83324	6.74963	6.41047	6.44169	7.17869	7.66409	5.74625	5.65333	5.40325	6.36274	6.51544	6.33618	6.11368	6.66212	6.55004
AGAP002166	A-kinase anchor protein 1, mitochondrial	11.7325	11.6042	11.7068	11.6081	11.7465	11.5086	11.3546	11.4245	11.586	11.7693	11.8875	11.8213	11.6105	11.7913	11.656	11.7282	11.6094	11.7279	10.986	11.0579	11.651	11.798	11.7733	11.5282	11.5925	11.5892	11.6178	11.5663	11.6177
AGAP007895	A-kinase anchor protein 10	8.6462	8.62285	8.6782	8.8418	8.81181	8.82504	8.73458	8.75426	8.83892	8.7877	8.84664	8.79286	8.73171	8.7102	8.6362	8.76208	8.74844	8.59684	8.95205	8.56863	9.0748	8.9419	8.81334	8.7592	8.76295	8.83121	8.57805	8.52449	8.69664
AGAP007712	A-kinase anchor protein 13	10.5163	10.2978	10.5881	10.3505	10.6024	10.3797	10.3963	10.4406	10.5852	10.3955	10.4575	10.5532	10.2367	10.2265	9.96234	10.2277	10.3944	10.3579	10.4242	10.1273	10.4757	10.5066	10.3912	10.4601	10.4493	10.3811	10.5318	10.2435	10.2921
AGAP013011	A-kinase anchoring protein AKAP120	5.92382	5.74155	5.71834	5.70081	5.77481	5.8551	5.95496	5.91707	5.99001	5.97538	6.13149	5.99194	5.94686	5.78059	5.54383	5.68795	5.9032	5.90928	6.32251	6.04109	6.18913	6.1733	6.24969	5.85306	5.60125	5.9048	6.17542	6.03088	6.02478
AGAP006809	akirin	10.1192	9.9468	10.3901	10.0343	10.3332	10.0809	10.0924	10.2566	10.1768	10.2075	10.5139	10.4667	9.86315	9.90076	9.68769	9.82025	9.94584	10.0316	9.9426	9.49573	10.6559	10.4959	10.4732	10.2466	10.1571	10.1272	10.4675	9.99659	9.93997
AGAP010478	AKTIP_ANOGA	8.86617	9.14179	8.91439	8.87594	8.71374	8.80674	8.95788	8.82791	8.74127	8.75971	8.54283	8.74317	8.79397	8.80841	9.01487	8.94143	8.9067	8.84896	8.79089	8.91173	8.60414	8.56882	8.65168	8.84476	8.73824	8.81115	8.47613	8.76738	8.76435
AGAP010685	aladin	6.95185	6.85799	7.0663	7.14683	7.15504	7.04994	7.02701	6.83213	6.97188	7.06394	7.37971	7.32908	7.2617	7.09718	6.94502	6.72384	6.91295	6.99153	6.88698	6.66671	7.14982	6.97967	7.03216	7.16022	7.12571	7.24053	7.3794	7.05879	6.97423
AGAP000901	alanine transaminase	13.5829	13.578	13.3477	13.1099	13.0831	12.9906	12.808	12.9897	13.061	13.1598	12.9057	12.9249	13.0677	13.1565	13.2512	13.1469	12.945	12.9817	12.2862	12.3333	12.741	12.7893	12.9371	12.8914	12.8162	12.7994	12.6856	12.9064	12.9656
AGAP003490	alanine-glyoxylate aminotransferase	9.47589	9.92119	9.01922	9.17465	8.92182	9.02259	8.95332	8.87881	9.18035	9.19297	8.94573	9.01162	9.41992	9.23562	9.84041	9.38389	8.83553	9.00489	8.76172	9.14523	8.85988	8.88214	8.87652	9.12502	8.97646	9.22579	8.6558	9.25085	9.06855
AGAP010387	alanine-glyoxylate aminotransferase	11.4137	11.6494	11.5583	12.3484	11.9664	12.1473	12.0856	11.8834	12.255	12.5997	12.6505	12.5807	12.6867	12.9272	12.9875	12.8177	13.0672	12.9338	12.243	13.0147	12.637	12.7563	12.9378	13.0356	12.7783	13.0762	12.7491	13.1942	13.0736
AGAP012404	alanine--glyoxylate aminotransferase 2, mitochondrial	10.6268	10.6959	10.6631	10.8523	10.7974	10.7495	10.8747	10.8925	10.8229	10.9791	10.7769	10.7747	10.866	10.8741	10.9743	10.796	10.7788	10.8421	10.5511	10.5001	10.5871	10.6783	10.667	10.5911	10.5031	10.5607	10.4778	10.5289	10.7052
AGAP000313	alanine-glyoxylate aminotransferase 2-like	12.4634	12.7552	12.391	12.2213	12.1234	12.3452	12.4	12.4563	12.1684	12.1008	11.9625	11.9847	11.7577	11.7018	12.0148	11.85	11.8359	11.8328	11.8485	11.7558	11.9035	11.8512	11.8199	11.9399	11.937	11.8379	11.9757	12.0813	11.9386
AGAP004809	alanyl aminopeptidase N 1	13.8211	13.5853	13.753	12.6998	12.4052	12.7033	12.5197	12.5086	13.0266	12.3651	12.1023	12.271	12.2237	12.3126	12.1627	12.1237	12.1753	12.2413	11.1378	11.7378	12.1656	12.1312	11.966	11.9867	12.3725	12.3958	12.2924	12.3958	12.4075
AGAP009701	Alanyl-tRNA synthetase	12.2805	12.1024	12.4655	12.8664	12.8414	12.6488	12.3832	12.4939	12.4634	12.5307	12.8021	12.6588	12.8157	12.6672	12.4404	12.5535	12.4986	12.7443	12.7043	12.4431	13.0598	12.9202	12.9655	12.3336	12.5603	12.7761	12.6257	12.5323	12.3967
AGAP003413	alanyl-tRNA synthetase domain-containing protein 1	8.84114	9.24887	8.89566	8.76927	8.58825	8.73908	8.71762	8.70587	8.68313	8.71153	8.81607	8.71454	8.9726	8.80218	9.05967	9.00212	8.73154	8.71281	8.67664	8.9002	8.4427	8.5876	8.7691	8.83823	8.71916	8.73911	8.69835	8.92187	8.8258
AGAP006997	alanyl-tRNA synthetase, mitochondrial	9.59039	9.55679	9.70912	9.51076	9.68466	9.54195	9.66973	9.68782	9.65499	9.60784	9.84474	9.84211	9.52476	9.52047	9.42482	9.4287	9.42334	9.4279	9.57936	9.33922	9.55265	9.6948	9.61976	9.53705	9.57745	9.38618	9.85454	9.54493	9.50676
AGAP005124	aldehyde dehydrogenase	12.2074	12.0242	12.1343	12.2476	12.2921	12.0863	12.0539	12.055	12.1581	12.1484	11.9554	11.9729	12.1776	12.2461	12.2091	12.0543	12.0545	12.1028	11.6486	11.7493	11.8496	11.9972	12.0325	11.8382	11.9361	11.9091	11.8104	11.8213	11.9428
AGAP003578	aldehyde dehydrogenase (NAD+)	11.9855	12.5173	11.8478	11.8436	11.703	11.8808	11.9846	11.9047	11.9669	12.0296	12.0005	11.9857	11.9786	11.9998	12.2765	11.9784	11.8641	11.9168	12.0147	12.1528	11.7522	11.846	11.7601	12.0446	11.8778	11.7995	12.1815	12.4523	12.1934
AGAP003652	aldehyde dehydrogenase (NAD+)	12.4714	12.6482	12.3214	12.3132	12.2555	12.2863	12.2554	12.2488	12.3456	12.2815	12.2604	12.3524	12.4223	12.3211	12.5449	12.3694	12.2187	12.2558	12.1535	12.2417	12.2009	12.2578	12.217	12.2941	12.2691	12.2751	12.3126	12.4354	12.2911
AGAP000881	aldehyde dehydrogenase family 7 member A1	12.0726	12.4381	11.7117	12.311	12.0156	12.2553	12.1591	11.9619	12.366	12.6057	12.2468	12.2788	12.2759	12.5732	12.8796	12.401	12.4289	12.2091	11.5853	12.5396	11.5016	11.8564	12.022	12.5245	12.2593	12.1553	12.084	12.868	12.5964
AGAP005636	aldehyde oxidase	0.794226	0.703604	0.992464	0.622977	0.569952	0.539162	0.63751	0.57335	0.778698	0.594735	0.925166	0.702024	0.534261	0.532949	0.543854	0.533854	0.526329	0.527359	0.640773	0.541637	0.646275	0.529948	0.532786	0.537858	0.690822	0.702138	0.529525	0.537701	0.571059
AGAP005637	aldehyde oxidase	2.15386	2.25853	2.36169	2.35436	2.62437	2.06711	2.4669	2.30907	2.33897	2.43853	2.33865	2.30187	2.16947	2.26189	2.22286	2.36178	2.24649	2.29452	2.24156	2.21052	2.2519	2.39881	2.35081	2.1895	2.33531	2.35646	2.4297	2.18862	2.19339
AGAP005638	aldehyde oxidase	0.871762	0.586655	0.703163	0.521288	0.647916	0.533631	0.630591	0.655017	0.520107	0.845578	0.638732	0.52697	0.650051	0.527633	0.53817	0.528506	0.702258	0.620581	0.525226	0.536024	0.526449	0.631657	0.69714	0.53237	0.812274	0.694345	0.629849	0.532219	0.519593
AGAP006220	aldehyde oxidase	11.2349	11.232	11.342	11.4003	11.5395	11.4124	11.3548	11.4224	11.4685	11.3497	11.4872	11.3847	11.0509	11.0645	11.0371	11.0436	10.9767	10.9563	11.044	10.9466	11.2735	11.3398	11.1552	11.1652	11.1739	11.2415	11.4508	11.1931	11.1454
AGAP006221	aldehyde oxidase	2.20359	2.09853	2.21734	2.37158	2.23961	2.56525	2.41059	2.42759	2.39089	2.45093	2.30212	2.48066	2.32421	2.56663	2.2748	2.50033	2.3349	2.45394	2.49551	2.26209	2.25529	2.28827	2.21123	2.45629	2.64703	2.27944	2.28472	2.59087	2.12125
AGAP006224	aldehyde oxidase	8.27438	8.11137	8.44843	8.43949	8.39728	8.26165	7.91054	8.18587	8.3653	7.95296	8.01178	8.05693	8.30399	8.28941	8.04876	8.11282	8.31709	8.43508	8.21478	8.37014	8.27043	8.2916	8.23101	8.09801	8.76992	8.63921	8.33602	8.17291	8.29546
AGAP006225	aldehyde oxidase	11.9594	11.7207	11.9089	11.9524	11.9781	11.8879	11.7545	11.7547	11.9694	11.3711	11.1728	11.4043	11.76	11.7904	11.3553	11.5485	11.6908	11.8832	11.8366	12.1177	11.5441	11.4669	11.5488	11.6338	12.0624	12.1256	11.6866	11.7729	11.8246
AGAP011050	aldehyde reductase	12.0862	12.5424	11.892	11.9295	11.7229	11.8807	11.9326	11.8213	11.9049	11.6701	11.6286	11.6887	12.0011	11.8526	12.2777	12.0054	11.7198	11.8157	11.8298	12.1247	11.6746	11.5579	11.6366	11.9466	11.7881	11.9781	11.748	12.1211	11.8051
AGAP011051	aldehyde reductase	10.4745	10.8304	10.3387	10.5906	10.4016	10.7685	10.8082	10.5246	10.6103	10.3468	10.212	10.4103	10.4102	10.0798	10.5183	10.2718	10.2117	10.1928	10.3589	10.4466	10.2476	10.0524	10.1294	10.5201	10.356	10.4536	10.3002	10.594	10.4052
AGAP004376	aldose 1-epimerase	8.8162	9.12555	8.68719	8.41476	8.25354	8.22923	8.39339	8.36644	8.43846	8.91614	8.74875	8.78118	9.40967	9.54787	9.81841	9.55959	9.7835	9.67331	9.77895	10.3356	8.41705	8.76823	8.86476	9.56407	9.32223	9.32472	9.47603	9.9103	9.83767
AGAP003408	aldose reductase	11.0142	11.3289	11.2214	11.0509	11.195	11.1559	11.3663	11.27	11.1026	11.0607	11.4054	11.2915	11.0388	10.9521	10.8952	10.8167	10.93	11.0204	11.3557	11.053	11.2058	11.3071	11.2163	11.1526	11.125	11.0242	11.4226	11.2653	10.9963
AGAP011066	aldose reductase	9.26989	9.72986	9.22395	9.23695	8.79269	9.37139	9.5254	9.37144	8.81033	8.6222	8.43384	8.59078	8.80794	8.67791	9.23697	8.81443	8.84275	8.71716	8.67569	8.60516	8.44821	8.55053	8.30178	8.80969	8.63011	8.72969	8.33586	8.65757	8.58843
AGAP011068	aldose reductase	7.00185	7.33561	7.02504	6.79879	6.51451	7.1198	7.26305	7.00742	6.52743	6.41989	6.38889	6.26362	6.17319	6.36469	6.63651	6.52067	6.43181	6.20891	5.92807	6.13282	6.36509	6.405	6.13253	6.34458	6.31217	6.57763	5.83414	5.76424	6.11746
AGAP008729	alkaline ceramidase	9.58891	9.72232	9.50339	9.47981	9.45464	9.59364	9.64039	9.4868	9.59465	9.32794	9.07442	9.24443	9.38665	9.33023	9.54876	9.45179	9.42645	9.40892	9.22749	9.23569	9.16552	9.20427	9.19826	9.34902	9.35912	9.35519	9.15233	9.36984	9.27739
AGAP001684	Alkaline phosphatase	4.40569	4.82721	4.11308	3.82281	4.11939	4.18225	3.91275	4.28589	3.8852	4.31388	4.09758	3.6955	4.09055	4.3318	4.07299	4.11325	4.15178	4.06057	4.04617	3.99614	3.55314	3.81763	3.82417	4.01742	4.08562	4.04133	4.31564	5.08969	4.48533
AGAP004578	alkaline phosphatase	-0.847582	-0.732432	-0.846715	-0.849433	-0.850213	-0.647139	-0.848223	-0.849769	-0.849876	-0.84695	-0.735882	-0.733448	-0.72602	-0.847042	-0.835747	-0.846712	-0.849443	-0.849071	-0.598528	-0.838319	-0.847489	-0.848133	-0.847101	-0.842858	-0.837849	-0.834822	-0.848286	-0.843051	-0.804925
AGAP007300	alkaline phosphatase	9.80755	10.2073	9.88475	9.5153	9.64421	9.76289	9.95941	9.93877	9.77301	9.87777	10.3376	10.0633	9.66247	9.51367	9.41679	9.23662	9.6539	9.67384	10.3924	9.74356	10.2138	10.1574	10.0957	10.262	10.1946	10.0323	10.4843	10.23	9.90338
AGAP010596	Alkaline phosphatase	11.4895	11.7645	11.1866	11.4886	11.4267	11.3901	11.383	11.1759	11.6299	11.3732	11.339	11.3361	11.3987	11.4183	11.2758	11.4434	11.4968	11.3907	11.3476	11.5959	11.1104	11.1606	11.1758	11.3627	11.6265	11.2947	11.2629	11.2618	11.39
AGAP011302	alkaline phosphatase	12.0063	12.52	11.9393	12.818	12.3318	12.6438	12.5552	12.3111	12.6338	11.8861	12.1471	11.961	11.8826	11.7298	11.8365	12.4887	12.2635	12.4926	11.2825	12.1186	11.9139	11.7096	11.9474	12.1244	12.1855	12.2267	12.4841	12.8208	12.6193
AGAP011303	Alkaline phosphatase	8.24046	8.43136	8.09988	8.65109	8.18388	8.59752	8.76882	8.37991	8.72611	8.18034	8.09833	8.03019	7.99956	7.57897	7.59356	8.17574	8.02321	7.76666	7.26793	8.26973	7.83392	7.66233	7.922	8.01586	8.5819	8.50756	7.93905	8.51259	8.28775
AGAP011305	Alkaline phosphatase	6.51622	7.16438	6.64246	7.38215	6.82239	7.34931	7.47134	7.164	7.65891	8.32233	9.10964	8.55768	8.71144	8.93036	7.87357	8.31004	7.86298	8.0863	6.88245	7.46194	7.37056	7.59249	7.36119	7.08192	7.56759	7.03612	7.58134	8.40958	8.24846
AGAP006400	alkaline phosphatase 2	11.8964	12.4188	11.8284	11.6046	11.2203	11.3393	11.1998	11.1672	11.5581	10.9291	10.9605	11.0916	11.5107	11.1684	11.4799	11.2512	11.0546	11.2468	10.4291	11.0904	11.1981	10.8733	11.1893	11.1258	11.5216	11.6537	11.2409	11.643	11.3485
AGAP000155	alkylated DNA repair protein alkB homolog	8.65078	8.68307	8.48122	8.42075	8.40362	8.50027	8.54823	8.56678	8.45427	8.50773	8.68935	8.53054	8.7438	8.69164	8.82289	8.70478	8.57977	8.59973	8.75128	8.88441	8.50711	8.42628	8.37933	8.65409	8.54576	8.60706	8.74695	8.98387	8.72921
AGAP009588	alkylated DNA repair protein alkB homolog 4	8.76903	8.95808	8.79632	8.76665	8.71578	8.89826	8.87684	8.99146	8.79833	8.8807	8.9913	8.89745	8.79599	8.7202	8.99814	8.7335	8.70621	8.81366	8.8268	8.94632	8.78945	8.9344	8.8307	8.83577	8.74273	8.7208	8.95557	8.98005	8.76357
AGAP003866	alkylated DNA repair protein alkB homolog 6	7.49282	7.81354	7.32866	7.41283	7.12862	7.38829	7.48063	7.128	7.32143	7.16746	6.87736	7.27138	7.39877	7.30973	7.62498	7.52082	7.37946	7.21722	7.44445	7.54048	6.93195	6.87097	7.06031	7.27349	7.32863	7.40401	7.21929	7.42467	7.42898
AGAP000760	alkylated DNA repair protein alkB homolog 7	9.35135	9.92597	9.1211	9.27281	9.05267	9.52427	9.48838	9.38515	9.22304	8.96161	8.85064	8.79996	9.22633	8.99664	9.4589	9.34143	9.20959	8.93516	8.93245	9.13708	8.68111	8.7843	8.67739	9.22279	9.07312	9.15961	8.90624	9.25665	9.08544
AGAP011900	Alkylated DNA repair protein alkB homolog 8	8.9845	9.02618	9.06276	8.89108	8.94115	8.87878	8.81741	8.78115	8.82096	9.10158	9.19894	9.1508	9.02357	8.95709	9.20859	8.97442	8.79852	9.03618	8.74029	8.91311	8.84049	8.94794	8.72781	9.04388	8.92023	8.85794	9.04503	9.08426	9.03905
AGAP004358	alkyldihydroxyacetonephosphate synthase	10.1591	10.063	10.0299	8.51798	8.33534	8.40565	8.35361	8.2615	8.42094	8.32813	8.1126	8.30288	8.19974	8.64925	8.21758	8.52234	8.69391	8.71276	8.47938	8.56702	8.18204	8.62481	8.34322	8.24377	8.25465	8.32858	8.5151	8.50264	8.64193
AGAP004501	allantoicase	8.51497	8.5947	8.34561	8.358	8.32212	8.28406	8.25564	8.27323	8.41497	9.5622	8.44363	8.69522	8.81304	8.75642	9.32422	8.94841	8.51577	8.54227	7.94375	8.23059	8.2608	8.20662	8.16246	8.69213	8.70763	8.56746	8.47105	8.66741	8.63747
AGAP000239	allantoinase	4.93187	5.20054	4.78845	4.48171	4.59627	4.57431	4.56019	4.51964	4.58681	5.4046	4.39974	4.57098	4.68739	4.84629	5.04701	4.97932	4.75562	4.56802	4.55457	4.77052	4.34357	4.36749	4.42249	5.11988	4.41539	4.57339	4.7206	4.38236	4.72083
AGAP001774	allatostatin receptor	-0.840169	-0.960046	-0.958866	-0.962494	-0.963354	-0.952043	-0.697596	-0.962865	-0.962982	-0.95973	-0.960414	-0.960154	-0.958311	-0.671188	-0.946405	-0.958853	-0.962506	-0.962097	-0.960871	-0.949032	-0.960368	-0.96107	-0.959946	-0.953669	-0.948552	-0.681028	-0.961238	-0.953866	-0.963195
AGAP006529	All-trans and 9-cis	9.39341	9.62616	9.15854	9.21863	9.24074	9.23425	9.05886	9.1099	9.2354	9.14468	9.21348	9.15905	9.36441	9.33	9.75795	9.43455	9.29233	9.39286	9.03927	9.21365	9.0089	9.03246	9.05212	9.23753	9.34006	9.24753	9.20881	9.41749	9.19837
AGAP006530	All-trans/9-cis	6.20047	6.45236	5.99001	6.23104	6.16171	6.55151	6.21073	6.02927	6.28042	6.05857	6.0816	6.22466	6.44961	6.2936	6.61654	6.38532	6.35776	6.32511	6.30426	6.32401	6.07397	5.91254	6.01166	6.30359	6.35962	6.17494	6.23162	6.21759	6.53956
AGAP007572	All-trans/9-cis	10.0818	10.1722	9.8393	9.27929	9.21615	9.19577	9.37197	9.11134	9.33874	9.59295	9.35498	9.32197	9.69524	9.87626	10.1086	9.8016	9.4405	9.68468	9.67608	9.60459	9.10468	9.1814	9.39626	9.46353	9.34529	9.39071	9.16654	9.41169	9.46265
AGAP007662	All-trans/9-cis	6.59212	6.79999	6.56691	6.28792	6.34983	6.38393	6.56921	6.62434	6.25514	6.65549	6.58201	6.48446	6.73204	6.56332	6.85951	6.47219	6.53646	6.36688	6.58035	6.53195	6.45075	6.45957	6.55019	6.40644	6.38349	6.15994	6.39818	6.36828	6.76357
AGAP011357	All-trans/9-cis/11-cis	9.08942	9.2043	8.88785	9.00021	8.95906	9.01498	9.14703	8.96855	8.9005	8.98697	8.96771	8.9841	9.35126	9.54222	9.85951	9.74977	9.54876	9.4593	9.69223	9.99823	9.30344	9.17844	9.12675	9.62542	9.39025	9.72348	9.25758	9.55504	9.53741
AGAP008125	all-trans-retinol dehydrogenase (NAD+)	8.55296	8.5659	8.27969	8.56905	8.44945	8.55641	8.72589	8.37563	8.43012	8.59567	8.36815	8.55868	8.87547	8.7469	8.81158	8.93984	8.9466	8.78996	8.49092	8.76439	8.4273	8.33847	8.55406	8.62892	8.51412	8.56343	8.56845	8.80928	8.8714
AGAP010232	all-trans-retinol dehydrogenase (NAD+)	8.30237	8.62444	8.31756	8.29795	8.2182	8.63122	8.69387	8.49632	8.24484	7.98091	7.80957	7.83874	7.87902	8.09829	8.00762	7.95898	8.0857	7.9295	8.47448	8.40332	7.86666	7.5926	7.56247	8.19899	8.15633	7.86397	7.92266	7.86693	7.91071
AGAP000862	alpha 1,3-glucosidase	12.8807	13.0528	12.7362	12.8038	12.7842	12.7979	12.6689	12.6786	12.7627	12.945	13.0182	12.9348	13.0514	13.0149	13.0895	13.047	12.8843	12.9663	12.561	12.6244	13.1113	13.0346	13.0722	12.9701	12.9759	13.003	12.9184	13.1724	12.9341
AGAP006227	alpha esterase	10.2856	10.6228	10.1282	10.6354	10.3734	10.5615	10.5341	10.2565	10.5658	10.0343	9.96934	10.0026	10.3956	10.2576	10.5576	10.5236	10.3695	10.3423	9.86107	10.4754	9.90963	9.87643	10.0037	10.3866	10.3798	10.3979	10.1898	10.6265	10.4605
AGAP012053	alpha,alpha-trehalase	13.0786	13.1538	13.0926	13.1113	13.0834	13.0778	13.0722	13.0271	13.0197	13.0827	13.2242	13.1651	13.0739	13.1049	12.9363	13.064	13.062	13.1089	12.9918	13.0493	13.1853	13.2432	13.1958	12.9923	13.1288	13.0895	13.2112	13.1515	13.165
AGAP001888	Alpha-(1,6)-fucosyltransferase	10.1795	10.179	10.1237	10.0744	10.1566	9.99713	9.91995	9.98479	10.1067	10.3306	10.5277	10.3821	10.1805	10.0991	10.2086	10.1639	10.1221	10.2264	9.89566	9.85301	10.4588	10.4244	10.2787	10.0753	10.2008	10.1772	10.2395	10.2221	10.165
AGAP002420	alpha-1,2-glucosyltransferase	8.58911	8.61336	8.56993	8.40937	8.57609	8.39305	8.63171	8.5109	8.52021	8.68621	8.73558	8.68034	8.70557	8.64524	8.83855	8.75042	8.76287	8.75814	8.63969	9.03877	8.59811	8.66188	8.52704	8.76716	8.81417	8.77502	8.83203	8.9982	8.70066
AGAP003601	alpha-1,2-mannosyltransferase	8.97311	8.94912	8.93897	8.83027	8.91568	8.78949	8.66657	8.69717	8.79227	8.88907	8.88144	8.72273	9.15101	9.01949	9.31761	9.2342	9.09976	9.252	8.73829	8.91041	8.99041	8.87399	9.03814	9.12673	8.96514	9.21958	8.8603	9.16519	9.14047
AGAP011324	Alpha-1,2-mannosyltransferase	8.66733	8.30878	8.65567	8.66393	8.66887	8.58698	8.40148	8.54779	8.69308	8.77242	8.91584	8.6638	8.51587	8.76338	8.47429	8.34259	8.57735	8.72304	8.60474	8.26553	8.84732	8.71928	8.78766	8.60418	8.57147	8.74764	8.69096	8.60454	8.59737
AGAP001232	alpha-1,3/alpha-1, 6-mannosyltransferase	9.85978	10.0791	9.79578	9.88713	9.83695	9.69362	9.59826	9.65433	9.73032	9.90679	9.93298	9.79818	10.2813	9.96931	10.4008	10.0858	9.94175	10.1269	9.92484	9.90977	10.0155	9.8083	9.92255	10.0998	10.0162	10.3097	9.81137	10.1075	9.85534
AGAP000365	alpha-1,3-fucosyltransferase	11.9033	12.3329	11.7308	11.8175	11.531	11.8786	11.7447	11.6071	11.7311	11.4761	11.5882	11.5389	12.3608	12.2553	12.4893	12.4951	12.423	12.3158	12.0682	12.7137	11.4922	11.577	11.713	12.3052	12.2332	12.2825	12.3143	12.7857	12.5015
AGAP003928	Alpha-1,3-glucosyltransferase	9.09843	9.24511	9.47106	9.2164	9.27674	9.17352	9.17434	9.18737	9.12761	9.42002	9.62634	9.47785	9.62707	9.31718	9.85626	9.59327	9.54696	9.87609	9.50135	9.5271	9.71361	9.51685	9.6931	9.68267	9.62974	9.78521	9.73883	9.85299	9.64066
AGAP008946	Alpha-1,3-glucosyltransferase	9.93896	9.97099	9.91009	9.79932	9.70558	9.70531	9.85919	9.6728	9.72185	10.2919	10.3047	10.1343	10.4249	10.263	10.7146	10.3341	10.2567	10.3802	10.5042	10.8643	10.555	10.3061	10.2854	10.3137	10.4639	10.7364	10.3066	10.6756	10.4553
AGAP005347	alpha-1,3-mannosyl-glycoprotein beta-1,2-N-acetylglucosaminyltransferase	8.44508	8.23466	8.53323	8.26148	8.42467	8.38972	8.24154	8.36898	8.37594	8.63468	8.75849	8.62145	8.38128	8.38303	8.36627	8.32821	8.46135	8.64	8.1793	7.94543	8.72209	8.62451	8.63428	8.66929	8.51122	8.69866	8.65669	8.62218	8.22505
AGAP007168	alpha-1,3-mannosyltransferase	8.95273	8.79673	9.01547	8.81801	8.94317	8.94861	8.74476	8.78757	8.88573	9.24825	9.35875	9.21655	9.05234	9.08853	9.03303	9.01403	8.99502	9.14107	8.80897	8.8204	9.12405	9.14331	9.17294	9.01518	9.04263	9.12312	9.21988	9.14766	9.08674
AGAP001688	alpha-1,4-N-acetylglucosaminyltransferase EXTL3	9.58011	9.38875	9.46779	9.57285	9.62304	9.42318	9.39837	9.38148	9.49874	9.39669	9.5102	9.5406	9.78897	9.69012	9.34837	9.68002	9.77624	9.7021	9.40657	9.34868	9.48291	9.57241	9.60642	9.32342	9.63911	9.63511	9.67618	9.57165	9.61007
AGAP004397	alpha-1,6-mannosyl-glycoprotein beta-1,2-N-acetylglucosaminyltransferase	8.84197	8.20678	8.72554	8.76017	8.80686	8.68409	8.83822	8.78673	8.68428	8.49015	8.40309	8.53647	8.52336	8.61192	8.21906	8.29914	8.71538	8.66702	9.01122	8.9351	8.31132	8.58528	8.42261	8.55052	8.47145	8.35138	8.57158	8.26289	8.66003
AGAP000102	alpha-1,6-mannosyltransferase	11.6198	11.5872	11.6251	11.5577	11.5714	11.6769	11.7329	11.7239	11.6343	11.6556	11.6919	11.5952	11.7868	11.6991	11.7348	11.7024	11.6556	11.7209	11.8142	11.9809	11.7512	11.6776	11.7303	11.6721	11.6772	11.7272	11.7621	11.794	11.7564
AGAP003521	alpha-2-macroglobulin receptor-associated protein	9.51774	9.34613	9.82828	9.48852	9.55147	9.41967	9.51639	9.59649	9.49997	9.77329	10.0294	9.9426	9.99645	9.82227	9.94256	9.74746	9.84397	9.91783	9.98238	9.89196	10.1518	10.0654	10.124	9.90384	9.92852	10.1623	9.96577	9.88438	9.7209
AGAP008632	alpha-aminoadipic semialdehyde synthase	11.7234	11.5223	11.7485	11.7555	11.6377	11.557	11.341	11.4154	11.6316	12.8192	12.6904	12.4412	12.4523	12.9869	12.6885	12.5136	12.9227	12.6322	11.4466	12.2324	12.0196	12.4612	12.7422	12.6687	12.3781	12.24	12.6246	12.7805	13.0004
AGAP002318	Alpha-amylase	4.2518	4.72542	3.92429	5.1039	4.47034	5.13535	5.23892	4.3506	4.80298	5.31406	4.43577	5.97644	4.62611	4.27813	4.38215	4.90145	4.37149	4.87164	4.32647	4.38846	4.49219	4.28686	4.37204	4.5015	4.26544	4.20324	5.02614	5.21743	5.07623
AGAP002127	alpha-centractin	10.4965	10.6409	10.3935	10.4557	10.4527	10.4765	10.3763	10.3666	10.4022	10.3821	10.3688	10.4368	10.6007	10.4702	10.6375	10.5862	10.4101	10.4449	10.3512	10.2205	10.5932	10.4743	10.4245	10.4563	10.4859	10.5818	10.4473	10.4602	10.3522
AGAP005547	alpha-crystallin B chain	8.86038	9.16803	9.33563	8.6751	8.93079	8.85693	8.84745	9.04634	8.95482	9.32434	9.85889	9.81096	8.74901	8.83417	8.57322	8.60645	9.04047	9.01883	9.41317	8.87641	9.31716	9.44277	9.38735	9.3355	9.46457	9.11257	9.80694	9.37736	9.09549
AGAP005548	alpha-crystallin B chain	5.47128	5.41735	5.05564	5.86002	4.96889	5.56514	5.21594	5.27599	5.08868	5.79616	5.48878	5.4097	5.12968	5.54123	5.14162	5.0106	5.29127	4.7792	5.48063	5.25167	5.31862	5.47816	5.07439	5.37459	5.10526	5.29286	5.69866	5.71721	5.10256
AGAP007158	alpha-crystallin B chain	7.96668	8.08671	7.74753	8.29777	7.91722	8.39068	8.88821	8.63659	8.32665	8.46409	8.2877	8.20674	8.63678	8.23567	8.81946	8.40752	8.38649	8.31902	9.24948	9.41245	8.29706	8.25908	8.28895	8.90554	8.80658	9.37623	7.86364	8.06013	8.19378
AGAP007159	alpha-crystallin B chain	7.96668	8.08671	7.74753	8.29777	7.91722	8.39068	8.88821	8.63659	8.32665	8.46409	8.2877	8.20674	8.63678	8.23567	8.81946	8.40752	8.38649	8.31902	9.24948	9.41245	8.29706	8.25908	8.28895	8.90554	8.80658	9.37623	7.86364	8.06013	8.19378
AGAP007161	alpha-crystallin chain A	10.053	10.1725	9.92965	10.0528	9.86798	10.0804	10.4842	10.2044	10.0694	9.97596	9.69545	9.83148	10.2661	10.1323	10.5048	10.2352	10.2096	10.0067	11.0768	11.4152	9.77386	9.883	10.0269	10.6702	10.5396	10.7271	9.88592	10.2441	10.1626
AGAP007162	alpha-crystallin chain A	13.1655	13.5673	12.8985	13.0188	12.7513	13.1402	13.4917	13.1888	13.0685	12.927	12.7162	12.7513	13.391	13.0939	13.7383	13.375	13.2462	13.0658	14.2374	14.7143	12.8546	12.8173	12.958	13.7822	13.471	13.8319	12.8045	13.3657	13.1805
AGAP007160	alpha-crystallin chain B	12.5943	12.9669	12.4762	12.6928	12.4853	12.9952	13.0624	13.0141	12.4177	12.2351	11.828	11.9629	12.2634	12.1152	12.5949	12.2742	12.2266	12.0179	12.0039	12.0129	11.6967	11.8559	11.6551	12.122	12.0727	12.1885	11.3473	11.603	11.8113
AGAP010476	alpha-endosulfine	9.9383	10.1077	9.75839	9.72278	9.72254	9.74897	9.76906	9.73146	9.71693	9.92282	10.02	10.0484	9.79924	9.60898	9.96365	9.80374	9.809	9.64034	9.62293	9.37638	9.9665	9.98267	9.96818	9.96141	9.7656	9.78393	9.79061	9.82356	9.72065
AGAP005846	alpha-galactosidase	2.46593	2.4779	2.44434	2.32618	2.34531	2.3181	2.2583	2.31759	2.31486	2.3881	2.27047	2.75121	2.97996	2.15966	2.34731	2.16259	2.23657	2.29039	2.87474	3.24876	2.87032	2.35889	2.72456	2.30993	2.33603	2.48892	2.25718	2.42798	2.38756
AGAP008962	alpha-glucosidase	7.42052	7.85926	7.31509	6.882	6.80983	6.91536	6.93071	6.96929	6.82715	7.23648	7.13444	7.13389	7.28221	7.66153	7.46042	7.11476	7.12447	7.0794	7.04518	7.73484	6.69628	7.06196	7.18477	7.01408	6.93654	6.9757	7.18131	7.20313	7.32413
AGAP012400	alpha-glucosidase	13.3524	13.4018	13.3437	14.3098	13.9375	14.3265	14.3583	14.0983	14.2672	12.983	13.0638	13.1704	13.4969	13.3275	13.4079	13.5887	13.7863	13.705	13.5447	14.0739	13.319	13.1228	13.2652	13.5357	13.5951	13.8166	13.6121	13.8762	13.7357
AGAP007285	alpha-L-fucosidase	10.6145	11.3027	10.3836	10.891	10.4983	10.767	10.7323	10.3284	10.594	10.4247	10.1693	10.2993	9.938	10.0422	10.5306	10.985	10.4948	10.554	9.8814	9.96593	9.98565	9.8011	10.1184	10.2686	10.2504	10.0201	10.9578	11.2965	10.9481
AGAP004032	Alpha-mannosidase	9.28291	8.76826	9.67854	9.26022	9.62351	9.31555	9.19304	9.37295	9.4588	9.47705	9.79041	9.64761	9.10651	9.24125	8.41653	8.91092	8.9423	9.24811	9.55576	9.14298	9.69047	9.64947	9.47244	9.07686	9.21832	9.07051	9.69352	8.83133	9.16279
AGAP008582	Alpha-mannosidase	4.10197	3.83484	4.25055	3.98999	4.29789	3.86225	4.01456	3.94651	3.96221	4.30309	3.97253	3.76117	3.89685	3.84155	4.09282	3.78472	3.98933	3.83618	3.9503	3.66125	3.91627	3.88403	3.93549	4.15118	3.90383	4.18017	4.06005	4.23306	3.92795
AGAP004020	alpha-mannosidase II	9.81864	9.49116	9.83234	10.0217	9.94341	9.75286	9.76767	9.8651	9.91321	9.78463	9.84018	9.94505	9.79576	9.86504	9.55975	9.69439	9.77474	9.85243	9.64669	9.62416	9.8587	9.88941	9.83571	9.7609	9.96535	9.93229	9.90774	9.6942	9.86147
AGAP008414	alpha-methylacyl-CoA racemase	8.72277	9.18836	8.47715	8.75152	8.59494	8.66295	8.77732	8.62513	8.55027	8.52835	8.64121	8.60599	9.05843	8.77078	9.30246	9.07846	8.76099	8.80797	9.05941	9.14348	8.81355	8.86203	8.783	8.82097	8.78188	8.82662	8.74807	8.88733	8.75965
AGAP009621	alpha-N-acetylgalactosaminidase	10.4833	10.3108	10.2547	10.4745	10.343	10.0941	9.90014	10.0322	10.417	10.0535	9.88427	9.90267	9.97568	10.1127	10.0628	10.0212	10.1493	10.009	9.40631	9.59805	9.82228	9.97613	10.1005	10.116	10.1448	10.0851	9.887	9.838	10.0732
AGAP011750	alpha-N-acetylglucosaminidase	10.1847	10.1855	10.0024	10.027	9.97527	9.84996	9.9223	10.0022	10.1781	10.5854	10.4278	10.3562	10.0782	10.4438	10.5605	10.3048	10.1163	10.4268	10.2691	10.6748	10.3553	10.2255	10.3178	10.4866	10.5114	10.6093	10.0674	10.3997	10.3827
AGAP003192	alpha-soluble NSF attachment protein	11.1449	11.184	11.0862	11.2579	11.2032	11.115	10.9664	11.0519	11.1642	11.2029	11.1322	11.0864	11.4659	11.2698	11.5779	11.4456	11.2056	11.3466	11.2043	11.0645	11.4979	11.2958	11.34	11.1374	11.2578	11.5125	10.9688	11.1401	11.0941
AGAP002065	alpha-tocopherol transfer protein	8.5436	8.79303	8.59914	8.88266	8.71971	8.84645	8.95125	8.834	8.80193	8.89065	8.88699	8.86961	8.98996	9.05817	9.23858	9.19155	8.88717	8.99277	9.26375	9.40175	9.34995	9.26881	9.18464	9.0905	8.96466	9.39819	8.82848	9.17374	8.91178
AGAP004200	alpha-tocopherol transfer protein-like	-1.85873	-1.85821	-1.85758	-1.81464	-1.86263	-1.85517	-1.83624	-1.86192	-1.86209	-1.85789	-1.85866	-1.85834	-1.85738	-1.85801	-1.85317	-1.85758	-1.81466	-1.86085	-1.85924	-1.8541	-1.8586	-1.83611	-1.85809	-1.85574	-1.85393	-1.85284	-1.85971	-1.85581	-1.8624
AGAP004785	alpha-tocopherol transfer protein-like	9.71267	9.96248	9.42813	9.76166	9.631	9.6775	9.51201	9.38342	9.70924	9.66046	9.12248	9.2799	9.52795	9.51004	10.1283	9.71617	9.572	9.52161	8.96375	9.34113	9.31098	9.28614	9.26807	9.58102	9.35125	9.68072	9.02934	9.46859	9.4476
AGAP013350	alpha-tocopherol transfer protein-like	-0.924759	-0.974191	-1.02843	-1.03226	-0.950486	-1.02265	-0.979843	-0.946136	-1.03261	-1.02917	-0.924255	-1.03025	-0.915955	-1.02946	-1.01788	-1.02842	-1.03227	-1.03198	-1.03109	-1.0201	-1.03072	-0.979347	-1.02964	-1.02403	-1.0197	-1.01708	-1.03135	-0.912189	-1.03277
AGAP002559	alpha-tocopherol transfer protein-like protein	6.03775	5.81578	5.62908	6.13422	5.65973	5.54438	5.88813	5.61974	5.64543	5.80758	5.90053	5.80807	6.19435	6.26319	5.96305	6.00173	6.02353	5.84636	6.05506	6.00376	6.65348	6.10359	6.29203	6.01654	6.05917	6.63296	5.36602	5.67115	5.77535
AGAP002835	alpha-tocopherol transfer protein-like protein	7.07709	7.44364	7.13946	7.94887	7.61831	7.78529	7.91911	7.87794	7.38617	7.64125	7.63954	7.54461	8.33512	8.02227	8.55853	8.22709	7.93998	8.14605	8.57264	8.50805	8.41578	8.04969	8.06011	8.19543	8.51015	8.54369	7.3354	7.84171	7.68388
AGAP003733	alpha-tocopherol transfer protein-like protein	9.4947	9.39881	9.31273	8.92596	9.24469	9.05215	8.83596	8.51927	8.64159	9.03109	8.62752	8.8849	9.05774	9.12649	9.40263	9.0577	9.03987	8.84804	8.2049	8.57355	8.59774	8.65974	8.83963	8.46654	8.56786	8.31477	8.41124	8.592	8.80201
AGAP004762	alpha-tocopherol transfer protein-like protein	9.08536	9.2047	8.86929	9.42794	9.23621	9.34415	9.37586	9.2283	9.43526	9.0831	9.08707	9.06836	9.30441	9.31353	9.5005	9.56533	9.5503	9.49398	9.06262	9.49632	9.02952	8.97519	9.1534	9.28147	9.35219	9.52248	9.31867	9.63911	9.50681
AGAP005828	Alpha-tubulin N-acetyltransferase	8.47033	8.59844	8.57754	8.78353	8.9211	9.03931	9.09467	8.98558	8.74669	8.72662	8.76117	9.00673	8.57182	8.49053	8.69144	8.52055	8.69243	8.50485	9.03887	8.95011	8.3626	8.63436	8.15843	8.90211	8.62438	8.45423	8.67737	8.60239	8.49859
AGAP004108	Amalgam	6.85715	6.69162	6.98053	6.44698	6.81758	6.52233	6.5385	6.82056	6.58714	7.21445	7.58489	7.48901	6.58842	6.49288	6.11471	6.42558	6.71043	6.47187	6.57024	6.45584	7.1225	7.6277	7.51587	6.74823	6.98411	6.81726	7.52915	7.00957	6.69822
AGAP000179	Amidophosphoribosyltransferase	12.5991	12.8369	12.348	12.4649	12.6652	12.4926	12.3505	12.4205	12.5183	12.9427	12.7166	12.7769	12.6682	12.957	13.2007	13.0284	12.6606	12.7467	12.3254	12.4267	12.1402	12.4033	12.51	12.8817	12.4731	12.426	12.5981	12.9003	12.8462
AGAP000657	amiloride-sensitive sodium channel	2.12859	1.9427	2.05682	1.86142	1.93721	2.20828	1.92687	2.16997	2.09756	1.82897	1.8251	2.22203	2.00769	2.04949	1.85467	1.95004	2.14767	1.81476	2.50065	1.99306	2.13127	1.87614	1.88771	2.08947	2.47959	2.00972	2.06575	2.41704	2.05566
AGAP006703	amiloride-sensitive sodium channel	-1.9585	-1.95785	-1.95707	-1.96182	-1.96335	-1.95408	-1.95961	-1.96247	-1.96268	-1.89937	-1.92938	-1.95802	-1.95683	-1.9576	-1.9516	-1.95707	-1.96184	-1.96114	-1.95913	-1.95275	-1.95835	-1.95945	-1.9577	-1.95479	-1.95254	-1.8931	-1.95972	-1.95488	-1.96306
AGAP006704	amiloride-sensitive sodium channel	-1.76183	-1.76115	-1.76034	-1.76528	-1.76688	-1.75722	-1.76298	-1.76596	-1.76618	-1.76074	-1.76174	-1.70079	-1.76009	-1.7609	-1.75464	-1.76034	-1.76531	-1.76458	-1.76249	-1.75584	-1.76167	-1.70228	-1.70046	-1.75796	-1.75562	-1.75421	-1.7631	-1.75805	-1.73631
AGAP012279	amiloride-sensitive sodium channel	2.29311	1.87411	2.04932	1.85905	2.22649	2.08586	2.06682	1.90356	1.85605	2.14368	1.92882	2.08782	1.93961	1.87511	1.90157	2.36376	2.22443	2.30514	2.31625	2.37775	2.0834	2.37758	2.18533	2.01734	2.28028	1.90353	2.15132	1.88665	2.45242
AGAP000840	amiloride-sensitive sodium channel, other	5.66561	5.43907	5.69688	5.61912	5.86094	5.67998	5.98068	5.98876	6.04551	5.86047	5.87458	5.86388	5.26223	4.95144	4.98779	4.96899	5.13973	5.09493	5.94389	5.08603	6.40965	6.0959	6.14514	5.12939	5.26849	5.23586	5.91266	5.01335	5.18771
AGAP001602	amiloride-sensitive sodium channel, other	5.28907	5.31906	5.37032	5.30511	5.17604	5.32595	5.11701	5.13964	4.98997	5.29166	5.00629	5.0417	5.25485	5.23684	5.19836	5.09998	5.30416	5.15679	5.39589	5.04858	5.23564	5.26035	5.26465	5.08942	4.88269	4.93088	5.07946	4.53261	4.92862
AGAP001631	amiloride-sensitive sodium channel, other	0.241126	0.242001	0.243072	0.236956	0.324507	0.24742	0.613751	0.236195	0.412517	0.362217	0.241242	0.556831	0.243412	0.24234	0.25126	0.364933	0.236932	0.237772	0.350739	0.527438	0.241335	0.239888	0.360485	0.246353	0.398975	0.251922	0.239542	0.380943	0.408726
AGAP007945	amiloride-sensitive sodium channel, other	5.64003	5.73877	5.5806	6.1518	5.98528	5.73066	5.93963	6.08204	6.35248	5.61218	5.75172	5.92557	5.85303	5.49037	5.7707	5.6133	5.72947	5.81419	5.94365	6.02842	5.61817	5.77624	5.29574	5.91268	6.05323	6.01805	5.60002	5.79156	6.02942
AGAP008378	amiloride-sensitive sodium channel, other	4.41154	4.18549	3.97414	4.2606	4.3063	4.78173	4.40505	4.55202	4.22798	4.27586	4.39481	4.04057	4.07831	3.89016	4.14244	4.03954	4.16045	4.32453	3.94649	3.84749	4.19354	4.17871	4.13702	3.79984	4.11227	3.83306	3.76647	3.54223	3.40022
AGAP009590	amiloride-sensitive sodium channel, other	4.72016	4.3822	4.8184	4.68074	4.19937	4.53448	4.57385	4.47268	4.40376	4.8222	4.80102	4.83629	4.92418	4.60152	4.43666	4.73559	4.62786	4.80598	4.71488	4.57981	4.70606	4.66307	4.73162	4.73257	4.74001	4.822	4.76541	4.80141	4.79791
AGAP010430	amiloride-sensitive sodium channel, other	4.18032	4.09941	3.63159	3.66801	3.74943	3.96615	3.81491	3.59493	3.74623	4.0679	3.66841	3.74515	3.63769	3.61842	3.27101	3.73934	3.48659	3.53487	4.05079	4.07697	3.93593	3.8984	4.03445	3.97348	3.65901	3.58848	3.6344	3.80301	3.42922
AGAP011610	amiloride-sensitive sodium channel, other	1.14114	1.19767	1.30569	1.17014	1.07759	1.09659	1.18503	1.319	1.16466	1.39118	1.28986	1.38257	1.30863	1.29937	1.10264	1.39713	1.17001	1.08156	1.08547	1.23831	1.29067	1.39973	1.19879	1.09491	1.2401	1.10369	1.0843	1.22071	1.16228
AGAP000022	amino acid transporter protein	12.422	12.6639	12.3003	12.5022	12.4422	12.4098	12.3487	12.3098	12.4041	12.3329	12.3089	12.2942	12.4368	12.4927	12.5907	12.5104	12.3144	12.3181	12.3751	12.4605	12.1394	12.1332	12.1726	12.3911	12.3132	12.3485	12.3555	12.5298	12.3717
AGAP010586	aminoacyl tRNA synthase complex-interacting multifunctional protein 1	11.1051	11.5662	10.8541	10.986	10.6996	11.0297	11.0973	11.0191	10.97	11.0091	10.9746	10.9855	11.1658	11.0134	11.5025	11.1819	11.0412	11.0273	11.1727	11.4477	10.8697	10.8024	10.8365	11.2104	11.0695	11.1418	11.0776	11.4234	11.1437
AGAP005418	aminoacyl tRNA synthase complex-interacting multifunctional protein 2	11.1875	11.4252	11.1719	11.4627	11.3343	11.4292	11.3297	11.3732	11.3028	11.1403	11.3094	11.3058	11.5455	11.305	11.59	11.3844	11.3218	11.3402	11.6346	11.7291	11.3316	11.1416	11.2058	11.3608	11.385	11.509	11.2947	11.4881	11.277
AGAP004929	aminoacyl tRNA synthase complex-interacting multifunctional protein 3	10.7534	11.1687	10.2975	10.5141	10.2812	10.5083	10.6783	10.3738	10.521	10.3944	10.2481	10.3259	10.6577	10.5702	11.0862	10.8048	10.7487	10.5466	10.7369	11.1423	10.107	10.0386	10.0933	10.893	10.5861	10.6575	10.2584	10.8692	10.6015
AGAP000679	Aminoacylase	12.1901	12.5656	11.9457	11.941	11.6331	11.8586	11.9408	11.6365	11.947	11.8585	11.7298	11.8347	12.4604	12.4919	12.6179	12.477	12.2181	11.9919	11.3961	11.7435	11.2057	11.4708	11.5429	12.0975	12.0037	11.7609	11.8971	12.3048	12.291
AGAP001124	Aminomethyltransferase	9.5023	9.69521	9.23824	9.64254	9.69992	9.6261	9.6033	9.46308	9.51915	9.7904	9.44157	9.57066	8.1447	9.10498	8.9782	9.11095	9.18643	8.87631	8.13123	7.49516	8.00786	8.09839	8.32754	9.38647	8.32429	8.12634	8.58235	8.41169	9.12122
AGAP003692	Aminopeptidase	13.7267	13.4151	13.7549	13.2161	12.9338	13.1251	12.9869	12.9238	13.4382	12.7462	12.5485	12.676	12.601	12.7614	12.5706	12.5335	12.8482	12.8571	11.854	12.6636	12.6169	12.5718	12.6219	12.6699	12.8661	12.8626	12.7531	13.0135	13.0225
AGAP003926	Aminopeptidase	12.6208	13.0192	12.563	12.2874	12.0505	12.2238	12.2799	12.1055	12.0527	13.2801	13.3208	13.2533	13.3522	13.6045	13.5416	13.4323	13.7586	13.4042	12.6011	13.628	12.6932	13.4553	13.54	13.4476	13.1076	12.8519	13.4594	13.6798	13.7201
AGAP013188	aminopeptidase 4	10.0214	9.97469	10.0163	10.6019	10.3138	10.4309	10.4831	10.1117	10.6359	10.5801	10.4235	10.4459	10.5073	10.6662	10.4279	10.3778	10.6424	10.5534	10.3373	11.2841	10.3264	10.5087	10.4393	10.6676	10.6992	10.759	10.5413	10.7299	10.7111
AGAP013146	aminopeptidase 5	13.589	13.204	13.6094	13.7608	13.5088	13.5171	13.2976	13.2392	13.6327	13.2156	13.1469	13.1811	13.0964	13.226	12.8089	12.9959	13.2488	13.2579	12.9193	13.114	13.0328	12.9343	13.0136	13.3036	13.4508	13.5108	13.2298	13.2476	13.404
AGAP000885	aminopeptidase N	12.1875	12.118	12.1023	12.1017	11.6974	11.5975	11.8336	11.9966	12.1675	11.3987	10.7784	10.8876	11.568	11.034	11.4791	11.5472	11.2848	10.8835	11.7774	11.9849	10.7984	10.81	10.4265	12.3378	12.1967	12.7748	11.2477	11.8246	11.7524
AGAP003695	aminopeptidase N	10.0308	9.76676	10.0243	9.48992	9.54573	9.28819	9.22892	9.00845	9.49884	9.23404	9.23654	9.13417	9.37554	9.3891	9.25748	9.26233	9.41422	9.60697	8.73764	9.16253	9.24056	9.20828	9.27487	9.42039	9.5573	9.62456	9.31395	9.21257	9.6132
AGAP013001	aminopeptidase N	8.85495	8.48762	8.93427	8.85894	9.11991	8.73334	8.84071	9.00426	8.97982	9.10338	9.18318	9.12721	8.86145	9.23845	8.57117	8.76385	9.0236	9.0456	8.65958	8.5649	9.04361	9.02675	9.03992	8.8896	9.08002	8.9372	9.31375	8.89358	9.38489
AGAP013255	aminopeptidase N1	14.3386	14.3162	14.4663	15.7182	15.4547	15.4478	15.2449	15.0221	15.4921	14.7887	14.9267	15.0267	14.6162	14.6942	14.417	15.044	15.0841	15.2233	13.831	14.4971	14.8943	14.8366	15.0302	14.8938	15.1108	15.0837	15.1719	15.2335	15.2493
AGAP013393	aminopeptidase N1	12.4572	12.3705	12.5335	13.4805	13.2401	13.212	12.955	12.7892	13.2958	12.8112	12.8327	12.9348	12.7985	12.9609	12.7588	12.9235	13.0381	13.1385	11.6715	12.1674	12.7671	12.6852	12.8241	13.0463	13.1215	13.2033	13.0697	13.0792	13.1543
AGAP000328	AMME syndrome candidate gene 1 protein	9.89347	9.62576	9.98877	9.91207	10.0495	9.87718	9.73928	9.88154	9.94714	9.80644	10.0019	10.0043	9.66085	9.78162	9.51103	9.58397	9.56934	9.68086	9.4512	9.17279	10.0318	9.97604	9.82433	9.6139	9.73502	9.67364	9.87489	9.55659	9.61298
AGAP003989	Ammonium transporter	3.4443	3.65551	3.51651	3.53678	3.23791	3.63763	3.8263	3.89544	3.53757	3.63771	3.16353	3.52533	3.71775	3.39178	3.62875	3.23137	3.30025	3.24355	3.49525	3.67727	3.8953	3.5779	3.46438	3.45797	3.5588	3.3937	3.4146	3.26909	3.39538
AGAP002011	ammonium transporter Rh	7.53268	7.83847	7.24288	7.35799	7.20537	7.17789	7.50982	7.3097	7.32183	6.6381	6.40917	6.69284	6.80239	7.19133	7.17786	7.24856	7.07716	7.14311	7.78932	8.09129	6.56792	6.42941	6.81548	6.90588	6.78069	6.52081	7.10081	7.22018	7.40015
AGAP000577	AMP deaminase	13.0098	13.05	12.7269	12.6476	12.7129	12.5827	12.553	12.5652	12.7754	13.0416	12.8611	12.8054	12.9291	13.0057	13.1486	13.0012	12.7948	12.8746	12.5948	12.6952	12.8585	12.804	12.8203	12.8697	12.7779	12.7716	12.7395	12.8613	12.9263
AGAP000154	AMP dependent ligase	13.2814	13.9741	12.8858	12.6132	12.1157	12.7035	12.4434	12.2695	12.5286	12.0294	11.9584	12.0021	12.8545	12.7205	13.132	12.7373	12.5727	12.3882	12	12.9655	11.8839	12.0022	12.2307	12.7183	12.6943	12.6932	12.3464	13.112	12.6798
AGAP005907	AMP dependent ligase	1.83129	1.72898	1.84334	1.80548	1.75449	1.8703	1.99631	2.05353	1.71478	1.84009	1.83201	1.93287	2.04121	1.93815	2.13375	1.84339	1.80533	2.11044	2.15137	2.11253	2.05704	1.99878	2.18159	1.97571	1.88493	1.75269	1.82149	1.86289	1.94514
AGAP008544	AMP dependent ligase	7.04518	7.06935	6.9131	6.87395	6.92647	6.96398	6.94558	6.93108	6.76562	7.24614	7.16242	6.95082	7.16013	7.28998	7.08854	7.0145	6.94494	6.97744	6.81455	7.14593	7.0013	6.94819	7.06011	7.16521	7.12697	7.11977	6.75198	6.91378	7.19349
AGAP008545	AMP dependent ligase	6.79705	7.05436	6.50211	6.70711	6.74636	6.67075	6.47454	6.67224	6.97778	8.35329	8.02895	7.89748	8.32209	8.52533	8.36793	8.06737	8.08336	8.33167	7.1984	7.53189	7.33391	7.87553	7.93861	8.048	7.75817	7.56582	8.00174	8.07306	8.61277
AGAP009159	AMP dependent ligase	10.048	10.2359	9.89003	10.3365	10.4129	10.5729	10.33	10.2527	10.5486	11.1075	10.3188	10.821	10.8528	10.9443	11.1565	11.0727	10.8389	10.7631	10.4963	10.6461	10.632	10.3866	10.7533	11.1505	10.5714	10.6692	10.7273	11.1357	11.2039
AGAP001446	AMP-activated protein kinase, gamma regulatory subunit	12.6199	12.3948	12.5943	12.6072	12.6084	12.5416	12.4393	12.4884	12.5786	12.596	12.664	12.6162	12.4244	12.6032	12.2046	12.3487	12.4201	12.4312	12.0936	11.9866	12.6322	12.6491	12.5607	12.4165	12.4976	12.4799	12.5103	12.3369	12.4852
AGAP008557	AMP-binding domain protein	10.6574	10.6965	10.3848	9.9113	10.2209	9.80814	9.59787	9.90534	10.2384	9.47638	9.15608	9.45706	9.37867	9.52761	9.59071	9.66758	9.25814	9.50078	8.59663	8.75779	8.77901	8.96682	9.30105	9.28535	9.43621	9.30281	8.9673	9.19874	9.26888
AGAP002317	amylase	11.3926	11.8529	11.1642	10.8187	10.7541	10.8042	10.8475	10.7025	10.8745	10.8736	10.3222	10.448	10.3714	10.6595	11.0039	10.6543	10.3433	10.3391	10.3598	11.0094	9.88252	9.89628	10.1914	10.2597	10.3208	10.0157	10.2775	10.7209	10.4594
AGAP002790	amyloid beta A4 protein	9.60296	8.91898	9.53578	9.70632	9.68035	9.71894	9.75468	10.0102	9.60251	9.66379	9.45736	9.59205	9.32588	9.68104	8.76491	9.44944	9.49424	9.7112	10.4755	10.0438	9.43417	9.58679	9.57605	9.37484	9.56697	9.48592	9.59942	9.11321	9.75084
AGAP005544	amyloid beta precursor protein binding protein 1	9.52989	9.84118	9.27161	9.45866	9.31851	9.39044	9.4365	9.24959	9.37882	9.24979	9.25884	9.32748	9.49156	9.3043	9.72191	9.61522	9.39396	9.32553	9.40379	9.4757	9.0897	9.12494	9.23711	9.52736	9.41863	9.46807	9.35643	9.6279	9.42123
AGAP006371	amyrel	8.22527	8.02092	8.3673	9.50081	9.89039	9.70952	9.82959	9.96611	9.55184	9.67638	9.25318	9.50567	9.57003	9.8978	9.83328	9.44198	9.52852	9.62459	10.8011	11.2685	9.85863	9.88107	9.5117	9.83264	9.97696	9.9326	9.57947	9.69482	9.72639
AGAP012230	amyrel	6.0608	6.00435	6.18623	6.29058	5.72319	5.94349	6.28573	6.13407	6.14559	5.78721	5.60414	5.3517	6.37016	5.93111	6.33809	5.80464	5.98304	5.96064	6.93606	7.51112	5.29547	5.66988	5.46828	6.15832	6.2879	6.23807	6.13593	6.25884	6.30684
AGAP002339	AN1-type zinc finger protein 2B	8.88941	9.12959	8.98167	9.34778	9.2425	9.16983	9.06903	9.20889	8.96936	8.88892	9.07973	9.18147	9.4221	9.11817	9.25718	9.16536	9.06507	9.16556	9.74029	9.56441	9.89272	9.40008	9.52038	9.26053	9.50545	9.67914	9.07604	9.17871	8.96902
AGAP000374	anaphase-promoting complex subunit 1	9.57762	9.20724	9.64929	9.38155	9.52877	9.49334	9.39605	9.49701	9.44668	9.50121	9.72094	9.69427	9.49323	9.59963	9.07999	9.43206	9.57736	9.53536	9.40844	8.96883	9.41412	9.52203	9.57719	9.52092	9.55135	9.39329	9.81242	9.57292	9.5829
AGAP011799	Anaphase-promoting complex subunit 10	7.26017	7.45933	7.38987	7.17371	7.28451	7.21055	7.40736	7.38718	7.32176	7.26914	7.67414	7.53932	7.24608	7.08794	7.2239	7.04083	7.24219	7.17305	7.75559	7.42056	7.47039	7.50414	7.39874	7.26926	7.32225	7.29606	7.55518	7.47216	7.31864
AGAP005048	anaphase-promoting complex subunit 2	8.23459	8.62458	8.59467	8.54859	8.54804	8.5039	8.44129	8.48662	8.46243	8.53844	8.51295	8.42533	8.48187	8.16884	8.47538	8.39813	8.43058	8.30569	8.53003	8.53571	8.27414	8.36951	8.26751	8.46522	8.44556	8.39688	8.53155	8.59966	8.40004
AGAP007690	anaphase-promoting complex subunit 3	10.3662	10.1591	10.6406	10.4628	10.6875	10.3587	10.3664	10.4075	10.4438	10.5766	10.7847	10.6653	10.2914	10.3721	10.0118	10.2094	10.4014	10.4727	10.306	10.1312	10.7438	10.7546	10.6181	10.3951	10.5004	10.4945	10.7009	10.2636	10.39
AGAP002345	anaphase-promoting complex subunit 4	8.19876	8.53401	8.38577	8.20502	8.2248	8.20665	8.15809	8.21294	8.18624	8.13636	8.46564	8.27033	8.18732	8.05919	8.28187	8.20781	8.2721	8.10873	8.23504	8.19953	8.22703	8.28147	8.22763	8.41469	8.26368	8.15531	8.4896	8.42685	8.3527
AGAP005578	anaphase-promoting complex subunit 5	8.33364	8.26288	8.58093	8.50882	8.5753	8.44631	8.4521	8.53956	8.44287	8.32524	8.82229	8.60871	8.47575	8.35805	8.0395	8.16821	8.39117	8.37468	8.51579	8.0228	8.8118	8.5519	8.53026	8.18329	8.5671	8.53105	8.9985	8.57487	8.45845
AGAP004623	anaphase-promoting complex subunit 6	9.449	9.50424	9.50826	9.23963	9.37709	9.30505	9.41784	9.43839	9.49545	9.35639	9.4293	9.37287	9.39985	9.29986	9.34151	9.2805	9.55877	9.39089	9.73939	9.72051	9.19715	9.20858	9.16771	9.52978	9.47634	9.41869	9.63002	9.54391	9.40412
AGAP003902	anaphase-promoting complex subunit 7	8.70619	8.90715	8.68991	8.84479	8.80226	8.749	8.82403	8.80344	8.71815	8.77155	8.85342	8.66123	8.69078	8.56651	8.58897	8.51515	8.61784	8.71614	8.71347	8.73828	8.72702	8.60632	8.71893	8.74687	8.69278	8.74119	8.77801	8.84731	8.66496
AGAP009880	anaphase-promoting complex subunit 8	8.91744	9.13688	9.14127	8.77648	9.00319	8.99852	8.98364	9.26262	8.99784	8.99918	9.36636	9.36693	8.81039	8.76718	8.60265	8.5753	8.8448	8.86647	9.30245	8.88442	9.19324	9.14008	9.1129	8.96778	9.15341	9.10961	9.46172	9.07038	8.98382
AGAP012070	anaplastic lymphoma kinase	8.89918	8.00872	8.751	9.00705	8.92711	9.0398	9.09433	9.20687	8.77388	9.02114	8.50172	8.7091	8.73277	8.87271	7.94306	8.53252	8.69086	8.94613	9.71791	9.23823	8.86076	9.02827	8.98519	8.51491	8.68387	8.65297	8.65018	8.37013	8.95511
AGAP003803	anastral spindle 1	7.74234	7.42972	8.14615	8.10078	8.1831	7.95332	8.00828	7.87634	7.99636	7.78016	8.22322	7.95843	7.84278	7.97236	7.3557	7.71255	7.79514	8.05114	8.00751	7.60491	8.099	8.33375	8.23896	7.84234	7.82943	7.8378	8.17608	7.7018	7.87095
AGAP007622	ANCE1	5.0115	4.9253	5.14358	5.3186	5.22336	4.78044	4.6879	4.72837	4.77384	4.71509	4.86213	4.67014	4.7874	5.1852	5.09474	5.01684	5.19431	5.33055	5.45254	5.11739	4.5799	4.64655	4.97098	4.69597	5.17171	4.85473	5.17701	4.886	5.12584
AGAP009751	ANCE2	12.4628	12.5885	12.6984	12.4309	12.6785	12.4471	12.4231	12.5704	12.58	12.5559	12.8358	12.7257	11.9688	12.0947	11.9454	11.8245	12.0103	12.2004	12.1633	11.8183	12.4572	12.493	12.4687	12.403	12.362	12.1666	12.8705	12.2798	12.1818
AGAP009752	ANCE3	10.0338	9.61017	9.55151	9.67147	9.88099	9.06886	9.11263	9.07629	9.73336	9.1744	9.06086	9.11807	9.54434	9.48067	9.34552	9.63576	9.6761	9.7757	8.39799	8.50587	8.81706	9.20401	9.21044	9.24909	9.54444	9.54827	9.33072	9.42331	9.52533
AGAP009754	ANCE4	5.55568	5.14921	5.16455	4.70676	5.08325	5.00543	5.0753	4.8046	5.11205	5.57365	5.38619	4.92657	4.92569	5.04693	5.07503	5.18296	5.12048	5.06085	5.3787	5.35623	5.49262	5.32407	4.9816	5.26433	5.21474	5.09144	5.01836	5.31655	5.30033
AGAP009755	ANCE5	4.36217	4.02838	4.20268	3.93708	4.17542	3.67073	4.14594	3.69733	3.81764	3.70685	3.57068	3.45283	3.68576	3.92804	3.7319	3.60072	3.84396	4.1257	3.59257	4.12762	3.44713	3.38503	3.45836	3.77893	4.06946	3.83779	3.61463	4.13761	4.18726
AGAP009756	ANCE6	3.37194	3.00522	3.14312	3.01275	3.10535	3.25367	3.39274	3.15362	3.34941	3.27897	3.34594	3.08406	3.1874	2.96559	3.3599	2.87901	3.25163	3.57425	2.94352	3.14702	3.11574	3.22734	3.39537	3.00905	3.10002	3.23155	3.05112	2.90342	2.82111
AGAP009757	ANCE7	8.89538	8.87094	8.90575	8.94474	8.8479	8.54803	8.55102	8.59618	8.74126	8.44873	8.23246	8.43885	8.72801	8.88418	8.6833	8.81157	9.00459	8.64919	8.63146	8.97241	8.24847	8.20057	8.38852	8.87492	9.21017	9.06688	8.65775	8.4692	8.90033
AGAP007982	ANCE8	6.65477	6.58322	6.76004	7.04054	6.94908	6.99106	7.25144	6.8845	6.49407	6.70161	6.62039	6.60013	6.94079	6.87201	6.87366	6.90147	6.71736	6.8055	6.91554	6.90336	6.81189	6.67166	6.94234	6.65687	6.63369	7.05095	6.31011	6.30975	6.42704
AGAP004563	ANCE9	12.6739	12.4749	12.9678	13.4888	13.3147	13.3566	13.15	13.1017	13.4778	13.4489	13.635	13.4524	13.1103	13.5981	12.966	13.073	13.4917	13.4305	12.4444	12.7551	13.0076	13.251	13.3449	13.4736	13.4769	13.214	13.6016	13.3828	13.533
AGAP002094	ancient conserved domain-containing protein 2	9.14152	8.67983	9.59804	9.55153	9.715	9.49	9.33357	9.45842	9.5234	9.57391	9.88753	9.62087	9.3061	9.52224	8.78057	9.15931	9.44888	9.64395	9.41524	8.98524	9.80183	9.90024	9.75643	9.36161	9.53544	9.57498	9.84793	9.29498	9.54165
AGAP008626	Androgen-induced 1	8.80361	8.99925	8.463	8.48687	8.4	8.36685	8.50854	8.37783	8.4997	8.51984	8.61283	8.60084	8.86023	8.7245	9.06651	8.81359	8.83469	8.71992	8.9418	8.85558	8.70885	8.64278	8.57104	8.78908	8.84046	8.90662	8.57787	8.80449	8.83446
AGAP011401	Angel homolog 2 (Drosophila)	9.25618	9.5308	8.87873	9.09535	9.00173	9.19968	9.20442	9.11201	9.085	8.96622	8.85214	8.9102	9.11952	8.88834	9.39989	9.1761	9.09651	8.86381	9.18849	9.24981	8.83883	8.79271	8.79614	9.16408	9.07985	9.20761	8.87566	9.24661	9.00808
AGAP004997	angiopoietin 1	-1.07925	-1.17646	-1.17514	-1.18029	-1.03167	-1.17007	-1.17943	-1.1805	-1.18057	-1.07747	-1.17742	-1.17674	-1.17473	-1.07773	-1.16588	-1.17514	-1.1371	-1.18006	-1.17863	-1.16783	-1.1773	-1.13037	-1.17621	-1.17128	-1.16748	-1.16518	-1.17956	-1.17143	-1.10171
AGAP000806	Angiopoietin-like 1	11.4558	11.8768	11.0119	11.1889	11.0845	11.1435	11.0786	11.111	11.2276	11.5783	11.2689	11.3681	11.6066	11.6643	12.1547	11.7829	11.3406	11.4809	11.3791	11.9934	10.8384	10.9592	10.9815	11.9796	11.515	11.5371	11.2023	11.8485	11.641
AGAP007041	Angiopoietin-like salivary protein	2.39145	2.40817	2.27203	2.14184	2.08082	2.5099	1.84936	2.38156	2.22838	1.85811	2.06824	2.16704	1.86075	1.97453	2.28714	1.85974	2.14149	1.84349	2.30537	1.87905	1.85442	2.14263	2.07801	1.86969	2.26848	1.88653	1.84893	2.11837	1.96914
AGAP010715	Anillin/rhotekin	7.6863	7.46048	8.43849	7.78579	8.07556	7.9571	8.04207	7.92811	7.91637	8.19851	8.57687	8.55136	7.95236	8.09002	7.36169	7.75346	8.19795	7.86275	7.79586	7.45374	8.36269	8.43524	8.29993	8.13453	8.12651	7.91927	8.73746	8.09693	7.97146
AGAP011590	Anionic trypsin-1 precursor	11.648	12.2172	11.3927	11.4713	10.987	11.4744	11.3529	11.1364	11.4878	11.3458	11.2684	11.1909	11.6049	11.5684	12.0979	11.6599	11.5291	11.3428	10.9143	11.7219	11.11	11.1966	11.3074	11.6706	11.4154	11.5443	11.3112	12.0482	11.6817
AGAP002272	ankyrin	10.7073	10.3301	10.6238	10.8042	10.7437	10.8614	11.0075	10.9617	10.6244	10.4671	10.256	10.3874	10.4766	10.7233	10.1031	10.4836	10.6536	10.7597	11.4602	11.2468	10.2928	10.3542	10.4354	10.5217	10.5393	10.4769	10.4947	10.2587	10.7435
AGAP002243	ankyrin repeat and FYVE domain-containing protein 1	11.0142	11.0814	10.9416	11.1233	10.9944	11.0018	10.9263	10.9091	11.0558	10.9469	11.0691	11.0308	11.0106	11.0149	11.0085	11.0022	10.9441	10.9384	10.8938	10.8586	11.1435	11.048	11.0827	10.9944	11.0607	11.0619	11.0499	11.1343	11.0168
AGAP004933	ankyrin repeat and MYND domain-containing protein 2	11.0823	11.3566	10.8959	10.8278	10.7896	10.8789	10.8535	10.7647	10.8175	10.9675	11.0559	10.9953	11.0472	11.0671	11.3317	11.0981	11.0032	10.9563	10.9454	11.1043	10.7547	10.9055	10.8406	11.1627	10.9409	10.9	11.0566	11.2805	11.0916
AGAP000213	ankyrin repeat and SOCS box protein 17	4.26645	4.99025	4.29419	3.94961	3.77951	4.0078	3.95447	4.1655	3.95175	4.30754	3.50485	3.8082	4.11421	4.50244	3.81632	3.95877	3.94897	4.23987	5.73455	6.25948	3.66302	3.88825	4.05004	4.18564	3.85121	4.04855	4.36662	4.35065	4.58507
AGAP009205	ankyrin repeat domain 39	8.41832	8.57565	8.34018	8.38437	8.45618	8.50169	8.65697	8.64563	8.6464	8.42023	8.54475	8.51463	8.37959	8.38266	8.48161	8.31412	8.29103	8.4549	8.94111	8.96762	8.52476	8.48475	8.43684	8.36961	8.5502	8.57305	8.63414	8.54191	8.50293
AGAP009954	ankyrin repeat domain-containing protein 13C	10.1441	10.2324	10.0969	10.0492	10.0231	10.1563	9.98544	9.98506	10.1898	9.85707	9.87908	10.0239	9.76989	9.76825	9.96429	9.97675	9.95543	9.92169	9.74298	9.66522	9.85853	9.91191	9.81901	10.0155	9.85475	9.94959	9.99815	10.0274	9.94783
AGAP010677	ankyrin repeat domain-containing protein 13D	9.6323	9.36028	9.64903	9.64373	9.72425	9.70495	9.51527	9.62611	9.67502	9.73303	9.79683	9.77731	9.7526	9.73427	9.46412	9.55358	9.70787	9.6712	9.75384	9.68761	10.0418	9.8641	9.84087	9.69143	9.61645	9.85377	9.75917	9.6048	9.62782
AGAP003519	ankyrin repeat domain-containing protein 17	13.1228	11.9853	13.3333	13.2033	13.3213	13.111	12.9872	13.1078	13.0996	13.3224	13.5236	13.3583	12.8729	13.2113	11.9174	12.5739	12.9764	13.1585	12.9878	12.5332	13.5353	13.5412	13.4228	12.8347	13.0538	13.0808	13.2696	12.5272	13.1434
AGAP009428	ankyrin repeat domain-containing protein 29	4.84164	4.84288	4.98323	5.02013	5.09258	4.72815	5.03197	5.19406	5.05573	4.96811	5.16647	5.32162	4.9715	5.08022	5.11175	5.08399	4.838	5.21728	5.64135	5.48095	5.20153	5.32203	4.84843	4.73649	5.28188	5.07468	5.47628	4.92981	4.95399
AGAP007813	ankyrin repeat domain-containing protein 49	9.14121	9.45829	9.01594	8.89742	8.69642	8.8885	8.90254	8.79706	8.9515	8.98143	8.91994	8.86219	9.061	9.02322	9.3085	9.00588	9.00596	8.92141	8.81693	9.18542	8.7739	8.91011	8.77557	9.05679	8.93037	8.94858	8.75636	9.2025	8.9764
AGAP012141	ankyrin repeat-rich membrane spanning protein	11.6318	10.9747	11.5139	11.2945	11.468	11.2295	11.1255	11.2211	11.2913	11.6578	11.698	11.6019	11.3872	11.6944	11.0256	11.3357	11.4379	11.5516	11.0524	10.8547	11.4669	11.655	11.6378	11.3174	11.3588	11.273	11.3519	11.0513	11.4174
AGAP006938	ANM7_ANOGA	8.68723	8.87318	8.73359	8.64877	8.64504	8.77428	8.8931	8.71793	8.6878	8.85502	8.93086	8.82733	8.83822	8.88075	8.97757	8.8242	8.71254	8.70571	8.80659	8.82296	8.70022	8.78808	8.7372	8.83105	8.71181	8.78701	8.93018	8.96591	8.83643
AGAP003720	annexin A4	11.1739	11.4689	10.9958	11.1758	11.1416	11.2396	11.163	11.1247	11.1725	11.0978	11.0823	11.134	11.7779	11.4163	11.7673	11.6577	11.4339	11.3665	11.6471	11.3377	11.8608	11.5178	11.6015	11.5072	11.7091	12.0677	10.8376	11.3383	11.0204
AGAP009995	anoctamin 10	6.3532	5.80367	6.03374	6.1918	6.34422	6.11962	6.14321	6.50351	6.17591	5.92939	6.01373	5.98777	5.86417	6.0424	5.46241	5.63323	5.94936	6.10855	6.93919	6.70122	5.96027	6.02673	6.04886	6.04409	6.01991	6.14955	5.98258	5.60763	6.16298
AGAP000095	anoctamin 5	12.1459	11.9513	12.0145	12.0509	12.1199	11.9491	11.9885	12.0654	12.0538	12.3488	12.3059	12.2589	12.2644	12.4161	12.2988	12.2075	12.1752	12.2171	12.3674	12.2892	12.2339	12.2671	12.2847	12.0179	12.0884	12.2259	12.0654	12.0732	12.2056
AGAP010474	anoctamin 5	6.10135	5.6499	5.98868	5.76915	5.90684	5.9585	5.71036	5.54673	5.87191	5.80994	5.61017	5.75688	6.10996	5.81604	5.47129	6.17693	5.6699	5.87249	6.24668	6.24766	5.8438	5.79154	5.54405	6.46323	6.23491	6.34429	5.79067	5.84623	5.87064
AGAP009776	anoctamin-10	8.96733	8.81232	8.9827	9.1123	9.06457	9.03626	9.11311	9.06893	8.95936	9.12088	9.01109	9.00241	8.88597	9.03824	8.84522	8.9375	8.99354	9.02852	8.76649	8.87453	8.97323	8.85259	8.87483	9.08285	9.10836	9.14771	8.97311	8.94068	8.97458
AGAP009974	Anopheline antiplatelet protein	10.7775	11.0821	10.8757	10.8099	11.0391	11.1888	11.7946	11.534	11.0737	11.194	11.2441	11.2066	11.3708	11.6341	11.7209	11.354	11.7416	11.5256	12.3572	12.7786	10.6928	10.8072	11.2408	11.8261	11.5742	11.3458	11.1751	11.5196	11.6212
AGAP007976	antennae-specific protein	4.76153	4.92059	5.43891	5.33249	4.62918	4.98467	5.08307	4.70042	4.61162	5.41963	4.43174	5.18787	4.69408	5.6382	4.91795	5.18222	5.43497	5.11857	5.69362	5.18409	4.40019	4.46478	6.23195	4.85196	4.43767	4.68996	4.5952	4.63934	5.32288
AGAP004660	Antennapedia homeotic protein	7.68143	7.73387	7.33054	7.64897	7.46108	7.7123	7.68897	7.72639	7.64426	7.41368	6.96982	7.08875	7.46293	7.627	7.87676	7.9023	7.79022	7.57084	8.06376	7.94892	7.27539	7.18542	7.30898	7.58089	7.76111	7.55437	7.28854	7.78866	7.65907
AGAP009816	anterior pharynx defective 1	9.58264	9.93317	9.22205	9.40353	9.25348	9.30733	9.30692	9.28616	9.36118	9.26821	9.13269	9.11133	9.75152	9.49917	10.0219	9.83879	9.60021	9.52574	9.57232	9.78668	9.35253	9.18395	9.07416	9.6043	9.47189	9.62799	9.26857	9.669	9.48279
AGAP006421	antigen 5 related protein 1	12.788	13.2159	12.7709	12.8984	12.9228	13.2721	13.708	13.5019	13.0831	12.8781	12.825	12.8708	13.7142	13.7155	14.1867	13.7457	13.8122	13.6446	14.7014	15.4672	12.5162	12.6385	12.8105	14.0234	13.6791	13.7334	13.4105	14.0151	13.8306
AGAP006419	antigen 5 related protein 2	8.84034	9.15401	8.83322	8.31573	8.19486	8.66519	8.63063	8.62315	8.45002	7.43948	7.02578	7.15624	7.63163	7.57126	8.21825	7.84792	7.67463	7.48533	8.96852	9.5148	7.18702	7.04986	6.94329	8.63108	8.57538	8.76871	7.26641	7.52224	7.72474
AGAP003354	antigen 5 related protein 3	12.9591	13.6469	12.8484	12.9144	12.623	12.8274	13.2772	12.9453	12.4256	12.6209	12.38	12.4382	12.8325	12.8103	13.2486	13.1276	12.8146	12.7188	11.9176	11.3883	11.8613	12.2735	12.3972	12.6829	12.3271	11.9419	11.7535	12.1574	12.2578
AGAP003182	antiviral helicase SKI2	9.35091	9.32006	9.50299	9.48365	9.452	9.42918	9.3263	9.42501	9.37858	9.27348	9.36997	9.33218	9.43408	9.51716	9.16952	9.32481	9.33053	9.5046	9.46815	9.47684	9.35626	9.35833	9.29107	9.28707	9.37232	9.45451	9.59104	9.52389	9.45771
AGAP011807	Antizyme inhibitor 1	7.47571	7.4714	6.94114	7.48214	7.10472	6.95648	6.90669	7.16826	7.09169	7.16174	7.29224	7.19484	7.9095	7.93442	7.8862	7.84505	7.90335	8.04286	7.36363	7.71879	7.77194	7.61701	7.84692	7.44425	7.52687	7.46756	7.41704	7.7496	7.60952
AGAP013157	Antp family	-1.07782	-1.07655	-1.07503	-1.07961	-1.08026	-0.899065	-0.974816	-1.07989	-1.07998	-1.07577	-0.869039	-1.07687	-1.07456	-1.07607	-1.06434	-1.07502	-1.07962	-1.07931	-0.972087	-1.0666	-0.96748	-1.07854	-1.01955	-1.07057	-1.06619	-1.06353	-1.07866	-1.07074	-1.08014
AGAP004661	Antp family, other	8.08705	7.90714	7.49527	7.65824	7.83423	7.41895	7.32179	7.48997	7.73463	7.72513	7.1866	7.44827	7.56916	7.6674	7.83946	7.76189	7.71131	7.58455	7.337	7.28811	7.12655	7.376	7.34688	7.48667	7.33639	7.36052	7.08757	7.35789	7.62709
AGAP003721	ANXB10B	12.3725	12.8093	12.1971	12.4103	12.1919	12.3475	12.476	12.3678	12.3797	12.1944	12.2068	12.1717	12.6485	12.4336	12.796	12.6726	12.382	12.4019	12.6796	12.9536	12.3706	12.3073	12.2589	12.4359	12.37	12.5511	12.3075	12.6564	12.4235
AGAP003722	ANXB10C	11.6144	11.79	11.5083	11.6882	11.5928	11.6053	11.6864	11.6466	11.6628	11.5706	11.4619	11.5844	11.9514	11.8377	11.9885	11.9493	11.8334	11.7701	12.0145	12.1325	11.9206	11.7971	11.792	11.7422	11.7316	11.9427	11.5592	11.7411	11.6682
AGAP003790	ANXB9	12.9443	13.2242	12.8136	12.7542	12.6657	12.7718	12.9318	12.8004	12.6744	12.8902	12.7509	12.8372	13.1972	12.8585	13.33	13.0526	12.9574	12.8758	13.3645	13.3118	13.1278	12.9807	12.9119	13.1594	13.2026	13.4753	12.6889	12.811	12.7809
AGAP009587	AP endonuclease 1	9.27709	9.23382	9.56485	9.21248	9.35026	9.20255	9.18907	9.3399	9.3986	9.34847	9.6071	9.55407	9.1767	9.0904	8.90957	9.05126	9.09366	9.04566	9.33785	8.92525	9.53628	9.64699	9.53558	9.1407	9.10661	9.13229	9.64643	9.28509	9.22345
AGAP011374	AP-1 complex subunit mu	10.389	10.5869	10.2561	10.3485	10.2918	10.3291	10.3479	10.2864	10.3357	10.3899	10.5297	10.4353	10.5831	10.5379	10.6898	10.5709	10.4934	10.5838	10.4194	10.4417	10.3944	10.4152	10.4881	10.4572	10.4498	10.5714	10.4673	10.6842	10.54
AGAP004283	AP-1 complex subunit sigma 1/2	9.5796	9.53898	9.53587	9.43631	9.42973	9.34212	9.39058	9.19683	9.57565	9.35293	9.30865	9.31643	9.49022	9.20221	9.5453	9.60178	9.68374	9.53514	9.31373	9.42427	9.364	9.30079	9.32759	9.72352	9.57694	9.67727	9.27546	9.56393	9.39295
AGAP007131	AP-2 complex subunit mu-1	11.346	11.2778	11.3067	11.1969	11.3439	11.232	11.0998	11.209	11.2747	11.2572	11.4136	11.4069	11.4142	11.304	11.2806	11.3826	11.3109	11.3141	11.1319	11.0519	11.5132	11.5618	11.4908	11.3665	11.3768	11.3995	11.3996	11.2814	11.203
AGAP001703	AP-2 complex subunit sigma	9.28991	9.42829	9.11406	9.14586	9.13707	9.1707	8.98543	8.94285	9.09625	9.22777	9.2768	9.36228	9.31114	9.12967	9.43877	9.34811	9.33373	9.2943	9.14144	9.10721	9.32868	9.2924	9.29798	9.25231	9.27846	9.45144	9.11191	9.33975	9.2866
AGAP009538	AP2A_ANOGA	10.864	10.372	11.1196	10.9239	11.0704	10.9193	10.7071	10.8814	10.8741	11.0363	11.3182	11.2487	10.7524	10.8604	10.1261	10.65	10.6665	10.7689	10.5076	10.125	11.3245	11.3112	11.1855	10.6998	10.8398	10.7736	11.0739	10.3948	10.7352
AGAP002469	AP2-associated kinase	10.2919	10.0624	10.3318	10.0478	10.1006	10.1064	9.79253	9.94706	9.98216	10.049	10.2881	10.2026	9.84919	10.0515	9.54666	9.87952	9.87776	9.97357	9.6238	9.394	10.2457	10.1311	10.0731	9.84892	10.0409	9.85164	10.3314	9.91957	10.0746
AGAP003035	AP-3 complex subunit beta	9.69074	9.51243	9.69032	9.64806	9.57464	9.49891	9.50513	9.52383	9.59188	9.68747	9.90273	9.78695	9.82509	9.71458	9.49955	9.59937	9.68202	9.7422	9.64259	9.70282	10.001	9.85241	9.94864	9.75831	9.73433	9.7726	9.84078	9.59811	9.67377
AGAP001484	AP-3 complex subunit mu	9.66623	9.75496	9.65349	9.54849	9.46028	9.53223	9.50306	9.44263	9.61632	9.6278	9.67749	9.66162	9.79455	9.56795	9.99278	9.82061	9.76544	9.68148	9.87141	9.95487	9.74281	9.50979	9.64568	9.86239	9.72273	9.95676	9.49684	9.82088	9.53921
AGAP007036	APL1A	10.0647	10.0926	10.0499	10.1014	10.3298	10.1594	9.76373	9.6857	9.91112	10.5337	10.3304	10.4661	10.4994	10.4712	11.0591	10.7301	10.5413	10.805	10.343	10.1498	11.0272	11.0733	10.7833	11.2225	10.7823	11.2617	10.2638	10.5261	10.468
AGAP007035	APL1B	9.07707	9.10269	9.14072	9.08682	9.35589	9.10938	8.85374	8.77092	8.97246	9.64134	9.4736	9.57676	9.60878	9.53915	10.1038	9.79292	9.65086	9.84847	9.61638	9.42002	10.3647	10.2243	9.87962	10.2293	9.87222	10.5226	9.29287	9.6678	9.4981
AGAP007033	APL1C	12.6763	12.7768	12.7452	12.731	12.8577	12.6447	12.4172	12.2845	12.5954	13.0177	12.8257	12.9052	13.249	13.2081	13.8319	13.4332	13.3345	13.5345	13.352	13.4458	13.8401	13.6248	13.4343	13.8279	13.7086	14.1147	12.9477	13.3197	13.2222
AGAP002594	apolipoprotein D	11.1931	11.5466	11.2561	11.172	11.1676	11.2266	11.325	11.3235	11.2709	11.6108	11.8463	11.6821	11.4934	11.4919	11.6855	11.4602	11.401	11.5269	11.7206	11.6	11.8265	11.8455	11.6181	11.8105	11.7297	11.8155	11.8849	11.9363	11.6126
AGAP009281	Apolipoprotein D precursor	1.90248	1.90521	1.90855	2.15143	2.0534	1.99204	2.22811	1.88702	1.88626	1.90691	1.90284	2.16893	2.1379	2.02265	2.27728	2.36045	2.38639	2.08028	2.5178	2.0717	2.06753	2.50894	2.21988	1.91875	2.31605	2.28478	2.40727	2.45354	2.23519
AGAP009645	apoptosis inhibitor	10.6913	10.594	10.687	10.5491	10.7214	10.6044	10.4625	10.4539	10.6137	10.6768	10.6947	10.673	10.6119	10.7339	10.461	10.6474	10.6495	10.6801	10.4806	10.2227	10.3995	10.5447	10.5991	10.6471	10.671	10.6309	10.6178	10.5414	10.6298
AGAP009237	Apoptotic chromatin condensation inducer in the nucleus	11.4224	10.9369	11.4712	11.404	11.4972	11.4515	11.4337	11.4631	11.4496	11.535	11.4522	11.5448	11.3188	11.4025	10.8168	11.1439	11.301	11.37	11.3176	10.9622	11.448	11.4889	11.4967	11.1843	11.2559	11.2229	11.4378	11.1046	11.3843
AGAP004084	aprataxin	2.76454	2.77766	2.65372	2.83692	2.56447	2.4502	2.46991	2.82185	2.64956	2.74188	2.63331	2.538	3.13272	2.54255	2.8033	3.15617	2.70068	2.91576	2.71081	3.02901	2.9216	2.6181	2.73721	3.01553	2.66655	3.42478	2.65818	2.8862	2.4867
AGAP004307	aprataxin	8.08088	8.00088	7.55613	7.94709	7.74793	7.9298	8.00981	7.88182	7.91162	7.74213	7.55189	7.38089	8.0006	7.63163	7.97401	7.75132	7.98711	7.75615	7.97629	8.26941	7.63496	7.50207	7.64847	7.98522	7.69708	7.9836	7.63731	7.8752	7.83508
AGAP008842	AQP_ANOGA	11.4079	11.3766	11.0665	10.657	10.6205	10.571	10.4393	10.3801	10.7085	11.073	10.8138	10.8831	11.3715	11.4938	11.3885	11.3432	11.4017	11.2717	10.0679	10.3057	10.6766	10.936	11.0534	11.2206	11.2287	10.8659	10.9135	11.2546	11.4288
AGAP008766	Aquaporin	3.77634	3.75932	4.00419	4.29182	4.02329	4.10597	3.97479	3.95133	4.06639	3.69608	3.843	3.68287	3.49467	3.69253	3.69488	3.94511	3.97215	4.08219	4.42157	3.97741	3.9627	3.8435	3.98359	3.87897	4.09316	3.75635	4.13418	3.91297	3.8185
AGAP008767	Aquaporin	6.36267	6.57983	6.59595	6.74774	6.71895	6.84017	6.53522	6.57868	6.92385	6.55932	6.31785	6.50471	6.47439	6.48171	6.40691	6.62917	6.61205	6.26386	7.07337	7.42635	6.58563	6.31694	6.46774	6.80062	6.66579	6.42706	6.23629	6.7468	6.6482
AGAP010326	aquaporin	9.33724	9.80144	8.91737	7.0825	6.96118	6.83717	6.86893	6.73595	7.40992	6.59311	6.62286	6.96388	7.90989	7.75478	7.93987	7.07035	7.24756	7.36949	6.4653	7.10968	6.54289	6.57658	6.64526	7.59993	7.08433	7.36257	6.99746	7.6332	7.41475
AGAP010878	Aquaporin	9.71332	9.8387	9.61076	9.72389	9.53204	9.90355	10.105	9.9814	9.52678	9.46141	9.09975	9.13407	9.34457	9.37537	9.62707	9.3468	9.42518	9.27314	9.8066	10.0133	9.21621	9.17198	9.11985	9.35386	9.29441	9.14577	8.94148	9.16117	9.2321
AGAP008843	Aquaporin 1	12.1456	12.5484	12.0858	11.9479	11.6679	11.8989	11.9306	11.7965	11.882	12.1444	12.2328	12.1343	12.3004	12.2729	12.3917	12.2235	12.2697	12.2739	12.0839	12.4599	12.1086	12.1972	12.2852	12.2985	12.3188	12.3156	12.4145	12.6907	12.4305
AGAP001976	Archease	8.9839	9.28051	8.8158	9.1131	8.88416	9.25018	9.34836	9.0744	9.13353	9.10303	8.79184	8.85688	9.42512	9.13175	9.49669	9.34655	9.20172	9.17089	9.82788	10.1519	9.02018	8.87477	8.98983	9.42181	9.23722	9.41485	9.15284	9.59516	9.30864
AGAP004910	arfaptin-2	8.06369	8.13927	8.09377	8.09404	7.95047	8.18011	8.21124	8.08575	8.11269	7.93365	8.02625	8.06749	7.87754	7.94663	8.06038	7.94776	8.05303	7.97351	8.03656	8.21328	7.86332	7.91498	7.96554	8.17341	8.2368	8.12157	8.07323	8.0753	7.9857
AGAP000563	Arf-GAP with coiled-coil, ANK repeat and PH domain-containing protein	10.4507	10.3772	10.5494	10.5681	10.6393	10.6975	10.5335	10.6377	10.6431	10.6445	10.7563	10.706	10.5898	10.6004	10.2493	10.5365	10.4743	10.5537	10.586	10.4816	11.0244	10.8468	10.8409	10.5213	10.6287	10.6815	10.8952	10.523	10.5858
AGAP007379	ArfGAP with dual PH domains 2	9.5547	9.34049	9.67833	9.60095	9.78013	9.61779	9.50628	9.59124	9.69399	9.70808	9.87892	9.79428	9.571	9.57736	9.3068	9.48108	9.57671	9.55297	9.31288	9.02839	9.85094	9.88445	9.72828	9.51042	9.58198	9.60718	9.71962	9.3805	9.51985
AGAP007726	ArfGAP with SH3 domain, ankyrin repeat and PH domain 2	10.6592	10.5105	10.6848	10.593	10.679	10.6278	10.5615	10.5138	10.7413	10.5721	10.5308	10.6077	10.52	10.5844	10.4351	10.6274	10.7705	10.7078	10.5785	10.5861	10.7591	10.7061	10.6519	10.7912	10.7994	10.8419	10.6111	10.5221	10.603
AGAP009160	Arf-GAP, GTPase, ANK repeat and PH domain-containing protein 1/2/3	10.0463	9.495	10.2885	10.1524	10.2333	10.1863	10.1511	10.2291	10.0588	10.1513	10.2309	10.2616	9.72701	9.915	9.33332	9.65639	9.91896	9.93821	10.093	9.78117	10.2826	10.2092	10.2192	9.84811	10.0259	9.95995	10.2074	9.62212	9.89077
AGAP008783	Arginase	10.8874	11.2416	10.4836	10.9233	10.8816	10.715	10.7553	10.6694	10.7348	11.2832	10.9951	10.9614	10.5433	10.8641	11.3729	11.0203	10.7158	10.7788	10.3698	10.6801	10.0931	10.2833	10.3262	11.0845	10.5464	10.6901	10.625	11.0517	11.0816
AGAP009958	arginine and glutamate-rich protein 1	9.31202	9.0145	9.31417	9.26696	9.37369	9.15642	9.31604	9.32736	9.27654	9.48233	9.34142	9.40741	9.27758	9.28848	8.99638	9.19103	9.39285	9.41976	9.62083	9.35882	9.3316	9.30373	9.27149	9.21894	9.3246	9.25303	9.44325	9.16175	9.25796
AGAP002033	arginine kinase	3.26451	3.03556	3.37168	3.35962	3.55948	3.378	3.36569	3.34134	3.03694	3.21424	3.26664	3.63574	3.14399	3.28668	3.25327	3.09474	3.12123	3.32362	3.28337	3.74142	3.33713	3.17062	3.51128	3.03262	3.00597	2.88325	3.33229	3.08452	3.2729
AGAP006669	arginine-glutamic acid dipeptide repeats protein	11.6044	10.6438	11.9386	11.5277	11.778	11.5997	11.3491	11.5927	11.6697	11.6744	12.0466	11.9269	11.232	11.4555	10.2512	10.9744	11.2655	11.378	11.2813	10.8152	12.0682	11.9897	11.8479	11.3537	11.4823	11.3417	11.854	10.951	11.4234
AGAP010373	arginine-tRNA-protein transferase	10.3	10.4418	10.1584	10.163	10.0259	10.3413	10.5016	10.2468	10.2857	10.0765	9.99336	10.0414	10.1653	9.98715	10.1709	10.1579	10.3406	10.1848	10.5898	10.6145	10.1156	9.97482	9.97697	10.5058	10.2738	10.2652	10.17	10.3669	10.1794
AGAP008141	argininosuccinate lyase	14.0545	14.2677	13.9354	13.8048	13.9933	13.8157	13.5992	13.7204	13.7118	14.5099	14.1641	14.2481	14.4547	14.5219	14.7941	14.4579	13.8559	14.0192	13.5537	13.3344	13.8033	13.8006	14.0727	14.3583	13.9956	14.055	13.5676	13.8373	13.7811
AGAP004708	arginyl-tRNA synthetase	11.3059	11.1936	11.1362	11.0685	11.0332	11.1131	11.0083	10.9092	11.1348	11.0949	11.0798	11.0983	11.2372	11.165	11.1703	11.2055	11.4336	11.2088	11.1299	11.0549	10.9585	11.0125	10.9824	11.4579	11.2527	11.1843	11.0827	11.2119	11.0697
AGAP010086	arginyl-tRNA synthetase	7.95841	7.87848	7.83176	8.01667	8.09269	7.96825	8.04136	8.08342	7.91419	7.76349	7.82537	7.77855	7.91253	7.89621	8.10153	7.72734	7.98006	7.82184	7.65903	7.649	7.49501	7.71379	7.81139	7.81501	7.7142	7.68961	7.61148	7.75898	7.72521
AGAP011717	argonaute 1	11.7653	11.4765	11.5906	11.6521	11.7233	11.5129	11.346	11.4286	11.631	11.668	11.5002	11.5801	11.4754	11.5923	11.2374	11.4545	11.4485	11.5407	11.1568	10.9261	11.6943	11.7029	11.6413	11.4673	11.4873	11.5668	11.3851	11.2523	11.4614
AGAP008862	argonaute 3	11.0283	11.2981	11.2816	11.0355	11.3063	11.0432	10.9222	10.8756	11.0621	11.0801	11.4038	11.1935	10.8719	10.8336	10.5417	10.7398	10.816	10.9704	10.4644	10.3935	11.1658	11.3218	11.1415	11.1238	11.1616	11.0059	11.3446	11.1509	10.9051
AGAP010891	ariadne-1	10.5242	10.4447	10.6679	10.6337	10.6204	10.7141	10.5929	10.6365	10.4991	10.6343	10.5951	10.5513	10.3381	10.3927	10.3491	10.3953	10.5797	10.5013	10.2971	9.94397	10.5947	10.6612	10.5014	10.4212	10.4578	10.4397	10.4831	10.2149	10.4697
AGAP005977	ariadne-2	8.9636	8.71368	9.09381	8.96957	9.27287	9.09397	8.99519	9.13185	9.08982	9.16497	9.50935	9.45311	8.79035	8.78783	8.54848	8.55155	8.77159	8.89739	8.94186	8.6578	9.42265	9.39662	9.25593	8.9351	8.86802	9.01329	9.27968	8.88055	8.8857
AGAP001043	ARM_ANOGA	11.7765	11.67	11.6868	11.735	11.8097	11.6323	11.4711	11.5045	11.6752	11.6659	11.5603	11.6383	11.8477	11.8503	11.7071	11.8849	11.8177	11.8139	11.525	11.3623	11.7619	11.7344	11.746	11.6784	11.7752	11.8257	11.5399	11.6515	11.7019
AGAP003539	Armadillo repeat-containing protein	8.41945	8.30458	8.21162	8.14749	8.09239	8.25841	8.47386	8.29589	8.27594	8.14001	8.19233	8.07307	8.41655	8.44711	8.4051	8.34731	8.51682	8.38325	8.72207	8.62377	7.96217	8.07053	7.98553	8.43614	8.23813	8.39927	8.31621	8.44824	8.49929
AGAP008223	Armadillo repeat-containing protein 4	2.04446	2.26094	2.11081	2.48851	2.11141	2.37016	2.4013	2.55831	2.11689	2.26649	2.04484	2.20974	2.68215	2.16224	2.22467	2.27191	2.28666	2.4067	2.67839	2.33617	2.3862	2.28329	2.58999	2.30504	2.07287	2.2293	2.39911	2.30375	2.23168
AGAP006617	Armadillo repeat-containing protein 6	8.78269	8.90718	8.67074	8.74388	8.81724	8.80157	8.84878	8.74271	8.88147	8.7365	8.73605	8.74106	8.91621	8.7258	9.0459	8.81202	8.75498	8.81695	8.88491	9.01494	8.91343	8.69276	8.62677	8.81065	8.83435	8.90882	8.86633	9.0363	8.74048
AGAP006626	Armadillo repeat-containing protein 8	9.99398	10.0291	10.0663	9.8951	10.0749	9.96071	9.96113	10.0085	9.99412	10.0098	10.1158	10.0448	9.91479	9.77099	9.92303	9.85397	9.87825	9.9346	9.76926	9.67202	10.0461	10.1227	9.95235	10.0563	10.0071	9.93218	10.1128	9.86876	9.85794
AGAP006939	Armitage	13.6623	13.0761	13.8174	13.703	13.7419	13.7293	13.7909	13.9358	13.656	13.462	13.5146	13.4371	13.3214	13.47	12.8884	13.1967	13.4421	13.5576	13.4096	13.0713	13.3297	13.4247	13.2882	13.2477	13.3701	13.328	13.4701	13.1205	13.4396
AGAP009091	aromatic-L-amino-acid decarboxylase	11.7711	11.9421	11.8606	11.6321	11.7693	11.8035	11.8305	11.8153	11.7847	11.7475	12.3159	12.1139	12.1107	11.9043	11.9138	12.1171	12.1605	12.256	13.0442	12.6645	13.0179	12.6143	12.7261	12.6521	12.6529	13.0206	12.3851	12.5158	11.9014
AGAP000985	ARP2 actin-related protein 2 homolog	10.5487	10.6362	10.5317	10.7061	10.525	10.5881	10.4405	10.4159	10.5869	10.6188	10.8162	10.7545	10.6795	10.7032	10.6788	10.7908	10.5975	10.6779	10.4767	10.371	10.9165	10.9113	10.8252	10.6436	10.6886	10.7891	10.6962	10.7819	10.6479
AGAP009154	ARPC2_ANOGA	11.3406	11.4567	11.4906	11.4692	11.433	11.465	11.4109	11.411	11.5302	11.2637	11.4523	11.3963	11.2737	11.2686	11.1978	11.3523	11.3546	11.3998	11.2966	11.0792	11.6778	11.6291	11.483	11.4495	11.4826	11.5521	11.6212	11.5666	11.3746
AGAP006263	ARR2	11.3994	11.7717	11.4217	11.76	10.9908	11.9075	11.85	11.933	11.3596	11.5095	11.0547	11.2612	11.8224	12.6167	11.7184	12.4795	12.0994	12.27	14.0611	14.3462	10.664	10.96	11.6877	12.2276	12.172	11.7599	11.847	12.0062	12.1514
AGAP002691	arrestin domain containing 2	8.03402	8.13902	7.85883	7.96039	7.80599	7.92537	8.1741	7.86038	7.88328	7.9727	7.82648	7.65722	8.13462	7.87514	8.41132	8.21365	7.96435	7.98365	8.14978	8.21443	7.92887	7.85045	7.88082	7.97498	8.17337	8.02796	7.58203	8.06732	8.10593
AGAP001891	arrestin domain-containing protein 3	8.55727	8.62131	8.19993	8.83747	8.73797	8.84366	8.95191	8.74967	8.92653	9.21591	8.84207	8.78894	8.82672	8.93615	8.94733	8.92245	8.76082	8.83046	9.27772	9.12383	9.32468	8.98233	9.06727	9.07301	9.003	9.15105	9.03102	9.09369	8.9517
AGAP001892	arrestin domain-containing protein 3	8.87582	9.1883	8.75021	9.35232	8.98394	9.38944	9.12307	8.93918	9.23907	8.9945	9.01369	9.13281	9.48587	9.40801	9.5078	9.55679	9.31942	9.29788	8.73852	9.48446	9.3091	9.40276	9.31073	9.35431	9.19712	9.36225	9.32702	9.79375	9.41886
AGAP001894	arrestin domain-containing protein 3	10.4032	10.4046	10.4259	10.2839	10.45	10.2703	10.2303	10.3698	10.365	10.4607	10.6565	10.5876	10.3877	10.2794	10.3261	10.2936	10.1439	10.3699	10.2194	9.95713	10.838	10.6907	10.5558	10.3249	10.4358	10.506	10.519	10.3598	10.2664
AGAP010134	arrestin-1	12.0784	12.4991	12.1492	12.2678	11.6259	12.3779	12.3242	12.375	11.9361	12.2698	11.7896	12.2172	12.5919	13.3044	12.6124	13.335	13.1034	13.0605	14.7706	15.0089	11.5631	11.8927	12.5672	12.9982	13.0016	12.5987	12.7395	12.8805	13.0108
AGAP011360	ARRK	10.2867	10.0926	10.2728	10.2332	10.271	10.126	10.0749	10.1097	10.2699	10.3984	10.4463	10.3898	10.4032	10.3082	10.171	10.3209	10.3315	10.316	9.94683	9.86576	10.4971	10.4652	10.3985	10.2879	10.3184	10.378	10.317	10.1918	10.311
AGAP006536	Arrowhead	2.42423	2.43336	2.53807	2.49379	2.50066	2.6895	2.53339	2.41046	2.60758	2.43904	2.37788	2.33182	2.34378	2.48376	2.40084	2.62376	2.59469	2.84212	3.0066	2.32073	2.51541	2.26768	2.33497	2.53074	2.57048	2.40564	2.40763	2.71484	2.65666
AGAP006537	Arrowhead	1.49825	1.45527	1.51654	1.27301	1.4416	1.29495	1.52992	1.36568	1.27089	1.28476	1.28203	1.28315	1.61884	1.45791	1.45718	1.40782	1.32285	1.42201	1.84398	1.89094	1.28222	1.27918	1.28405	1.36233	1.44825	1.46117	1.57145	1.42686	1.71884
AGAP000725	aryl hydrocarbon receptor interacting protein	8.70655	8.89769	8.80538	8.83494	8.75073	8.94121	8.92101	8.90311	8.8612	8.79118	8.77004	8.65049	8.84551	8.80589	8.87272	8.70893	8.81953	8.74182	8.8441	8.88289	8.59423	8.76867	8.62122	8.86365	8.87001	8.66089	8.86175	8.91883	8.85259
AGAP011684	aryl hydrocarbon receptor interacting protein	0.799035	0.800403	0.802075	1.13983	0.789713	0.808843	0.907624	1.05485	0.790917	0.801255	1.48846	0.91952	0.802606	0.922704	0.81479	0.802086	0.792457	1.0742	1.22848	1.09516	0.799362	0.797096	0.921952	0.807185	0.964516	0.976531	1.00583	0.806986	0.790229
AGAP009433	arylformamidase	10.212	10.4939	9.88815	9.98953	9.88807	9.92478	9.87019	9.72376	10.0911	10.0584	9.89186	9.88588	9.96315	10.1487	10.4174	10.1545	9.89658	9.85984	9.21144	9.86037	9.43676	9.56896	9.69852	9.93471	9.73488	9.78972	9.65455	10.155	10.0599
AGAP011347	Arylsulfatase b	8.80148	8.5385	8.90872	8.43541	8.87027	8.75904	8.59189	8.67292	8.7705	8.66154	8.82944	8.85861	8.36112	8.48831	8.3341	8.441	8.70514	8.58659	8.83542	8.87248	8.67063	8.7116	8.50056	8.89401	8.78758	8.54798	9.08293	8.81983	8.768
AGAP011348	arylsulfatase b	4.2086	4.07649	4.33823	4.69595	4.48419	4.41676	4.65625	4.40196	4.08191	4.37655	3.84502	4.03855	4.42443	4.42001	4.08801	4.53248	4.66694	4.27073	4.51292	4.75778	4.18522	4.25701	4.26241	4.23397	4.30615	4.49147	4.24804	4.35849	4.32519
AGAP012047	arylsulfatase B precursor	5.94368	6.18026	6.00041	5.80064	5.84228	5.70338	5.40976	5.4841	5.70637	6.10814	5.79469	5.90547	6.56368	6.57575	6.77286	6.45146	6.4999	6.31709	5.69252	5.58107	6.35725	6.43047	6.25464	6.10011	6.32828	6.28409	5.90915	6.28439	6.1938
AGAP005782	ASNA_ANOGA	10.6537	10.6901	10.5781	10.5742	10.5503	10.568	10.5246	10.5203	10.592	10.638	10.6063	10.5949	10.8136	10.6855	10.8505	10.7882	10.8286	10.7293	10.6265	10.7569	10.5631	10.4975	10.56	10.7987	10.6894	10.7798	10.5817	10.7682	10.6989
AGAP003833	asparagine synthase (glutamine-hydrolysing)	6.09469	6.30081	5.96054	6.03141	5.70601	5.59078	6.14676	5.85687	5.76823	5.74174	5.41663	5.39268	5.92245	6.19	5.89843	5.83098	6.17746	6.03231	6.8143	7.17973	5.10654	5.4663	5.58914	6.14882	5.90706	5.75804	6.07882	6.37637	6.29367
AGAP010492	asparagine synthetase domain-containing protein c	7.23993	7.09245	7.12263	7.1477	7.33909	7.26293	7.09259	7.27338	7.1463	7.29916	7.24972	7.26229	7.154	7.19146	7.09483	6.80536	7.11602	7.23201	7.16504	7.06843	7.13968	7.14763	7.31451	6.82963	6.85067	7.26815	7.19625	7.01349	7.13324
AGAP001276	asparaginyl-tRNA synthetase	8.55261	8.95493	8.59671	8.7721	8.68582	8.54869	8.77799	8.79525	8.71166	8.86097	8.97704	8.8924	8.70272	8.83369	8.99963	8.85044	8.80287	8.72689	8.59795	8.92855	8.57695	8.65243	8.71863	8.64098	8.6921	8.66132	8.78337	8.89504	8.79147
AGAP002969	asparaginyl-tRNA synthetase	12.7828	13.0793	12.6703	13.218	13.0612	13.0412	12.8017	12.792	12.9049	12.7563	12.9366	12.9018	13.2836	12.9441	13.3701	13.1495	12.9287	13.0193	13.1122	13.2521	13.2532	12.989	13.1215	12.9463	13.0087	13.271	12.8604	13.2217	12.8674
AGAP004142	aspartate aminotransferase, cytoplasmic	12.4311	12.6017	12.2576	12.5259	12.4486	12.315	12.1391	12.1486	12.3664	12.1435	11.9958	12.0647	12.3498	12.3239	12.554	12.3839	12.1791	12.2811	11.7703	11.8558	11.9944	11.8952	12.0293	12.1926	12.181	12.2594	11.9621	12.3463	12.1608
AGAP009685	aspartate aminotransferase, mitochondrial	12.685	12.7187	12.3479	12.4567	12.5889	12.3877	12.2881	12.3515	12.5609	12.3573	12.2248	12.2556	12.5883	12.5654	12.7302	12.7106	12.5096	12.5508	12.1671	12.1607	12.2815	12.1986	12.2911	12.6379	12.5196	12.662	12.147	12.4896	12.3671
AGAP003454	aspartyl/glutamyl-tRNA(Asn/Gln) amidotransferase, B subunit	8.26224	8.352	8.56051	8.5725	8.63713	8.56317	8.53609	8.6023	8.56362	8.47177	8.65882	8.73947	8.40956	8.40527	8.32553	8.30915	8.3896	8.50236	8.74167	8.48044	8.45623	8.52729	8.42019	8.23107	8.3377	8.40571	8.7134	8.48226	8.46983
AGAP005576	aspartyl-tRNA synthetase	13.0235	13.3044	12.9559	13.296	13.0832	13.1656	13.0027	13.0155	12.999	12.9206	13.052	13.0357	13.3697	12.9948	13.2766	13.1106	12.9103	13.0501	13.234	13.2555	13.3526	13.0767	13.1505	12.9722	13.0822	13.256	12.9915	13.2407	12.901
AGAP007844	aspartyl-tRNA synthetase	8.80132	8.85581	8.88053	9.11888	9.04056	9.06476	8.83176	8.87699	8.80473	8.71775	8.82309	8.90041	8.8871	8.6983	8.88181	8.81567	8.8406	9.0171	9.00186	9.21328	8.85088	8.83247	8.87389	8.77118	8.77069	8.97359	8.93097	8.93538	8.75284
AGAP003015	ASSY_ANOGA	10.5469	10.5354	10.0123	9.93803	10.088	9.86856	9.67049	9.61242	10.1239	10.9962	10.6661	10.5954	10.5461	10.6177	11.1849	10.724	10.2857	10.4629	9.61017	9.87471	10.1914	10.3083	10.4745	10.4751	10.2935	10.2947	10.1562	10.2954	10.4007
AGAP003712	AST1	7.06464	6.93845	6.86124	7.33502	7.03278	6.99277	7.0075	6.94603	7.08638	7.2148	7.04438	7.21745	7.32594	7.53362	7.19114	7.36425	7.50323	7.50833	7.66347	7.80215	7.16094	7.19224	7.7565	7.33214	7.29772	7.45839	7.38286	7.32126	7.58126
AGAP010157	AST2	6.927	6.96226	6.89797	6.79829	6.79315	6.43445	6.7165	6.40577	6.77561	6.89164	6.72552	6.8054	7.00542	7.10024	7.1456	6.99235	7.1751	6.96757	7.54357	7.51346	6.7811	6.78667	6.94501	7.07133	7.00224	6.86344	6.86809	7.12706	7.24526
AGAP003526	asterless	8.37382	7.76902	8.70276	8.36231	8.46472	8.51523	8.35247	8.43342	8.44525	8.49476	8.72863	8.63128	8.27917	8.39129	7.61019	8.12571	8.36112	8.28053	8.42522	8.20435	8.43741	8.56586	8.55377	8.21273	8.29758	8.31371	8.73751	8.14778	8.47718
AGAP009632	ataxia telangiectasia mutated family protein	8.43251	7.97627	8.63347	8.59519	8.65661	8.55709	8.61055	8.61082	8.40643	8.45709	8.75081	8.61455	8.20843	8.41832	7.7571	8.17555	8.43086	8.52152	8.56029	8.33553	8.45099	8.59956	8.5301	8.35156	8.43563	8.30914	8.92197	8.3532	8.61807
AGAP006186	ATC1_ANOGA	15.8098	15.254	15.8941	15.9326	15.8745	15.9882	16.1562	16.1459	15.6703	15.5116	15.3662	15.3802	15.3449	15.5421	15.0728	15.3047	15.4561	15.6025	15.9381	15.8566	15.4312	15.4674	15.4857	15.3358	15.4133	15.3921	15.2527	15.0056	15.4737
AGAP002047	atlastin	11.7671	11.499	11.6863	11.7504	11.7692	11.7338	11.7082	11.7299	11.6837	11.8602	11.7039	11.7463	11.7828	11.8463	11.6689	11.7941	11.7712	11.76	11.7769	11.6587	11.862	11.8355	11.8154	11.6551	11.6641	11.6342	11.6469	11.5327	11.7213
AGAP012130	ATN	6.90814	6.84156	6.39535	6.7229	6.49624	6.25965	6.46061	6.53354	6.82668	6.66153	6.42535	6.73378	6.97648	7.20784	7.02735	7.12133	6.95452	6.93149	7.69358	7.65684	6.25826	6.29684	6.48883	7.04548	6.94902	6.83123	6.70816	6.91805	6.96513
AGAP010156	ATP citrate lyase	13.6456	13.1341	13.4595	13.4433	13.843	13.3153	13.0687	13.2653	13.5185	13.9432	13.5965	13.6214	12.9294	13.3466	12.8806	13.1065	13.0356	13.1444	12.1797	12.1424	13.0105	13.013	13.1524	13.1357	13.0053	12.6531	12.784	12.6608	13.0243
AGAP009564	ATP synthase epsilon chain, mitochondrial	10.966	11.6561	10.6507	10.8055	10.5073	10.9659	11.0875	10.941	10.8157	10.7252	10.3303	10.5552	10.6791	10.3542	11.271	10.928	10.7217	10.5283	10.645	11.1333	10.415	10.3843	10.3068	10.7287	10.3466	10.6125	10.096	10.5858	10.5203
AGAP002105	ATP synthase lipid-binding protein, mitochondrial	-2.35113	-2.35104	-2.35094	-2.35157	-2.35177	-2.35054	-2.35127	-2.35165	-2.34783	-2.35099	-2.35112	-2.35106	-2.35091	-2.35101	-2.35021	-2.35094	-2.35157	-2.35148	-2.35121	-2.35037	-2.35111	-2.35125	-2.35102	-2.35064	-2.35034	-2.35016	-2.35129	-2.35065	-2.35173
AGAP004641	ATP synthase mitochondrial F1 complex assembly factor 1	10.4849	10.8387	10.151	10.2834	10.1199	10.3964	10.5053	10.2169	10.3036	10.1256	9.98668	10.0881	10.3922	10.1261	10.616	10.434	10.4683	10.2475	10.373	10.5643	9.89161	9.93797	9.89151	10.6267	10.2751	10.2809	9.94895	10.441	10.3081
AGAP008876	ATP synthase mitochondrial F1 complex assembly factor 2	9.43337	9.60874	9.57974	9.49526	9.51801	9.55848	9.56243	9.69499	9.57746	9.49814	9.39346	9.49666	9.56319	9.57359	9.79117	9.43132	9.63497	9.5437	9.63418	9.75884	9.30189	9.37332	9.43572	9.562	9.58533	9.39517	9.59906	9.54704	9.52542
AGAP004478	ATP synthase subunit s, mitochondrial precursor	9.31692	9.71049	9.02921	9.15697	8.81915	9.1763	9.43182	9.11251	9.06735	9.01396	8.80391	8.71023	9.09798	8.82503	9.43207	9.22882	9.04411	8.83781	9.27354	9.50807	8.64697	8.63111	8.65059	9.16444	8.87737	9.11763	8.77028	9.30581	8.95668
ATP6 gene product (mitochondrion)	ATP6	17.458	18.2027	16.9942	17.0317	16.8482	17.1644	17.4977	17.0852	16.9254	16.4141	15.8363	16.2121	16.9849	16.8247	17.8079	17.2318	17.2013	16.7112	16.4626	17.0284	15.9377	16.0633	16.1764	17.1725	16.8637	16.9798	16.1039	16.908	16.7241
ATP8 gene product (mitochondrion)	ATP8	11.8856	12.9425	11.2135	12.0014	10.9424	11.7906	12.4277	12.2785	11.814	11.3665	10.7285	11.0826	11.8045	11.6389	12.0675	11.9192	11.4388	10.7103	10.7996	11.0512	10.7729	11.2524	11.6662	10.7279	10.7773	10.5416	10.6898	11.7738	11.4816
AGAP006379	ATP-binding cassette transporter (ABC transporter) family A member 1	9.7289	9.15416	9.80617	10.5024	10.461	10.3724	10.1625	10.0798	10.3855	10.2542	10.1705	10.2538	10.0233	10.1717	9.37756	9.91678	10.194	10.3969	10.561	10.3433	10.927	10.7739	10.5037	10.1649	10.358	10.766	10.2579	10.0593	10.265
AGAP006380	ATP-binding cassette transporter (ABC transporter) family A member 2	12.625	12.1777	12.8037	13.288	13.1328	13.0005	12.7556	12.8979	13.5701	12.7888	12.5954	13.1554	12.7942	12.869	11.9591	12.7139	12.8557	12.9253	12.8024	12.7357	14.1561	14.1273	13.7671	13.0143	13.1128	13.4871	12.8529	12.6877	12.8489
AGAP007504	ATP-binding cassette transporter (ABC transporter) family A member 3	8.91859	8.46983	8.95672	9.10248	9.09878	9.05529	9.08752	9.06053	8.9577	9.0071	8.94804	8.95876	9.08642	9.09933	8.41448	8.94189	9.04684	9.14416	9.55366	9.19523	9.70849	9.5094	9.29103	8.95599	9.14374	9.45934	8.90574	8.86409	9.14557
AGAP012156	ATP-binding cassette transporter (ABC transporter) family A member 5	7.99553	7.41388	8.1282	9.27694	8.76988	8.95729	8.96422	8.92549	9.56246	8.31647	8.47356	8.39503	8.24871	8.57306	7.52479	8.09256	8.53921	8.65547	7.811	7.99033	8.97944	8.75986	8.87952	8.41397	8.52511	8.73296	8.36155	8.02002	8.55915
AGAP012155	ATP-binding cassette transporter (ABC transporter) family A member 6	5.44712	5.13044	5.57214	5.16743	5.61238	5.56418	5.56282	5.38265	5.59645	5.82366	5.91963	5.71354	5.35158	5.50272	4.78191	5.11438	5.49564	5.6815	5.38886	5.71395	5.74436	5.71204	5.78828	5.49547	5.9113	5.89056	5.65382	5.26674	5.79196
AGAP001523	ATP-binding cassette transporter (ABC transporter) family A member 7	12.1067	11.7204	12.2224	12.3715	12.3699	12.2495	12.3093	12.246	12.3408	12.1166	12.2069	12.1554	12.072	12.1568	11.5286	11.8688	12.0697	12.2117	12.2001	12.0516	12.1946	12.2121	12.2174	11.9888	12.1294	12.1607	12.1959	12.0007	12.1658
AGAP010416	ATP-binding cassette transporter (ABC transporter) family A member 8	7.47329	6.83925	7.4463	7.35946	7.24185	7.62592	7.41885	7.48633	7.28975	7.24458	7.11011	7.19808	7.01972	7.61357	6.59393	6.92416	7.48477	7.4821	8.1698	7.78351	7.14767	7.08589	7.14092	7.13511	7.37377	7.04842	7.35514	6.95464	7.48248
AGAP002278	ATP-binding cassette transporter (ABC transporter) family B member 1	12.1232	12.3543	11.9829	12.2121	12.1345	12.188	12.0702	12.0644	12.0489	12.0271	12.0148	12.1249	12.3559	12.2401	12.3439	12.36	12.2213	12.2549	11.9393	12.021	12.132	12.1546	12.1131	12.293	12.2882	12.2932	12.1324	12.3939	12.2373
AGAP005639	ATP-binding cassette transporter (ABC transporter) family B member 2	11.8451	11.4948	11.8338	12.1633	12.1063	11.9654	11.7947	11.7415	12.074	11.6942	11.7555	11.6334	12.039	12.3327	11.6995	11.922	12.3132	12.2733	12.4517	12.1689	12.7352	12.5175	12.5444	12.3273	12.279	12.8429	11.8071	12.2633	11.6691
AGAP006273	ATP-binding cassette transporter (ABC transporter) family B member 3	8.87816	8.90066	8.89918	8.9818	9.02084	8.94678	8.79312	8.8908	8.88237	8.95404	8.98399	8.93594	8.85962	8.99893	8.91134	9.00783	8.79799	8.76387	8.486	8.66811	8.8839	9.00909	9.02059	8.78477	8.66083	8.70388	8.96836	8.84824	8.90158
AGAP006364	ATP-binding cassette transporter (ABC transporter) family B member 4	12.0102	12.2241	11.9432	12.048	11.9541	12.0044	11.9647	12.0137	11.9695	11.9687	11.8837	11.9203	12.1394	12.108	12.3251	12.1543	12.0609	12.0687	11.9061	11.9286	11.9347	11.8752	11.8658	12.0396	12.0225	12.1046	11.9124	12.0601	12.0539
AGAP002717	ATP-binding cassette transporter (ABC transporter) family B member 5	9.59587	9.65388	9.58993	9.63049	9.67392	9.63664	9.59533	9.63379	9.62191	9.66024	9.64929	9.57211	9.49649	9.5686	9.46774	9.48378	9.54778	9.56467	9.33616	9.36261	9.33299	9.50468	9.44549	9.45783	9.54027	9.31068	9.57204	9.51128	9.45811
AGAP001777	ATP-binding cassette transporter (ABC transporter) family C member 1	11.3449	11.6644	11.076	11.4849	11.1894	11.3607	11.238	11.2114	11.1797	10.9191	10.899	11.0385	11.3042	11.0792	11.1875	11.5684	11.3248	11.5863	11.0202	11.1463	11.0006	10.938	11.009	11.1852	11.4568	11.4062	11.3679	11.7642	11.5103
AGAP008436	ATP-binding cassette transporter (ABC transporter) family C member 11	12.7104	12.6513	12.7206	13.9422	13.6956	13.7741	13.583	13.314	13.8744	12.4995	12.7546	12.8396	12.8952	12.5151	12.2268	13.0746	12.8869	13.0337	12.1206	12.163	13.5133	13.0121	13.0348	12.7036	12.9083	13.058	12.9412	13.272	12.8428
AGAP007917	ATP-binding cassette transporter (ABC transporter) family C member 12	10.3389	9.96426	10.5026	10.3861	10.5615	10.3547	10.2658	10.2666	10.3992	10.5761	10.549	10.5055	10.5027	10.4821	10.1364	10.4454	10.5564	10.6129	10.6197	10.5497	10.869	10.6348	10.6379	10.4921	10.5999	10.8291	10.4637	10.3073	10.4724
AGAP009799	ATP-binding cassette transporter (ABC transporter) family C member 13	8.13756	7.52191	8.24776	8.12309	8.20688	8.16037	8.20467	8.28154	8.3662	8.34852	8.10167	8.31606	8.26458	8.65565	7.72544	8.30411	8.54467	8.4825	9.46889	9.47301	8.14621	8.46957	8.42126	8.22035	8.5168	8.3476	8.65662	8.22634	8.79911
AGAP009835	ATP-binding cassette transporter (ABC transporter) family C member 14	11.0698	10.6563	11.3348	11.1555	11.45	11.0001	10.9275	11.0589	11.181	11.3566	11.4426	11.4173	11.0125	11.1233	10.5174	10.7601	11.0336	11.0972	10.9513	10.6084	11.5495	11.529	11.43	11.0079	11.1265	11.2225	11.1794	10.8048	10.9861
AGAP001775	ATP-binding cassette transporter (ABC transporter) family C member 2	11.2757	11.2165	11.1616	11.1291	11.0014	11.0171	11.0642	11.0209	10.9575	11.4252	11.2554	11.3913	11.5506	11.5289	11.1858	11.4735	11.4073	11.5503	11.2772	11.3479	11.6207	11.4632	11.4866	11.5222	11.5001	11.5767	11.5462	11.6216	11.6782
AGAP003221	ATP-binding cassette transporter (ABC transporter) family C member 3	10.2631	9.67617	10.0691	10.0605	10.231	9.9	9.79811	9.79672	10.0173	9.91422	9.79391	9.93844	10.1432	10.1689	9.61835	9.96748	9.99378	10.016	9.68551	9.58714	10.1555	10.2034	10.1793	9.73276	9.99975	10.1096	9.76442	9.6316	9.87495
AGAP006427	ATP-binding cassette transporter (ABC transporter) family C member 7	11.5308	11.1147	12.064	11.64	11.9806	11.7415	11.6489	11.8712	11.746	11.803	12.4568	12.1726	11.3508	11.3518	10.6025	11.1062	11.4045	11.5477	11.5622	10.9945	12.4665	12.3605	12.3119	11.6575	11.9351	11.7912	12.4068	11.5074	11.5496
AGAP008437	ATP-binding cassette transporter (ABC transporter) family C member 8	11.2675	10.7514	11.4517	11.9983	11.7971	11.8125	11.7193	11.6488	12.165	11.4688	11.3798	11.4941	11.2787	11.6805	10.7077	11.1222	11.5879	11.6198	11.1433	11.5255	12.1251	12.1843	12.0131	11.6326	11.7151	11.8982	11.4565	11.4321	11.6319
AGAP002071	ATP-binding cassette transporter (ABC transporter) family D member 1	11.455	11.2031	11.3847	11.8355	11.7178	11.7167	11.497	11.508	11.7994	11.6823	11.4872	11.4972	11.5277	11.6182	11.4164	11.6474	11.5556	11.6466	11.4361	11.4645	11.789	11.6747	11.7095	11.4429	11.5395	11.6538	11.5127	11.5858	11.6199
AGAP000440	ATP-binding cassette transporter (ABC transporter) family D member 2	11.5008	11.3965	11.3295	11.5098	11.5778	11.4034	11.2482	11.3249	11.5214	11.4879	11.4027	11.4615	11.4689	11.4297	11.3955	11.5159	11.3717	11.3043	11.0166	10.8876	11.3479	11.3557	11.4053	11.2897	11.3928	11.2721	11.3126	11.3999	11.3472
AGAP002182	ATP-binding cassette transporter (ABC transporter) family E member 1	13.8939	13.9306	13.9102	13.9003	13.8501	13.9161	13.9166	13.93	13.9112	13.8845	13.9258	13.8569	13.9475	13.8592	14.0266	13.8628	13.8503	13.8567	13.9253	14.0412	14.0105	13.9251	13.9163	13.918	13.998	14.102	13.9081	13.9429	13.9246
AGAP002693	ATP-binding cassette transporter (ABC transporter) family F member 1	13.8312	13.8959	13.8023	13.8142	13.823	13.8416	13.7296	13.7708	13.7204	13.8752	13.9564	13.8466	13.825	13.7964	13.9417	13.7472	13.6599	13.7091	13.3172	13.2841	13.8295	13.874	13.8029	13.6685	13.6408	13.6372	13.7011	13.6799	13.7097
AGAP012249	ATP-binding cassette transporter (ABC transporter) family F member 2	11.2034	10.9367	11.4932	11.2754	11.4174	11.2522	11.3023	11.3033	11.2873	11.5344	11.7529	11.7817	11.3419	11.4386	11.0558	11.1824	11.2653	11.292	11.3233	11.2294	11.6625	11.7363	11.7259	11.2124	11.2515	11.2845	11.665	11.3284	11.3797
AGAP012005	ATP-binding cassette transporter (ABC transporter) family F member 3	11.7163	11.8589	11.6976	11.6968	11.6334	11.6774	11.6997	11.7416	11.6655	11.7222	11.8083	11.6983	11.7075	11.696	11.8626	11.6994	11.6505	11.6187	11.6009	11.5404	11.7355	11.7795	11.805	11.7018	11.644	11.6556	11.8513	11.8552	11.6828
AGAP009464	ATP-binding cassette transporter (ABC transporter) family G member 10	11.0868	11.0066	11.0425	11.262	11.3027	11.1887	11.1691	11.0558	10.9222	11.259	11.0852	11.1754	11.4747	11.2306	11.399	11.368	11.2584	11.2348	11.0265	10.9724	11.616	11.4623	11.3789	11.0992	11.2049	11.4496	10.7514	10.8637	11.0087
AGAP009463	ATP-binding cassette transporter (ABC transporter) family G member 11	11.0431	10.7323	11.0021	11.1769	11.3955	11.0644	10.8683	10.9759	11.2751	12.1322	11.7933	11.7659	11.866	11.9448	11.9022	11.7616	11.4785	11.4854	11.5755	11.0934	12.2832	12.1094	12.0012	11.3828	11.4732	11.9537	11.3873	11.1307	11.2814
AGAP002050	ATP-binding cassette transporter (ABC transporter) family G member 13	8.0055	7.5473	7.80042	8.33458	8.2973	8.08504	8.28843	8.38403	8.45499	7.61521	7.39267	7.38052	7.80646	7.79709	7.27148	7.77307	7.8109	7.77523	7.88733	7.67013	7.66121	7.46297	7.54105	7.60487	7.96111	8.06853	7.29009	7.24241	7.68769
AGAP002051	ATP-binding cassette transporter (ABC transporter) family G member 14	8.26584	8.59133	8.16262	8.54709	8.3782	8.23614	8.46659	8.36865	8.54347	8.13484	7.81554	7.96954	8.30694	8.24517	8.33114	8.34716	8.20628	8.12529	8.36863	8.25253	8.10028	8.09785	8.02883	8.26088	8.13237	8.37863	7.84326	8.10887	8.22503
AGAP008889	ATP-binding cassette transporter (ABC transporter) family G member 15	9.86536	9.84653	9.80432	9.88093	9.85407	9.85472	9.88936	9.68757	9.68528	9.80587	9.64261	9.68526	10.0152	9.97606	10.1904	10.0416	9.99592	9.90868	10.045	10.2368	10.0044	9.83423	9.92562	10.0746	9.95222	10.1154	9.62119	9.6174	9.89452
AGAP009467	ATP-binding cassette transporter (ABC transporter) family G member 16	5.70628	5.82858	5.71469	5.82551	5.81623	5.85457	6.19317	6.01036	5.84918	5.50322	5.56347	5.90516	5.86502	5.66079	5.62763	5.964	6.03518	5.80804	6.58415	6.73125	6.05849	5.72819	5.57804	5.7892	5.91218	6.36815	5.44507	5.80101	5.50558
AGAP009468	ATP-binding cassette transporter (ABC transporter) family G member 17	8.56884	8.3875	8.42957	8.35378	8.32363	8.38273	8.51804	8.29243	8.31518	7.97333	8.12648	8.27234	8.64114	8.36479	8.58281	8.44801	8.3258	8.2935	9.2033	9.12751	8.904	8.54738	8.58905	8.40979	8.62605	8.73719	8.10953	8.47395	8.22166
AGAP009471	ATP-binding cassette transporter (ABC transporter) family G member 19	9.15797	9.0075	9.14644	9.35068	9.34138	9.35947	9.51294	9.44543	9.27158	9.00463	8.86992	8.93845	9.0103	9.09765	9.15024	9.02872	9.08887	9.00455	9.08068	9.13469	9.11968	9.13888	9.13085	8.8797	8.92625	9.0513	8.77699	8.70456	8.91546
AGAP000506	ATP-binding cassette transporter (ABC transporter) family G member 2	4.11471	4.47731	4.16222	4.33771	3.9894	4.39513	4.21709	4.27207	3.89869	3.77452	3.87704	4.13071	3.74104	4.29021	4.31792	4.55467	4.31672	4.40452	5.3348	5.77474	3.50855	3.8509	3.89549	4.33735	4.38994	4.2939	4.16024	4.57993	3.99829
AGAP009472	ATP-binding cassette transporter (ABC transporter) family G member 20	9.19238	9.03385	9.03584	9.32891	9.47567	9.18765	9.03566	8.85607	8.97206	9.29237	8.97277	9.11502	9.2876	9.60281	9.51998	9.4084	9.34354	9.24431	8.16552	7.98621	9.17316	9.14214	9.20516	8.84308	8.85202	8.77511	8.72784	8.53756	9.01498
AGAP004603	ATP-binding cassette transporter (ABC transporter) family G member 4	10.311	9.70241	10.3092	10.6206	10.5941	10.3744	10.1866	10.1129	10.4503	9.92115	9.94331	9.92279	10.1075	10.0999	9.30287	9.88334	10.2402	10.3192	9.90559	9.99094	9.93576	9.94591	9.90593	9.94625	10.3489	10.4212	10.0495	9.97026	10.0419
AGAP008945	ATP-binding cassette transporter (ABC transporter) family G member 6	0.889086	0.984474	0.588714	0.802266	0.623928	0.731018	0.690418	0.714641	0.753293	0.810432	0.586474	0.587129	0.710009	0.587818	0.598757	0.588723	0.675899	0.769165	0.641002	0.869501	0.586588	0.691491	0.587655	0.592735	0.596932	0.599571	0.638478	0.660765	0.579471
AGAP009466	ATP-binding cassette transporter (ABC transporter) family G member 8	8.12215	7.78651	7.98542	7.79028	8.12828	7.79123	7.80053	7.76277	8.09119	8.17708	8.08368	8.13229	7.97922	8.14325	7.94081	8.04445	7.91605	8.16029	7.33383	7.42493	7.69179	7.78887	7.91522	7.8411	7.71291	7.70544	7.84375	7.60531	7.98244
AGAP002638	ATP-binding cassette transporter (ABC transporter) family H member 1	9.99924	9.80509	9.67962	9.97181	9.96945	9.94539	10.0511	9.66922	9.51622	9.92987	9.58449	9.78356	10.2455	10.156	10.2562	10.0441	9.95133	9.92249	9.60939	9.70162	10.248	10.0009	9.93955	9.62944	9.69673	9.87282	9.41678	9.42071	9.56145
AGAP003680	ATP-binding cassette transporter (ABC transporter) family H member 2	10.5788	10.247	10.3811	10.6264	10.7196	10.468	10.5218	10.3475	10.1877	10.6517	10.3759	10.4548	10.5835	10.5918	10.3552	10.4934	10.4191	10.4517	10.1584	9.86146	10.9076	10.6721	10.5826	10.1734	10.2862	10.3892	9.86805	9.9201	10.1881
AGAP002060	ATP-binding cassette transporter (ABC transporter) family H member 3	8.43327	8.42108	8.46399	8.69932	8.78867	8.69737	8.59538	8.23211	8.18572	7.64229	7.2945	7.33201	7.61932	7.86549	7.70181	7.67684	7.86508	7.86326	7.2952	7.54756	7.39034	7.50901	7.3772	7.48183	7.7354	7.53458	7.52622	7.58626	7.9217
AGAP008828	ATP-binding protein involved in chromosome partitioning	9.31967	9.80331	9.16071	9.16617	9.02735	9.31027	9.50332	9.39195	9.22536	9.1711	9.23268	9.16816	9.31472	9.26183	9.69105	9.33724	9.11416	9.1543	9.39299	9.60439	9.10571	9.13624	9.0933	9.3155	9.15917	9.18391	9.28512	9.51508	9.27568
AGAP011983	ATP-dependent (S)-NAD(P)H-hydrate dehydratase	8.4762	8.88502	8.52147	8.46551	8.36672	8.39972	8.35475	8.38887	8.36937	8.40888	8.4486	8.42283	8.84592	8.5422	8.93357	8.74896	8.59914	8.64249	8.19738	8.17396	8.27449	8.42192	8.36017	8.62082	8.57532	8.55929	8.45506	8.67308	8.56626
AGAP007642	ATP-dependent 6-phosphofructokinase	12.9558	12.8473	12.9202	13.0493	12.8561	13.1083	13.0516	13.143	12.6377	12.4326	12.2557	12.3222	12.5542	12.6993	12.707	12.6646	12.8077	12.6842	12.2598	12.081	12.1187	12.3598	12.307	12.431	12.4145	12.3863	12.2156	12.1288	12.5927
AGAP002996	ATP-dependent Clp protease ATP-binding subunit clpX-like, mitochondrial	12.9313	12.8617	12.7582	12.9489	12.8844	12.9994	12.9551	12.9392	12.7687	12.5727	12.3436	12.452	12.5924	12.5551	12.5898	12.6115	12.5446	12.545	12.2181	11.9523	12.5888	12.525	12.3604	12.5261	12.5241	12.5749	12.2671	12.3725	12.4637
AGAP009019	ATP-dependent Clp protease, protease subunit	10.4092	10.5289	10.3421	10.4035	10.239	10.4319	10.4699	10.462	10.4515	10.232	10.1773	10.1938	10.532	10.3339	10.6679	10.4927	10.3856	10.3726	10.5396	10.6866	10.1164	10.1359	10.1439	10.5106	10.3368	10.3638	10.2297	10.4427	10.3399
AGAP002690	ATP-dependent DNA helicase 2 subunit 1	9.40775	9.52072	9.36576	9.52636	9.32037	9.44612	9.55082	9.47421	9.58335	9.45032	9.42379	9.4583	9.43456	9.2034	9.25826	9.32626	9.15694	9.31162	9.45299	9.59231	9.49099	9.43081	9.4	9.28221	9.36492	9.50506	9.43027	9.49465	9.31427
AGAP009910	ATP-dependent DNA helicase 2 subunit 2	8.27767	8.09989	8.36798	8.4345	8.47927	8.45294	8.20467	8.29839	8.438	8.32722	8.46831	8.47864	8.42919	8.3964	8.24299	8.18829	8.23895	8.43775	8.288	8.06537	8.42499	8.47294	8.35256	8.22506	8.33084	8.40565	8.38068	8.31883	8.29336
AGAP009060	ATP-dependent DNA helicase HFM1/MER3	7.50562	7.57671	7.94348	7.38801	7.8188	7.54448	7.55245	7.48547	7.43544	7.56836	7.96773	7.94219	7.29036	7.23836	7.00622	7.09181	7.40263	7.45233	7.55513	7.32326	7.81879	7.8325	7.52292	7.92822	7.86966	7.77638	8.32551	7.55556	7.42869
AGAP007775	ATP-dependent DNA helicase PIF1	9.05507	9.23766	9.32439	9.03858	9.10777	9.26011	9.29779	9.29511	9.0195	9.19506	9.67472	9.51658	8.81104	8.82156	8.61725	8.57715	8.87428	8.95808	9.32069	9.053	9.25697	9.32132	9.24948	9.2886	9.229	9.10229	9.80996	9.35605	9.12373
AGAP005917	ATP-dependent DNA helicase Q4	8.89645	8.68187	9.57113	8.8946	9.15427	9.02218	9.06319	9.04687	9.00593	9.25254	9.71236	9.55403	8.67013	8.7228	8.11747	8.3998	8.72131	8.95652	9.06268	8.5731	9.50709	9.51422	9.41227	8.75611	8.9979	8.92065	9.79228	8.97755	8.98584
AGAP009973	ATP-dependent metalloprotease	11.3679	11.1889	11.4185	11.5344	11.557	11.6013	11.5379	11.5212	11.2726	11.2815	11.2024	11.276	11.4452	11.3409	11.2828	11.2821	11.467	11.3812	11.0414	10.9876	11.1812	11.2977	11.1611	11.2172	11.2383	11.1901	11.1327	11.0162	11.3343
AGAP003047	ATP-dependent RNA helicase	13.4337	13.2787	13.4342	13.2655	13.38	13.32	13.0322	13.171	13.2452	13.627	13.6844	13.7286	13.3775	13.4478	13.2408	13.4304	13.3364	13.3792	12.9149	12.7989	13.8326	13.8759	13.7802	13.2634	13.3734	13.2494	13.4403	13.2808	13.3737
AGAP003089	ATP-dependent RNA helicase	10.8141	11.2376	10.6288	10.7819	10.6141	10.6792	10.6859	10.6257	10.6735	10.6899	10.6326	10.675	10.8574	10.7124	11.1807	11.0055	10.7833	10.7634	10.5941	10.9054	10.5447	10.5735	10.6445	10.7556	10.7058	10.822	10.5628	10.875	10.7088
AGAP006599	ATP-dependent RNA helicase A	10.1505	9.87041	10.3109	10.2732	10.3333	10.2156	10.3081	10.307	10.2749	10.2619	10.2944	10.3323	10.0768	10.16	9.71642	9.94968	10.0529	10.1271	10.0724	9.82733	10.2008	10.3421	10.278	10.0262	10.0448	10.0193	10.4043	9.96442	10.1155
AGAP003663	ATP-dependent RNA helicase DBP2	15.903	16.0164	15.7935	15.7378	15.7627	15.6892	15.6056	15.617	15.809	15.7711	15.8543	15.8061	15.5751	15.5357	15.6588	15.5537	15.4424	15.4885	15.1434	15.1378	15.7876	15.8165	15.7318	15.6174	15.6146	15.5771	15.4978	15.5485	15.4744
AGAP004765	ATP-dependent RNA helicase DDX1	9.61191	9.6156	9.68279	9.67949	9.71038	9.64424	9.61721	9.66409	9.56847	9.6881	9.77079	9.78938	9.59111	9.57439	9.57551	9.54394	9.65905	9.57285	9.56654	9.65294	9.70305	9.51595	9.54628	9.60483	9.62206	9.65005	9.82497	9.72183	9.57464
AGAP001057	ATP-dependent RNA helicase DDX10/DBP4	11.396	11.4762	11.171	11.133	11.0849	11.2674	11.4269	11.1964	11.367	11.1812	10.9395	11.0792	11.1464	11.0294	11.1411	11.1676	11.4027	11.1711	11.488	11.6762	10.961	11.0183	10.937	11.5161	11.3473	11.1564	11.1635	11.4858	11.2639
AGAP008601	ATP-dependent RNA helicase DDX18/HAS1	11.3398	11.3626	11.3007	11.2154	11.2358	11.1007	11.0305	11.0362	11.1142	11.4845	11.5808	11.5009	11.4072	11.6274	11.5847	11.5308	11.497	11.5114	10.9879	11.2653	11.0764	11.372	11.3628	11.3882	11.3573	11.2659	11.4242	11.4334	11.4707
AGAP005391	ATP-dependent RNA helicase DDX20	10.4967	10.3568	10.6266	10.453	10.5976	10.5264	10.29	10.426	10.437	10.5386	10.8158	10.6575	10.4123	10.441	10.1522	10.387	10.4161	10.4133	10.1332	9.87381	10.7822	10.733	10.6664	10.4744	10.4599	10.4311	10.6347	10.3895	10.4423
AGAP007825	ATP-dependent RNA helicase DDX23/PRP28	8.93998	8.96301	8.88677	8.93505	8.98207	8.88198	8.79172	8.6777	8.8635	9.01694	9.1656	9.0948	9.06581	9.02937	8.86801	8.90055	8.93918	8.97508	8.72671	8.73509	9.08824	9.14096	9.18742	8.90512	9.00249	8.96423	9.01196	8.84301	8.9701
AGAP010702	ATP-dependent RNA helicase DDX24/MAK5	10.3237	10.3211	10.4328	10.2152	10.3374	10.0945	10.1986	10.1684	10.2348	10.4427	10.5922	10.5295	10.4156	10.5436	10.3576	10.3829	10.4366	10.5209	10.4134	10.3568	10.1302	10.4395	10.4751	10.3349	10.3168	10.3885	10.5909	10.4913	10.4776
AGAP011084	ATP-dependent RNA helicase DDX27	11.1797	10.9093	11.6214	11.1012	11.4662	11.2767	11.1886	11.4306	11.2682	11.5152	11.9483	11.8329	11.1942	11.3991	10.8636	11.0668	11.2632	11.3106	11.0881	10.8569	11.8085	11.8975	11.7556	11.2102	11.333	11.2097	11.8725	11.1714	11.3243
AGAP010670	ATP-dependent RNA helicase DDX31/DBP7	10.9291	10.8239	11.2987	10.9173	11.1863	11.0279	11.123	11.2116	11.1286	11.0906	11.3293	11.3353	10.9076	10.9308	10.8173	10.7794	10.9222	11.0553	11.1801	10.9703	11.2104	11.2436	11.1638	11.0843	11.0383	11.022	11.449	11.0465	11.0964
AGAP010872	ATP-dependent RNA helicase DDX35	8.9477	8.97745	9.07997	9.06987	9.07081	8.92896	8.7979	8.73255	9.02906	8.87631	9.01436	8.91575	8.85465	8.85802	8.76612	8.78013	8.85853	8.89603	9.15223	8.9364	9.35329	9.19406	9.13623	9.02799	8.95118	9.12086	9.00388	8.98234	8.90325
AGAP008578	ATP-dependent RNA helicase DDX4	13.531	13.6374	14.0517	13.6019	13.8174	13.8112	13.8741	14.0288	13.8606	13.7223	14.1814	14.0679	13.4167	13.2227	12.839	13.0016	13.2646	13.3933	13.714	13.401	14.2371	14.1611	14.0504	13.6765	13.7746	13.596	14.388	13.8555	13.6925
AGAP004711	ATP-dependent RNA helicase DDX41	8.66205	8.70004	8.69116	8.71929	8.64589	8.72321	8.74798	8.72686	8.72454	8.56498	8.54742	8.65742	8.58855	8.48764	8.70492	8.53043	8.87447	8.842	8.89227	8.91273	8.33762	8.35558	8.50479	8.91758	8.79556	8.60021	8.75508	8.75954	8.74913
AGAP004351	ATP-dependent RNA helicase DDX43	9.97616	9.96485	10.3791	9.97072	10.1804	10.055	9.93064	10.0307	10.029	10.1733	10.5398	10.4348	9.76325	9.88977	9.5681	9.68815	9.91099	9.83089	9.8438	9.58758	10.1815	10.4061	10.3308	9.93669	10.0115	9.89483	10.3553	9.98565	9.86305
AGAP010656	ATP-dependent RNA helicase DDX46/PRP5	9.49651	9.21977	9.67368	9.59569	9.64129	9.53768	9.62863	9.58916	9.50371	9.74558	9.86009	9.82346	9.47853	9.61992	9.05759	9.38758	9.45182	9.47493	9.61328	9.39577	9.78362	9.84174	9.79521	9.40137	9.5044	9.51881	9.82659	9.39642	9.5691
AGAP009808	ATP-dependent RNA helicase DDX47/RRP3	11.3769	11.6049	11.3427	11.2476	11.279	11.3133	11.3867	11.3638	11.355	11.4744	11.6035	11.425	11.4838	11.485	11.7158	11.428	11.3458	11.4229	11.331	11.4253	11.339	11.3359	11.3259	11.4495	11.306	11.2314	11.5437	11.7253	11.5135
AGAP005130	ATP-dependent RNA helicase DDX49/DBP8	9.54896	9.8159	9.62008	9.48819	9.50875	9.44858	9.38437	9.55738	9.48337	9.74304	9.86523	9.71116	9.70755	9.76257	9.89644	9.68131	9.65998	9.63906	9.45335	9.54896	9.46408	9.68783	9.60822	9.69523	9.63866	9.59739	9.77246	9.75828	9.74707
AGAP004912	ATP-dependent RNA helicase DDX5/DBP2	11.1076	10.923	11.0732	11.1798	11.0988	11.1564	11.2374	11.1659	11.1886	11.0647	11.0413	11.0792	11.0571	11.0986	10.9537	11.0498	11.0297	11.0459	11.0094	11.056	10.9824	11.0573	11.1038	10.8958	10.9779	10.9815	10.9602	10.9472	11.1129
AGAP005652	ATP-dependent RNA helicase DDX5/DBP2	14.1198	14.2158	13.9307	13.8609	13.9647	13.8999	13.8126	13.8853	14.0202	13.7459	13.7539	13.8209	13.6886	13.6101	13.5763	13.5744	13.526	13.5881	13.5573	13.2795	13.8337	13.9045	13.7814	13.6087	13.6428	13.5663	13.6144	13.6357	13.5933
AGAP012045	ATP-dependent RNA helicase DDX5/DBP2	13.6394	13.4363	13.7064	13.5762	13.6376	13.6287	13.4069	13.6202	13.5456	13.521	13.768	13.6998	13.2208	13.2362	12.6116	13.0565	13.2021	13.2535	13.0421	12.6303	13.6685	13.7427	13.6598	13.4123	13.4308	13.2635	13.663	13.3254	13.3519
AGAP006941	ATP-dependent RNA helicase DDX51/DBP6	10.2026	10.1526	10.3635	10.0439	10.2164	10.1206	10.0224	10.1777	10.1388	10.2699	10.5718	10.5383	10.1319	10.2191	10.1064	10.0472	10.0998	10.1279	9.87741	9.74036	10.2169	10.3451	10.288	10.2413	10.1479	10.0107	10.4916	10.291	10.1431
AGAP012358	ATP-dependent RNA helicase DDX52/ROK1	10.5177	10.807	10.5784	10.34	10.3434	10.3104	10.3545	10.2684	10.3917	10.4105	10.4303	10.3364	10.4817	10.6385	10.7707	10.5456	10.5696	10.6151	10.3705	10.5891	10.1853	10.2866	10.347	10.5691	10.5428	10.5634	10.4589	10.572	10.5724
AGAP007511	ATP-dependent RNA helicase DDX54/DBP10	11.1512	11.0146	11.2977	11.0954	11.2432	11.0503	11.0169	11.1923	11.1345	11.3673	11.5894	11.5009	11.1973	11.399	11.1073	11.1112	11.1838	11.2727	11.0013	10.9673	11.2586	11.3948	11.3346	11.1294	11.1926	11.0706	11.5566	11.2892	11.2936
AGAP001223	ATP-dependent RNA helicase DDX55/SPB4	9.98704	10.1918	10.1449	9.8864	10.0192	9.96575	10.0354	10.0474	9.97765	10.2145	10.5474	10.3812	10.0019	10.0558	9.886	9.87878	9.97287	10.0117	10.088	9.93393	10.2058	10.3539	10.2303	10.1358	10.1747	9.98523	10.5476	10.192	10.1316
AGAP011145	ATP-dependent RNA helicase DDX56/DBP9	10.5081	10.6782	10.4477	10.294	10.345	10.3453	10.3476	10.3006	10.3251	10.5309	10.616	10.5896	10.6447	10.6239	10.7814	10.5784	10.4831	10.4826	10.2821	10.2985	10.4571	10.4658	10.479	10.5736	10.5377	10.4927	10.6847	10.616	10.4948
AGAP011147	ATP-dependent RNA helicase DDX56/DBP9	10.8612	11.0727	10.918	10.6502	10.702	10.747	10.7561	10.7726	10.7391	11.0394	11.144	11.0373	11.0101	11.0028	11.159	10.9492	10.8881	10.8753	10.7585	10.767	10.8582	10.9518	10.9199	11.0331	10.9349	10.8749	11.1742	11.0808	10.9663
AGAP009135	ATP-dependent RNA helicase DDX6/DHH1	10.9417	10.6	11.3293	10.9608	11.2781	10.9757	10.8531	11.0504	11.0643	11.2755	11.7702	11.5508	10.6946	10.8191	10.0234	10.4603	10.7218	10.8359	10.5521	10.0581	11.3554	11.4852	11.3809	11.0078	11.0623	10.9522	11.557	10.7461	10.8614
AGAP006138	ATP-dependent RNA helicase DHX33	9.79061	10.1761	9.81663	9.69935	9.72233	9.66025	9.63738	9.72643	9.72785	9.87008	10.0612	9.85485	9.82806	9.86385	10.038	9.89981	9.65543	9.78279	9.61338	9.63637	9.91603	9.85807	9.84582	9.81624	9.9279	9.75628	9.9107	9.93926	9.8539
AGAP008239	ATP-dependent RNA helicase DHX36	8.65853	8.24894	8.86806	8.68124	8.73059	8.54369	8.52958	8.57167	8.56602	8.50421	8.81581	8.75259	8.5596	8.51506	8.29342	8.47302	8.49163	8.64292	8.3575	8.31228	8.73102	8.66366	8.71003	8.64078	8.56686	8.72184	8.86093	8.59356	8.61244
AGAP002687	ATP-dependent RNA helicase DHX37/DHR1	10.2533	10.2219	10.4571	10.1837	10.4176	10.1373	10.2186	10.3925	10.2198	10.3777	10.695	10.557	10.2881	10.4083	9.99857	10.1809	10.2509	10.3538	10.2491	10.0409	10.4064	10.6153	10.5504	10.3299	10.3575	10.266	10.6697	10.3355	10.3206
AGAP002223	ATP-dependent RNA helicase DHX57	10.3829	10.3453	10.3522	10.3233	10.4549	10.3988	10.3427	10.3451	10.364	10.3676	10.5438	10.5027	10.3488	10.3979	10.327	10.3511	10.3025	10.3133	10.2199	10.284	10.4468	10.4721	10.3488	10.2416	10.4063	10.3215	10.5091	10.469	10.4498
AGAP007212	ATP-dependent RNA helicase DHX8/PRP22	9.82575	9.54939	9.98869	9.95399	10.0228	9.91324	9.87327	9.9025	9.88013	9.88785	10.0854	10.0451	9.78107	9.94172	9.5329	9.83339	9.92492	9.9029	9.86792	9.84695	9.9911	10.0002	10.0408	9.80442	9.92241	9.77213	10.0235	9.80787	9.87044
AGAP009600	ATP-dependent RNA helicase DOB1	10.0117	9.83364	10.2419	9.98163	10.1528	10.014	9.98609	10.0203	10.0361	10.2408	10.5717	10.4564	10.2175	10.2494	9.7388	9.99012	10.1783	10.2809	10.0567	10.0395	10.1652	10.3661	10.3767	10.0597	10.1015	10.0149	10.572	10.2056	10.2224
AGAP003508	ATP-dependent RNA helicase SUPV3L1, mitochondrial	10.6331	10.7619	10.5805	10.5409	10.5123	10.6109	10.6599	10.6326	10.5935	10.5325	10.6762	10.5951	10.4905	10.5392	10.5715	10.4836	10.3539	10.4708	10.4345	10.2498	10.6071	10.6509	10.5604	10.4789	10.4389	10.3914	10.681	10.5979	10.5453
AGAP009075	ATP-dependent RNA helicase UAP56/SUB2	13.011	13.1714	13.0512	12.8296	12.9626	12.8362	12.795	12.8055	12.9138	12.949	13.0843	13.0444	12.8389	12.8296	12.8278	12.7594	12.7948	12.8466	12.5394	12.5165	12.9587	12.9549	12.8523	13.0156	12.9959	12.9719	13.0924	12.9741	12.8496
AGAP007953	ATP-dependent RNA helicase YTHDC2	9.11547	9.02158	9.2222	9.09758	9.31989	9.19271	9.26707	9.23072	9.20797	9.22167	9.222	9.43211	9.09595	9.02367	9.02476	9.06663	9.09518	9.16158	9.16321	9.19618	9.11254	9.13911	9.11762	9.15063	9.19416	9.18887	9.3379	9.08006	9.10186
AGAP003283	atrial natriuretic peptide receptor A	9.96931	9.55384	10.0078	10.1052	10.0285	10.0936	9.84821	9.69277	10.1696	9.73137	9.65848	9.65701	9.80942	10.0193	9.36759	9.84035	10.0345	10.0783	9.63164	9.73812	9.77385	9.75588	9.78284	9.83466	9.89847	9.8846	9.81889	9.81534	10.1015
AGAP008691	atrial natriuretic peptide receptor A	6.85649	6.67042	6.72437	7.0244	6.81417	6.83238	6.63366	6.95227	6.98154	7.10714	6.80687	6.83441	6.97224	7.21716	6.67209	6.82593	7.03221	6.99661	7.10755	7.11051	6.85809	6.90643	7.14682	6.9381	6.92158	6.90548	7.10394	6.97191	7.3228
AGAP001786	AT-rich interactive domain-containing protein 1	12.661	11.6334	13.063	12.6395	12.9482	12.7116	12.483	12.7657	12.7355	12.9056	13.3326	13.1714	12.1759	12.4706	11.2723	11.975	12.2686	12.4739	12.3657	11.6993	13.2367	13.2526	13.1378	12.3393	12.4871	12.3052	13.1662	11.9552	12.5097
AGAP006990	AT-rich interactive domain-containing protein 2	10.7733	10.1193	11.1106	10.7636	10.9839	10.8195	10.7838	10.8729	10.8366	10.9118	11.2467	11.1417	10.5328	10.6825	9.8917	10.2877	10.6015	10.7154	10.6967	10.3918	11.1912	11.1718	10.9623	10.6407	10.8526	10.7849	11.1858	10.4371	10.6944
AGAP009074	Atrophin-1 interacting protein 5 (WW domain containing E3 ubiquitin protein li	11.5245	11.1773	11.5262	11.6044	11.6337	11.464	11.2948	11.3131	11.5627	11.3331	11.4212	11.3839	11.2795	11.3553	10.8283	11.2631	11.2782	11.3008	11.2143	11.0242	11.8052	11.5763	11.5816	11.2754	11.5358	11.6108	11.3029	11.1757	11.2226
AGAP005620	ATT	9.17709	9.62656	8.85764	8.80618	8.67599	8.89153	8.69064	8.64335	8.87302	8.76273	8.51344	8.58305	8.81543	8.87233	9.41292	9.05462	8.72559	8.76954	8.54807	8.83444	8.33743	8.40548	8.38604	9.20749	8.55985	8.99708	8.28288	8.73075	8.5951
AGAP011204	aubergine	12.2031	12.263	12.8776	12.4483	12.785	12.5146	12.495	12.7148	12.4479	12.6041	13.0239	13.0321	12.0418	12.0597	11.4908	11.8543	12.0671	12.0237	11.9307	11.6663	12.9921	13.1255	12.8876	12.1486	12.2617	12.1031	12.8403	12.3405	12.2422
AGAP006470	Augmenter of liver regeneration	8.09402	8.29189	7.96743	8.18195	8.05841	8.02653	8.26634	8.1072	8.18121	7.61154	7.94856	7.74792	8.25188	7.81549	8.10591	8.10359	7.80936	7.98619	8.41216	8.65344	8.12043	7.93385	7.9325	8.10049	8.16407	8.37221	8.0585	8.38881	7.65593
AGAP001793	aurora kinase A	6.192	6.33314	6.30364	6.09421	5.90762	5.96874	5.89898	5.83332	5.90242	6.19756	6.51605	6.48165	5.88614	6.06298	6.11829	6.0309	6.14158	6.18538	6.06285	5.91324	6.03786	6.37386	6.25214	6.21535	6.11798	5.76055	6.52178	6.52117	5.65346
AGAP007855	aurora kinase, other	6.39144	7.20745	6.56979	6.15886	6.23032	6.32778	6.10694	6.39145	6.35264	6.51584	6.62371	6.69531	6.18553	6.464	6.80217	6.50945	6.69475	6.65975	6.66874	6.65971	6.43517	6.41382	6.3845	6.75915	6.89303	6.259	6.98703	7.0322	6.53903
AGAP007538	autocrine motility factor receptor	11.3092	11.2084	11.3335	11.3146	11.3267	11.3479	11.3143	11.2801	11.2523	11.1534	11.2052	11.2511	11.0773	11.0005	10.8674	11.0049	11.0478	11.0843	11.0045	10.9405	11.4587	11.3182	11.2003	11.021	11.1173	11.1442	11.1595	11.0116	11.0433
AGAP000098	autophagy related gene	8.12883	8.46267	7.95357	8.21514	8.07083	8.2322	8.16879	8.12958	8.0997	8.27691	8.54419	8.25495	8.22731	8.11869	8.28004	8.23426	8.18334	8.14942	8.18802	8.18923	8.16958	8.17783	8.13811	8.20888	8.19303	8.24551	8.48798	8.44332	8.1481
AGAP000933	autophagy related gene	8.08012	8.27964	7.93709	7.98388	7.82145	8.14717	8.36458	8.09595	8.05658	7.96082	7.98723	8.01938	8.24439	8.17899	8.29128	8.26148	8.22151	8.13516	8.53653	8.85489	7.95742	7.80533	7.99657	8.15426	7.97259	7.98492	8.06082	8.36024	8.27977
AGAP001762	autophagy related gene	11.6933	11.258	11.7283	11.7667	11.7486	11.7558	11.7402	11.8187	11.7061	11.6765	11.6567	11.6374	11.5053	11.67	11.2178	11.5067	11.5868	11.6476	11.4615	11.289	11.7674	11.6646	11.5582	11.4727	11.5734	11.659	11.7088	11.4287	11.679
AGAP002315	autophagy related gene	8.67706	8.73263	8.94738	8.6926	8.89527	8.75188	8.75595	8.74269	8.7722	8.81526	8.97295	8.85084	8.81238	8.85347	8.6595	8.76983	8.67363	8.79475	8.7836	8.77233	8.83679	8.79991	8.8385	8.78005	8.77061	8.84137	8.84212	8.74837	8.81105
AGAP002685	autophagy related gene	11.8332	12.0082	11.6811	11.897	11.8162	11.8479	11.8357	11.7528	11.7887	11.745	11.569	11.693	11.8991	11.7336	12.1108	11.9377	11.7642	11.7498	11.7138	11.8113	11.9096	11.7252	11.6747	11.7714	11.8282	11.9735	11.5044	11.7615	11.6851
AGAP003858	autophagy related gene	9.27455	9.72084	8.9767	9.18991	9.17453	9.31062	9.35849	9.25027	9.15452	9.14085	8.99567	8.94359	9.32091	9.27481	9.74407	9.46963	9.25392	9.32636	9.30951	9.47887	8.93668	8.91584	8.93809	9.47827	9.17209	9.41763	9.16325	9.38856	9.24156
AGAP004023	autophagy related gene	9.03069	8.91251	9.03767	9.31357	9.05228	9.13833	8.98027	9.04895	9.19336	9.01585	8.93172	9.02934	9.16834	9.19059	9.12085	9.1729	9.25385	9.21	9.16038	9.2344	9.22333	9.10449	9.02401	9.14942	9.19293	9.25929	9.07325	9.14246	9.16018
AGAP004092	autophagy related gene	13.7371	12.867	13.8227	13.8411	13.9289	13.777	13.6253	13.8044	13.7618	13.8873	13.9848	13.8569	13.3771	13.6417	12.7936	13.3285	13.5202	13.6465	13.2313	13.0097	13.8781	13.9343	13.7812	13.4342	13.6062	13.4884	13.7334	13.0876	13.6287
AGAP005102	autophagy related gene	10.3439	10.4783	10.0848	10.1105	9.97535	10.1179	10.265	10.1487	10.2609	10.0052	10.0584	10.0269	10.1386	9.92609	10.274	10.1202	10.0633	10.0323	10.2848	10.3325	9.89761	9.98809	9.85001	10.2539	9.92623	10.1732	10.0292	10.2727	10.1149
AGAP005910	autophagy related gene	10.4132	10.2776	10.5234	10.4956	10.5278	10.5076	10.3874	10.4738	10.3819	10.3507	10.4093	10.3619	10.3962	10.3818	10.0413	10.3141	10.2956	10.4029	10.298	10.0051	10.7384	10.5948	10.5234	10.39	10.4404	10.5705	10.4596	10.1672	10.3156
AGAP007296	autophagy related gene	8.00436	8.396	8.01978	8.09066	7.8859	8.16368	8.27002	8.16513	8.12097	8.32417	8.21622	8.30353	8.02627	7.99058	8.42514	8.18183	8.13356	8.1126	8.26257	8.28451	8.10261	8.13	8.2172	8.21835	7.95046	7.955	7.96912	8.1105	8.09904
AGAP007970	autophagy related gene	10.5414	10.5039	10.3927	10.5259	10.5089	10.6188	10.5722	10.5694	10.2915	10.4154	10.2773	10.3535	10.285	10.1445	10.2424	10.2314	10.1638	10.2523	10.5724	10.2689	10.7685	10.5791	10.4062	10.0878	10.2803	10.366	10.074	10.0417	10.1211
AGAP008497	autophagy related gene	10.4513	10.5452	10.3316	10.4137	10.2899	10.498	10.4615	10.4693	10.4019	10.4507	10.4719	10.5082	10.4796	10.3564	10.6574	10.4436	10.3912	10.4105	10.4911	10.4681	10.6619	10.5002	10.4854	10.4437	10.4379	10.4719	10.5298	10.5673	10.4719
AGAP008637	autophagy related gene	10.9498	10.969	11.3526	10.9913	11.1838	11.0105	10.9772	11.1199	11.0524	11.0864	11.5876	11.4722	11.0172	11.035	10.6413	10.8688	10.9564	11.0304	11.0437	10.8306	11.4019	11.4207	11.3181	10.9786	11.17	11.0356	11.5184	11.0941	11.048
AGAP010939	autophagy related gene	9.32674	9.52293	9.52908	9.49544	9.35864	9.32752	9.31454	9.27421	9.51063	9.63942	9.72001	9.58922	9.64953	9.77273	9.90564	9.49416	9.65308	9.57485	8.85264	9.32496	9.6196	9.74537	9.75726	9.73444	9.59608	9.68583	9.5779	9.67931	9.52492
AGAP011582	autophagy related gene	10.286	10.489	10.179	10.2212	10.1785	10.2758	10.2969	10.1993	10.2312	10.4384	10.4859	10.5242	10.2906	10.1987	10.4459	10.2432	10.2572	10.2721	10.1235	10.0763	10.3879	10.4526	10.371	10.2951	10.2837	10.2855	10.3328	10.2597	10.1939
AGAP011552	autophagy related gene DEBCL	8.78701	8.98436	8.68355	8.7475	8.5974	8.64016	8.79612	8.71233	8.75339	8.71081	8.80475	8.72473	8.73244	8.65291	8.88107	8.81988	8.63914	8.53993	8.70594	8.66967	8.67952	8.6476	8.73924	8.67217	8.73454	8.68162	8.60272	8.79878	8.72801
AGAP007873	autophagy related TOR protein (Target of rapamycin)	11.9705	11.305	12.2637	12.0635	12.2597	12.0805	11.9717	12.141	12.0269	12.1547	12.409	12.2841	11.7171	11.9761	11.1248	11.48	11.8109	11.9665	11.806	11.5174	12.3053	12.3384	12.2468	11.7319	11.9528	11.9033	12.3374	11.5883	11.9449
AGAP005715	Autophagy-related protein 13	11.559	11.647	11.3417	11.6914	11.6904	11.6366	11.3632	11.391	11.7206	11.4664	11.344	11.4129	11.6435	11.6588	11.7675	11.7235	11.5607	11.5705	11.122	11.115	11.712	11.5366	11.5301	11.5781	11.608	11.8122	11.2688	11.5638	11.45
AGAP010303	autophagy-related protein 7	11.0828	11.3943	10.8812	11.0043	10.8509	10.975	11.0768	10.873	10.9608	10.7253	10.3826	10.5375	11.1124	10.8685	11.4674	11.106	11.199	10.9671	10.9243	11.149	10.4516	10.4216	10.4318	11.1525	10.8567	11.003	10.5433	11.0519	10.9113
AGAP012177	Aveugle	9.07082	9.51093	8.99024	9.07086	8.84577	9.16628	9.21747	9.03562	9.08186	8.87991	9.09134	9.05434	9.32487	9.05169	9.52493	9.17988	9.03435	9.10433	9.36704	9.68956	8.95581	8.95439	8.83763	9.09331	9.1508	9.26807	9.02352	9.42666	9.13177
AGAP002123	axin	10.073	9.82737	10.5584	10.1729	10.4727	10.3394	10.1739	10.4479	10.2538	10.3809	10.7119	10.6013	9.76178	10.0223	9.44966	9.68244	9.90652	10.0426	9.97017	9.64698	10.6322	10.6736	10.5529	10.1099	10.2476	9.95021	10.7045	10.1127	10.1697
AGAP006036	axonemal dynein intermediate chain inner arm i1	-0.329207	-0.21795	-0.328054	-0.241022	-0.332698	-0.193139	-0.330059	-0.244506	-0.166983	-0.328366	-0.273747	-0.218973	-0.158483	-0.328488	-0.323151	-0.328049	-0.331678	-0.237287	-0.225737	-0.183843	-0.329083	-0.329939	-0.328567	-0.326098	-0.324046	-0.322751	-0.229194	-0.326175	-0.332507
AGAP006071	B9 domain-containing protein 1	9.47806	9.56054	9.42195	9.47091	9.55736	9.5006	9.50563	9.52153	9.56052	9.54805	9.36267	9.47508	9.55347	9.47048	9.77074	9.65455	9.50792	9.56846	9.72084	9.77673	9.45594	9.42206	9.48736	9.5596	9.56039	9.77742	9.5002	9.71478	9.74257
AGAP005448	B9 domain-containing protein 2	3.87182	3.77862	4.33937	3.87664	3.93645	4.1381	4.1754	4.16088	4.13343	3.86343	4.00217	3.91849	4.25016	4.11514	4.29112	4.18867	3.93013	3.63654	4.65835	4.51238	4.14462	4.15709	4.19303	4.26981	4.18881	4.15849	4.19467	4.23756	4.01442
AGAP010983	BAG family molecular chaperone regulator 2	9.60811	9.60701	9.64052	9.54426	9.62356	9.6153	9.54161	9.58608	9.63192	9.61466	9.67658	9.61063	9.73753	9.63613	9.82002	9.6328	9.69602	9.69799	9.621	9.50216	9.6573	9.65351	9.52836	9.61674	9.73799	9.69346	9.79974	9.73875	9.73353
AGAP005816	BAI1-associated protein 3	7.19076	6.52267	6.96542	7.09728	7.21167	7.35532	7.17358	7.30142	7.17082	6.95236	6.88838	7.03912	7.14625	7.34928	6.44554	7.05919	7.11825	7.30883	8.10786	7.81852	6.79807	6.89467	7.07444	7.11618	7.01497	6.83961	6.91207	6.70282	7.38874
AGAP007459	Bardet-Biedl syndrome 1	6.91988	6.67792	7.24854	6.70296	6.74151	6.48612	6.74938	7.37598	7.05821	6.983	6.61624	6.91367	6.54246	6.86746	6.70498	6.93776	7.29406	6.90123	7.75224	7.16136	7.02509	7.09286	6.48129	7.03335	7.05618	6.71302	7.30194	7.20821	7.46617
AGAP009637	Bardet-Biedl syndrome 2 protein	6.09876	6.21016	5.9655	5.84714	5.7674	5.74687	6.1565	6.14748	5.88668	6.03183	5.63608	5.84361	6.11921	6.16438	6.31598	6.18163	6.4012	6.2753	6.36852	6.54216	6.08616	5.86684	6.0866	6.10176	6.10211	6.18448	5.99811	6.18363	6.26057
AGAP004828	Bardet-Biedl syndrome 4	3.79046	3.62039	3.7617	3.65451	3.43724	3.89625	3.59655	3.67791	3.60419	3.46536	3.28921	3.45112	3.4435	3.65816	3.53239	3.61275	3.39032	3.49618	3.92493	3.54784	3.33089	3.3453	3.30327	3.15701	3.50831	3.2712	3.26429	3.09762	3.3901
AGAP001301	Bardet-Biedl syndrome 5 protein	3.79335	3.46677	3.26696	3.30134	3.53804	3.42095	3.38719	3.37099	3.41784	3.44469	3.45099	3.28632	3.3902	3.50591	3.53055	3.45527	3.20549	3.43427	3.22425	3.49837	3.31634	3.359	3.75266	3.40279	3.03062	3.23751	3.24935	3.17139	3.04442
AGAP011899	Bardet-Biedl syndrome 7 protein	6.95722	7.00441	7.03962	6.92264	6.9081	7.07412	7.1828	7.21314	6.8779	7.08786	7.31539	7.08676	7.27442	6.95843	7.00905	6.95195	6.95281	6.91474	7.66446	7.6798	6.9526	7.13279	6.99962	6.9972	6.91128	7.12345	7.19077	7.26109	7.31086
AGAP009125	Bardet-Biedl syndrome 8	1.88997	1.78875	2.00278	1.9451	2.09386	2.04344	2.19734	2.19766	2.04172	1.8988	1.89069	2.07859	1.90418	1.99591	1.81137	1.90211	2.21105	1.95284	2.06076	2.06231	1.89127	2.13157	2.08374	2.03348	1.94383	1.81301	1.96958	2.13154	1.7732
AGAP008753	Barrier-to-autointegration factor B	8.77282	9.20755	8.72932	9.03328	8.82445	9.08142	9.15697	9.05912	9.01324	8.98351	8.94784	9.04495	9.20318	9.04589	9.47285	9.26051	9.027	8.95653	9.4738	9.60141	9.19463	9.0887	9.08443	9.06597	9.13141	9.31738	8.94053	9.24614	8.9412
AGAP002413	Basic leucine zipper and W2 domain-containing protein 1	14.2301	14.2768	14.4716	14.2806	14.4666	14.2783	14.2315	14.3039	14.333	14.2186	14.4109	14.3685	14.2398	14.232	14.4041	14.2333	14.3104	14.3636	14.1168	14.0954	14.5193	14.4508	14.3991	14.4027	14.4213	14.5429	14.4035	14.1463	14.1927
AGAP006899	basic tail-containing salivary secreted peptide	7.29341	7.59688	7.11864	6.46838	6.33226	6.89322	7.38142	7.03613	6.83741	6.72876	6.5558	6.22183	7.00455	6.9559	7.67997	7.37304	7.38998	7.11951	8.09522	8.70878	6.07803	5.92629	6.31398	7.55188	7.04631	7.23813	6.78306	7.58303	7.30414
AGAP003934	Battenin	9.8891	10.1249	10.1431	10.4183	10.2544	10.3961	10.4248	10.3071	10.3536	10.3413	10.492	10.4123	10.3584	10.3195	10.5126	10.6778	10.4835	10.6035	10.5784	10.8339	10.7175	10.6244	10.6863	10.7259	10.7154	10.8672	10.7423	10.9768	10.6585
AGAP005775	Bax inhibitor 1	12.1069	12.1459	11.9613	12.2252	12.2007	12.07	11.8904	11.9024	12.0634	11.9245	11.9375	12.056	12.4704	12.1672	12.4744	12.363	12.2479	12.363	12.2641	12.0568	12.4879	12.1088	12.1922	12.2675	12.379	12.6895	11.9425	12.2218	12.0032
AGAP010557	B-cell receptor-associated protein 31	11.8268	11.9462	11.7517	12.0304	11.9795	11.8503	11.7788	11.8198	11.8511	11.9332	11.8737	12.0282	12.5462	11.9564	12.684	12.2611	12.2107	12.3286	12.5311	12.3486	12.8067	12.2704	12.4788	12.1803	12.2512	12.7579	11.7153	12.1195	11.7594
AGAP001411	BCL2/adenovirus E1B 19 kDa protein-interacting protein 3	11.0688	10.7793	10.9042	11.2158	11.1946	11.0754	10.8254	11.0448	11.1863	11.0003	10.8699	10.9186	10.9591	11.0007	10.8583	10.9944	10.9617	10.9624	10.6852	10.6421	11.1434	11.0266	11.0661	11.0176	11.0419	11.0609	10.689	10.8291	10.9382
AGAP004369	Beat IIb	5.47038	5.52959	5.40145	5.7191	5.49395	5.51296	5.59797	5.84399	5.63846	5.54774	4.99954	5.12812	5.74422	5.7315	5.23737	5.83055	5.81791	5.74327	6.15466	5.89337	5.4147	5.56733	5.42612	5.73311	5.74669	5.7594	5.51548	5.43918	5.38017
AGAP001766	beat protein	6.36805	6.47272	6.58941	6.53077	6.21562	6.64438	6.76636	6.57457	6.39442	6.58534	6.08599	6.28458	6.56057	6.42257	6.55052	6.59784	6.60851	6.59211	7.43176	7.30132	6.06422	6.31207	6.45404	6.51838	6.48983	6.33992	6.33469	6.41808	6.57112
AGAP001769	beat protein	6.29423	6.34591	6.07937	6.02934	5.91905	6.08745	5.89894	6.00476	6.01049	6.23918	5.84989	5.85602	6.19611	6.03057	6.25489	6.06865	6.3916	6.12176	6.68613	6.73793	5.34371	5.52072	5.992	5.89725	5.63025	5.68679	5.37261	5.4472	5.67305
AGAP007932	beat protein	7.27122	7.28625	7.24653	7.25878	6.99493	7.33793	7.30684	7.39567	7.14892	7.18519	6.77986	7.10691	7.40966	7.46485	7.37953	7.35568	7.40689	7.49598	8.07285	8.24336	7.2275	7.15766	7.17787	7.18436	7.22941	7.2276	7.07177	7.54647	7.60239
AGAP007933	beat protein	3.93962	3.95915	3.81207	3.94743	3.92397	4.0428	4.06808	3.99684	3.87238	3.72615	3.91155	3.95417	3.78005	4.16293	4.47487	4.04404	4.20304	4.3211	4.5566	4.37273	4.03122	4.04825	3.99411	3.91077	3.69305	3.66286	4.03934	4.11667	4.19307
AGAP009267	beat protein	4.91664	4.66364	4.69166	4.92556	4.51954	5.06749	5.15371	4.92681	4.9731	4.67794	4.48472	4.58063	4.84319	5.11247	4.74385	5.06925	4.79775	4.92417	5.44295	5.62223	4.78347	4.58341	4.47723	4.69222	5.17877	4.6519	4.75135	4.7178	5.22388
AGAP009829	beat protein	5.45231	5.28676	5.57833	5.63627	5.64348	5.81151	5.69803	5.36951	5.49665	5.28276	5.09871	5.24083	5.52591	5.79635	5.59102	5.97994	5.64588	6.0432	6.19026	6.19007	5.59289	5.38014	5.27305	5.8335	5.31434	5.7699	5.91961	5.99545	5.93304
AGAP009947	beat protein	5.20364	4.84424	5.06974	5.07438	4.90553	5.25896	5.07373	5.31152	4.96349	4.75816	5.42277	5.17595	4.85702	4.92235	4.87059	5.16496	5.11647	4.99369	5.72333	5.87989	5.24215	5.29353	5.17273	5.12348	4.76982	4.85056	5.01722	5.46803	5.23867
AGAP001658	Beat-VI	5.68344	5.4103	5.44305	5.8509	5.62474	5.96835	5.78481	6.01674	5.68676	5.57648	5.42128	5.40341	5.43509	5.90769	5.23913	5.46116	5.65491	5.83983	6.74487	6.47295	5.37205	5.42659	5.50189	5.7155	5.68086	5.47804	5.71155	5.64539	6.11296
AGAP000426	benzodiazapine receptor	9.63428	10.1646	9.5784	9.73645	9.53295	9.64202	9.69561	9.59905	9.5767	9.69179	9.5156	9.73771	10.2926	9.83559	10.3155	10.1967	9.83428	9.85647	9.94862	10.3068	9.75047	9.5577	9.67079	10.036	10.1057	10.3832	9.95115	10.3642	10.0617
AGAP004881	bestrophin 2,3,4	8.92744	8.70473	8.83496	8.80493	8.85198	8.74588	8.66468	8.61055	8.74647	8.98175	8.82806	8.7325	8.93242	9.06815	8.82255	8.89075	9.02228	8.99748	8.77386	8.70366	8.91205	8.81858	8.87362	8.75347	8.8344	8.93827	8.77722	8.67173	8.96643
AGAP011745	Bestrophin homolog	9.67841	9.7682	9.8363	9.59504	9.70271	9.66887	9.60821	9.5918	9.5949	9.82186	10.1273	9.95463	9.83753	9.85294	9.66259	9.75159	9.712	9.88809	9.99361	9.84912	10.2938	10.1625	10.1047	9.89373	10.1131	10.1598	10.1344	9.93218	9.79249
AGAP006142	beta-1,3-galactosyltransferase	8.28533	8.16997	8.31066	8.41285	8.40301	8.46266	8.33451	8.40166	8.34029	8.40494	8.50641	8.39158	8.17993	8.36319	7.82372	8.17306	8.29289	8.18596	8.29253	8.1289	8.55017	8.39993	8.1692	8.38758	8.45275	8.43802	8.61778	8.18191	8.38436
AGAP002671	beta-1,3-galactosyltransferase 1	10.2435	9.84294	10.3767	10.0895	10.2404	10.3176	10.247	10.3421	10.1432	10.2342	10.3626	10.4268	10.0412	10.1136	9.66161	9.88935	10.1185	10.1126	9.97515	9.56666	10.3634	10.3382	10.2509	10.0111	10.0769	10.0539	10.2975	9.7873	10.0981
AGAP002097	beta-1,3-galactosyltransferase brn	8.75954	8.88951	8.80275	8.74138	8.82881	8.73505	8.68728	8.74054	8.77775	8.81644	9.08363	8.98973	8.94658	8.90949	8.91347	8.89976	8.82947	8.89901	8.69484	8.67319	8.89835	8.8385	8.91597	8.70246	8.94085	8.72021	8.95339	8.8247	8.7598
AGAP001367	beta-1,3-glucuronyltransferase	8.99207	8.70802	8.55357	8.78169	8.78211	8.79092	8.6685	8.80976	8.69423	8.91648	8.73181	8.77453	9.01649	9.07567	8.97157	9.12668	9.06234	9.04165	9.10353	9.10087	8.87801	8.97478	8.90184	8.73987	8.7707	8.85489	8.7506	8.66661	8.93216
AGAP008806	beta-1,3-glucuronyltransferase	8.31834	8.05983	8.37883	8.40509	8.53806	8.49952	8.15381	8.41191	8.40516	8.55241	8.7362	8.62005	8.23509	8.39561	8.06065	8.26198	8.43394	8.36899	8.17983	8.06127	8.69215	8.67996	8.7679	8.46932	8.73587	8.29529	8.65323	8.3515	8.3391
AGAP008285	Beta-1,4-galactosyltransferase	8.53179	8.78608	8.43104	8.34657	8.44512	8.44339	8.2514	8.31185	8.31809	8.62387	8.59331	8.63532	8.35506	8.45353	8.28894	8.41295	8.43733	8.37494	8.41992	7.89597	8.62161	8.70066	8.53273	8.54536	8.44539	8.68831	8.56527	8.62143	8.39075
AGAP004781	beta-1,4-galactosyltransferase I	7.87848	7.72511	7.98335	7.90042	8.04898	8.18534	8.06195	8.07876	8.12215	8.07966	8.07767	8.15491	7.98669	7.87039	7.56962	7.79269	8.04922	8.06828	8.24193	7.76015	8.2254	8.24164	7.89091	7.97719	8.08499	8.07302	8.07703	7.95581	7.90144
AGAP008132	beta-1,4-mannosyl-glycoprotein beta-1,4-N-acetylglucosaminyltransferase	8.65376	8.67706	8.84873	8.75992	8.83317	8.84153	8.77354	8.80706	8.78928	9.01283	9.09614	9.13323	8.86491	8.88794	8.684	8.64963	8.72881	8.8006	9.02848	8.90139	9.26419	9.22865	9.01418	8.72261	8.87004	8.82214	9.11975	8.87637	8.8861
AGAP003551	beta-1,4-mannosyltransferase	9.72934	9.78263	9.76898	9.77955	9.79478	9.77963	9.6921	9.60547	9.74776	9.9394	9.9875	9.97641	9.90482	10.0365	10.1934	9.98031	10.1101	9.98547	9.83301	10.2014	9.75433	9.78696	9.90108	9.95877	9.93652	10.0155	9.96799	10.0948	10.0253
AGAP000868	beta-1,4-mannosyltransferase egghead protein	10.7365	10.3485	10.6194	10.8281	10.9333	10.6593	10.4071	10.5876	10.7521	10.5551	10.6235	10.5067	10.6073	10.6236	10.2674	10.6609	10.6332	10.6599	10.3745	10.119	11.0726	10.8893	10.8432	10.6401	10.7595	10.703	10.5611	10.4884	10.4407
AGAP003461	beta-1,4-N-acetylglucosaminyltransferase	8.80657	9.30064	8.55144	8.72512	8.45316	8.66698	8.90639	8.58012	8.65839	8.6155	8.57515	8.58374	8.97535	8.7194	9.2081	8.89903	8.70508	8.68988	9.02286	9.30341	8.47366	8.44332	8.57798	8.81097	8.72051	8.79341	8.6975	9.28548	8.76936
AGAP003697	beta-1,4-N-acetylglucosaminyltransferase	-0.173168	-0.228394	-0.111353	-0.184643	-0.189495	-0.0910768	-0.229898	-0.186735	-0.064848	-0.228039	-0.228888	-0.228539	-0.227475	-0.228174	-0.222325	-0.227692	-0.139987	-0.136062	-0.2295	-0.08162	-0.228827	-0.229766	-0.170187	-0.158726	-0.0800838	-0.143246	-0.22999	-0.159081	-0.106537
AGAP003699	beta-1,4-N-acetylglucosaminyltransferase	7.96713	8.1171	8.09687	7.96934	7.94082	8.03291	8.12241	8.00945	8.14231	8.33712	8.30557	8.42424	8.31286	7.98469	8.55695	8.28509	8.19041	8.14798	8.30464	8.37689	8.23511	8.23538	8.19163	8.34946	8.2073	8.3223	8.27028	8.24892	8.20944
AGAP012026	beta-adrenergic-receptor kinase	8.90869	8.41871	8.95807	8.96107	9.11145	9.00455	8.89354	8.87949	8.85791	9.12403	8.93737	9.11455	8.7669	8.94262	8.32549	8.69269	8.92045	9.00159	9.00783	8.63588	9.39509	9.34348	9.27453	8.74524	8.88978	8.88988	8.92319	8.55832	8.92885
AGAP001357	beta-catenin-like protein 1	10.0146	10.2521	10.02	9.95538	9.91122	10.0139	10.0159	10.0153	9.93573	9.94215	10.0878	10.0604	10.0728	10.0112	10.1261	10.0361	9.94803	10.0145	10.097	10.1149	9.96652	9.94028	9.96146	10.0711	9.9965	10.0441	10.2779	10.1583	10.0819
AGAP002055	Beta-galactosidase	7.35336	7.48562	7.27082	7.4807	7.19432	7.02802	7.27383	7.20887	7.27021	7.33164	7.31442	7.35611	7.61694	7.46412	7.85415	7.61528	7.48955	7.47125	7.23529	7.51067	7.31826	7.20295	7.35877	7.44746	7.41478	7.31327	7.15196	7.28019	7.44257
AGAP002056	beta-galactosidase	8.24632	8.22801	8.12021	8.36345	8.45794	7.84276	7.68199	7.99087	8.22809	8.69981	8.56912	8.75243	8.52188	8.84523	8.75166	8.70101	8.45916	8.38411	7.1412	7.60389	8.41493	8.88413	8.82275	7.9503	8.23045	7.97713	8.17195	8.08776	8.4643
AGAP002058	beta-galactosidase	9.75447	10.1651	9.78134	8.026	7.95611	7.85864	7.91662	7.95498	8.36144	8.4809	8.22559	8.11477	8.48579	8.61755	8.83397	8.4915	8.62509	8.32421	7.38093	8.01277	8.07026	8.36461	8.55813	8.50545	8.24868	8.09061	8.13349	8.56844	8.46166
AGAP011859	beta-glucuronidase	11.0793	10.9634	11.2665	11.0956	10.9674	11.0615	11.1576	11.0894	11.2087	11.0184	10.8653	10.9464	11.1742	11.2232	11.1139	11.1554	11.2586	11.2191	11.2098	11.5683	10.9651	11.1064	11.061	11.1279	11.2679	11.3013	11.2181	11.3192	11.3846
AGAP000143	beta-mannosidase	12.3978	12.743	12.2842	12.4059	12.1141	12.4787	12.4101	12.2961	12.5355	12.3616	12.3909	12.2627	12.3732	12.4967	12.6772	12.4381	12.4953	12.3205	11.8426	12.3272	12.1892	12.2343	12.2446	12.5003	12.3865	12.2838	12.433	12.8863	12.6481
AGAP001996	beta-sarcoglycan	8.8083	9.22006	8.66175	8.90919	8.72618	9.19118	9.29648	9.14949	8.80037	8.62167	8.43989	8.32917	8.81425	8.7091	9.25079	8.80433	8.70521	8.73591	9.33302	9.35561	8.63457	8.50862	8.32734	8.88414	8.73928	8.8925	8.47784	8.53945	8.54656
AGAP004914	beta-tubulin isotype 1	-0.513744	-0.513213	-0.179841	-0.516272	-0.517343	-0.509927	-0.514618	-0.516733	-0.51688	-0.335997	-0.3978	-0.513348	-0.512357	-0.513008	-0.505241	-0.512559	-0.516287	-0.414463	-0.514246	-0.508352	-0.513617	-0.305356	-0.39318	-0.510574	-0.35707	-0.425855	-0.514704	-0.510651	-0.517144
AGAP005293	beta-tubulin isotype I	13.2368	13.1039	13.1625	13.387	13.2339	13.4365	13.5083	13.4606	13.062	12.9483	12.6766	12.8083	13.2094	13.0024	13.3417	13.1493	13.0915	13.0277	12.783	12.5012	13.3166	12.9665	12.6615	13.0073	13.0469	13.3479	12.4119	12.5097	12.7027
AGAP010229	beta-ureidopropionase	10.7109	10.8253	10.4508	10.1209	10.1726	10.0922	9.96012	9.98203	10.2192	9.71318	9.50653	9.55269	10.1131	10.1336	10.3619	10.2199	10.2293	10.1296	9.36018	9.75908	9.45314	9.60059	9.39375	10.1083	10.0681	10.0277	9.70299	10.0359	10.0388
AGAP009983	Bhlh factor math6	8.80904	8.62434	8.5203	8.56507	8.55317	8.5087	8.63704	8.5684	8.75328	8.57354	8.5276	8.5663	8.69719	8.91451	8.81161	8.82175	8.74107	8.68707	8.65722	8.37379	9.03211	8.73338	8.64815	8.64414	8.52387	8.84488	8.16279	8.43545	8.43209
AGAP003876	bHLH factor, other	5.88233	5.22245	5.88611	5.94742	6.00281	5.70502	5.90897	5.84718	5.71833	5.99946	5.97989	5.70227	5.42314	6.25437	5.35507	5.5537	6.04722	5.9407	5.40031	5.43943	5.72583	6.07186	5.90065	5.75338	5.51793	5.643	5.649	5.35569	5.66086
AGAP009543	bicotinamide nucleotide adenylyltransferase 1	0.147377	0.364675	0.149098	0.1437	0.228772	0.409437	0.250989	0.23375	0.314247	0.265096	0.14748	0.147953	0.269359	0.14845	0.156369	0.322086	0.237397	0.241553	0.350544	0.154753	0.147562	0.146284	0.148332	0.152006	0.300691	0.156959	0.145979	0.151892	0.230393
AGAP002945	bifunctional glutamyl/prolyl-tRNA synthetase	12.9028	12.6105	12.9816	13.3724	13.3162	13.171	12.929	13.0035	13.0136	12.9304	13.1549	13.0668	13.3816	13.2983	12.8885	13.0535	13.0299	13.1907	13.3217	13.2099	13.5355	13.37	13.2865	12.9288	13.1331	13.3046	13.1526	13.0936	13.0764
AGAP001938	bifunctional lysine-specific demethylase and histidyl-hydroxylase NO66	10.7028	10.9967	10.6647	10.5675	10.5608	10.6343	10.6127	10.6711	10.5834	10.6341	10.8363	10.8033	10.774	10.7185	10.7956	10.7958	10.6343	10.597	10.6299	10.6858	10.7233	10.7923	10.7184	10.7327	10.7718	10.609	10.9414	10.9881	10.8
AGAP001423	Bifunctional purine biosynthesis protein	13.2571	13.6871	13.0287	13.3701	13.4278	13.3535	13.4307	13.347	13.2378	13.659	13.5449	13.4487	12.8592	13.188	13.2143	13.1724	13.1333	12.9164	13.042	12.8741	12.9008	12.9865	12.8645	13.408	13.0893	12.8824	13.3897	13.5347	13.3396
AGAP000300	Bifunctional pyrimidine biosynthesis protein (PyrABCN)	12.9254	12.6323	12.8022	12.8827	12.9181	12.8178	12.6941	12.7785	12.9506	13.1244	13.119	13.0288	12.8733	13.0723	12.6512	12.8975	12.7854	12.9152	12.6491	12.4563	12.8762	12.9451	12.9378	12.7405	12.8115	12.7607	12.9511	12.8217	12.9985
AGAP001887	biogenesis of lysosome-related organelles complex 1 subunit 1	8.65446	9.10103	8.3621	8.4404	8.09256	8.54405	8.80859	8.47538	8.48271	8.49943	8.34281	8.35149	8.62284	8.43042	8.7879	8.61781	8.61722	8.3773	8.87027	9.309	8.11659	8.18055	8.29252	8.78307	8.45729	8.60498	8.36147	8.94285	8.69112
AGAP005353	biogenesis of lysosome-related organelles complex 1 subunit 2	7.36554	7.9684	7.19314	7.41907	6.87373	7.28318	7.63348	7.33917	7.26716	7.29837	7.05443	7.28344	7.35406	7.08318	7.56452	7.37207	7.35568	7.24783	7.66837	8.0458	7.12003	7.06297	7.12924	7.60135	7.11568	7.39922	7.15522	7.68803	7.37327
AGAP005189	Biogenesis of lysosome-related organelles complex 1 subunit 6	7.59424	7.70813	7.61995	7.66586	7.63505	7.75407	7.73775	7.66953	7.72176	7.85078	7.87289	8.01669	7.71241	7.48152	7.73854	7.60651	7.7436	7.65848	7.86933	7.59004	7.80973	7.75016	7.72846	7.91582	7.74771	7.91527	7.67176	7.77916	7.66875
AGAP001481	biotin--protein ligase	9.45539	9.15959	9.6494	9.53577	9.76477	9.46365	9.34904	9.48666	9.6681	9.75282	9.83607	9.72773	9.4555	9.61843	9.16902	9.36219	9.5451	9.6861	9.27327	9.17423	9.59103	9.73394	9.73659	9.49152	9.56225	9.58781	9.64096	9.25684	9.54678
AGAP008495	bis(5'-nucleosidyl)-tetraphosphatase	9.6922	10.0061	9.58526	9.59551	9.34724	9.59494	9.72188	9.69604	9.43647	10.0669	9.7835	9.91468	10.4197	9.93927	10.713	10.2851	10.0364	9.92139	10.2216	10.0158	10.3652	10.1248	9.95999	10.013	9.91434	10.2007	9.69708	9.93446	9.77467
AGAP005288	bitesize	11.6917	10.5984	11.8686	11.7074	11.7508	11.6161	11.4876	11.606	11.6071	11.7281	11.9908	11.8271	11.2947	11.5346	10.1906	11.0349	11.3718	11.4004	11.0923	10.5837	11.812	11.8973	11.8003	11.2547	11.3343	11.2489	11.6416	10.7729	11.4008
AGAP006064	bladder cancer-associated protein	6.44383	6.77373	6.4267	6.41363	6.36327	6.73851	6.56376	6.5816	6.49983	6.41693	6.62026	6.53507	6.51267	6.38094	6.81253	6.71516	6.44709	6.41233	6.44498	6.26163	6.45186	6.3444	6.30674	6.67365	6.41039	6.78722	6.36555	6.70316	6.41088
AGAP001341	bleomycin hydrolase	12.1173	12.0602	12.2199	12.0971	12.095	12.0195	12.0188	12.0343	12.1109	12.0956	12.1986	12.2022	11.8767	11.899	11.8808	11.8696	11.9394	12.0327	11.8238	11.7912	12.0832	12.1925	12.1245	12.0425	12.1287	12.1197	12.166	11.9901	12.0003
AGAP012272	blocked early in transport 1	7.87422	8.44395	7.66646	7.99924	7.64346	7.96715	8.10901	7.90503	7.9096	8.05037	8.18604	8.04761	8.31467	8.11799	8.54413	8.21449	8.11256	8.08088	8.4335	8.72254	8.05409	8.02207	7.95779	8.25669	7.905	7.97942	7.97088	8.54354	8.28247
AGAP002967	bloom syndrome protein	9.66274	9.64422	10.0294	9.66074	9.84768	9.81911	9.65829	9.82828	9.71198	9.76188	10.1325	10.0036	9.65523	9.6485	9.30947	9.30189	9.66873	9.636	9.72275	9.534	10.0879	10.0947	9.98481	9.72671	9.76377	9.57757	10.2349	9.81406	9.70429
AGAP006168	BMP binding endothelial regulator	9.04617	8.73618	8.90902	9.27757	9.49303	9.21499	9.05004	8.99807	9.04429	9.15457	9.23266	9.34074	9.12558	9.31872	8.59492	9.17577	9.12769	9.28968	9.14925	8.79981	9.51276	9.69953	9.469	8.97432	9.0427	9.31526	9.19044	8.90569	9.20692
AGAP004871	BND7A_ANOGA	5.9078	5.80978	6.20669	6.17873	6.09173	5.92553	6.20067	6.26187	5.85015	5.9207	5.69913	5.88142	5.75326	6.14936	5.82572	6.04785	6.1169	6.37317	7.02863	6.38502	6.09131	5.86329	5.84389	5.82836	6.07605	6.08049	5.73946	5.77392	6.17024
AGAP003706	BolA protein	8.6991	8.53287	8.44238	8.43758	8.36237	8.69532	8.77288	8.47246	8.55336	8.42646	8.25698	8.29703	8.66584	8.53791	8.82417	8.73236	8.85984	8.58226	8.85375	9.23943	8.07326	8.17227	8.18485	8.83337	8.63467	8.47014	8.38232	8.55633	8.76808
AGAP007987	bone morphogenetic protein 2/4	8.96236	8.83001	8.73308	8.88168	8.77236	8.7318	8.84009	8.73712	8.80526	8.6833	8.55628	8.72614	8.83131	8.79942	9.06329	8.83093	8.88841	8.79234	8.62425	8.76526	8.65605	8.6425	8.64295	8.87334	8.8211	9.01513	8.62542	8.56909	8.8001
AGAP000824	bone morphogenetic protein 5	11.5075	11.7088	11.3045	11.4922	11.3716	11.3527	11.3588	11.3259	11.4918	11.5881	11.4665	11.4854	11.858	11.7504	12.0315	11.8991	11.6968	11.6358	11.3196	11.4896	11.3891	11.5071	11.5204	11.3887	11.3502	11.4894	11.2899	11.5865	11.6069
AGAP011934	bone morphogenetic protein 7	-2.25237	-2.25213	-2.25185	-2.25359	-2.25415	-2.25075	-2.25278	-2.25383	-2.2539	-2.23069	-2.25234	-2.25219	-2.25176	-2.25204	-2.24984	-2.25185	-2.25359	-2.25334	-2.2526	-2.25026	-2.25231	-2.25272	-2.25208	-2.25101	-2.25019	-2.24969	-2.25282	-2.25104	-2.25404
AGAP009329	bone morphogenetic protein receptor type-1B	10.0969	10.0524	10.0372	10.1589	10.1444	10.1597	9.9068	10.0694	10.061	10.0095	10.1432	9.99259	9.98393	10.0681	9.81974	9.96716	9.96434	9.97308	9.99819	10.0599	10.1517	10.1982	10.107	9.95324	10.1263	9.98051	10.1288	9.98291	10.0778
AGAP005567	bone morphogenetic protein receptor type-2	10.6859	10.2758	10.6251	10.7295	10.7236	10.8199	10.7448	10.8273	10.6279	10.4783	10.2939	10.3569	10.4959	10.547	10.3611	10.5564	10.4963	10.6432	10.6352	10.4677	10.4197	10.4509	10.3986	10.3498	10.4968	10.4667	10.4001	10.3751	10.6122
AGAP007128	BOP1_ANOGA	11.1517	11.0802	11.4613	11.0473	11.2796	11.0849	11.0053	11.1808	11.0812	11.4798	11.8545	11.7101	11.2384	11.3845	10.9666	11.175	11.2345	11.2635	10.9678	10.7796	11.5058	11.7097	11.5693	11.1254	11.2253	11.1347	11.7381	11.1974	11.301
AGAP011220	Borealin	7.73198	8.08328	8.16871	7.61388	8.07997	8.04452	8.00866	8.07848	7.93479	8.17812	8.98046	8.80865	7.96086	7.9612	7.58806	7.6004	8.1138	8.0378	8.7139	8.00524	8.52114	8.6183	8.39447	8.72415	8.61004	8.47293	9.14596	8.73806	8.34863
AGAP005506	Boule, transcript variant B	8.55886	8.07954	9.10062	8.69371	8.98659	8.942	8.76535	9.02526	8.87125	9.04099	9.47644	9.25871	8.27716	8.45904	7.56069	7.98806	8.20776	8.3895	8.55607	7.92233	9.30993	9.39341	9.33942	8.5418	8.70625	8.39483	9.23807	8.39219	8.61661
AGAP012244	BR serine/threonine kinase	5.97407	5.52672	6.13235	5.97909	5.93774	6.25635	6.08134	6.45028	5.92785	6.36153	5.79593	5.81424	5.68963	5.98405	5.58413	6.10072	6.09546	6.07414	6.93477	6.71868	5.99288	5.82449	5.78748	5.61261	5.82657	5.65041	5.99849	5.84165	6.30991
AGAP011927	brachyury protein	4.89464	4.76201	4.77031	4.74135	4.80628	4.44394	4.43496	4.24668	4.7409	4.63689	4.47196	4.56595	4.65938	4.91413	5.22308	4.91762	5.12254	5.0946	4.69131	4.48334	4.86393	4.46652	4.78948	4.83722	5.0726	5.13357	5.00772	5.14665	5.2718
AGAP001442	Brain protein 16	9.5826	10.1168	9.54761	9.41722	9.27832	9.44661	9.5634	9.50871	9.42744	9.70062	9.63366	9.63406	9.69414	9.703	9.99552	9.83912	9.65302	9.68018	9.72803	9.79682	9.26653	9.42883	9.56054	9.72526	9.44153	9.54979	9.71063	9.85225	9.73891
AGAP001417	Brain protein 44-like protein	10.5973	10.8692	10.2465	10.5415	10.4032	10.5237	10.4659	10.5163	10.3587	10.4487	10.1452	10.2157	10.3975	10.362	10.8126	10.5167	10.3461	10.3197	9.58543	9.39367	9.8555	9.9997	10.1049	10.1982	9.91838	10.0231	9.79688	10.1031	10.2941
AGAP002344	brain tumor protein	9.85837	9.32774	9.86176	9.82815	9.89701	9.74574	9.62911	9.73667	9.76627	9.85433	10.1596	9.92771	9.62718	9.8359	8.77772	9.56816	9.62532	9.7544	9.56261	9.10764	9.97513	10.0066	9.85651	9.50214	9.80782	9.68939	9.998	9.24302	9.63607
AGAP000011	branched-chain-amino-acid aminotransferase 2	11.7163	11.0148	11.5185	11.5157	11.8786	11.2827	10.9839	11.1579	11.3354	11.9534	11.5118	11.7464	11.5923	11.7238	11.4404	11.7183	11.2713	11.6631	11.0584	10.7318	11.7303	11.7969	11.7184	11.4728	11.3258	11.5482	11.2612	10.8592	11.3389
AGAP002128	BRCA1-associated protein	11.1856	11.4375	11.1287	11.3267	11.0478	11.2958	11.4409	11.3662	10.9665	10.7101	10.5982	10.6082	10.9733	10.9597	11.1997	11.0372	11.014	10.8847	10.9161	10.93	10.5888	10.7167	10.5959	10.8542	10.8278	10.907	10.6104	10.8909	10.9884
AGAP007032	breast cancer 2 susceptibility protein	9.39633	9.0348	9.90518	9.46148	9.82741	9.71318	9.70739	9.88195	9.7327	9.67903	10.1169	9.9451	9.10802	9.28154	8.68214	8.9469	9.29213	9.3531	9.60292	9.2794	10.0816	9.9749	9.93467	9.44605	9.55964	9.41663	10.1867	9.44735	9.63048
AGAP001090	Breast carcinoma amplified sequence 3	11.2744	11.0055	11.2675	11.3904	11.4606	11.2497	11.2343	11.2348	11.4382	11.2249	11.1105	11.1368	11.3075	11.3086	11.085	11.2372	11.3865	11.3847	10.9983	10.8833	11.1282	11.2283	11.2181	11.1699	11.2027	11.1993	11.0946	11.0137	11.2152
AGAP008906	Brefeldin A-inhibited guanine nucleotide-exchange protein	11.79	11.6249	11.665	11.4372	11.4187	11.2396	11.0762	11.0471	11.3587	11.666	11.7062	11.5549	11.5963	11.7451	11.2269	11.4607	11.5201	11.6404	10.793	10.7624	11.6049	11.6754	11.7041	11.5038	11.491	11.4546	11.4583	11.3823	11.5498
AGAP005076	bridging integrator	11.3688	11.1312	11.2429	11.3739	11.3169	11.2971	11.3403	11.3788	11.1664	11.1916	11.1166	11.1575	11.1942	11.2399	11.1177	11.1513	11.2644	11.1883	10.9851	10.9958	11.1984	11.1931	11.2654	11.0278	11.1457	11.1491	11.1007	10.9882	11.1689
AGAP000668	bromodomain adjacent to zinc finger domain protein 1A	10.557	10.0257	10.8553	10.6664	10.8388	10.6594	10.512	10.7917	10.7411	10.7678	11.1192	10.995	10.3431	10.5658	9.73527	10.2602	10.357	10.5043	10.3557	10.0374	11.1158	11.2206	11.071	10.3034	10.5546	10.4036	11.0638	10.2705	10.5552
AGAP003137	bromodomain adjacent to zinc finger domain protein 1A	8.54935	8.0531	8.71478	8.68195	8.73565	8.64537	8.42681	8.54741	8.50408	8.42845	8.92921	8.75305	8.39581	8.38102	7.84752	8.22962	8.31446	8.60875	8.33751	8.01867	8.53736	8.73748	8.79905	8.06889	8.2665	8.26335	8.65492	8.39357	8.37963
AGAP007617	bromodomain and PHD finger-containing protein 1	9.20809	8.51611	9.44931	9.24726	9.55906	9.34596	9.1985	9.26562	9.24002	9.23435	9.6349	9.39641	9.11264	9.22399	8.26889	8.85671	9.18997	9.30493	9.30119	8.97599	9.51445	9.46596	9.44546	9.13797	9.29915	9.22341	9.75126	8.9129	9.16648
AGAP002030	bromodomain and WD repeat domain containing protein 1/3	11.7471	11.0426	11.8852	11.9076	11.9076	11.8782	11.7445	11.8454	11.7842	11.8319	12.0441	11.9103	11.6714	11.8257	10.8043	11.4775	11.5647	11.6827	11.4974	11.1767	12.0536	12.0225	11.9334	11.5066	11.6215	11.6739	11.8832	11.3001	11.7153
AGAP009307	bromodomain-containing protein 7/9	9.86575	10.0729	10.1665	10.0427	10.0058	10.1294	10.0105	10.0818	9.98255	10.1064	10.451	10.3874	10.0048	9.96681	9.71329	9.85388	9.93139	9.92643	9.84023	9.68102	10.4521	10.3297	10.3098	10.0311	10.1309	10.0481	10.5277	10.2209	10.0008
AGAP003845	bromodomain-containing protein 8	10.1989	10.0335	10.6283	10.2426	10.4895	10.297	10.3787	10.4793	10.4351	10.4462	10.8029	10.6579	10.0901	10.2278	9.80679	9.93133	10.143	10.2728	10.2726	10.1489	10.8333	10.7813	10.6929	10.1434	10.3419	10.1449	10.8834	10.3037	10.3222
AGAP002040	Brother of iHog	8.63737	8.10425	8.60502	8.75029	8.54826	8.63134	8.73842	8.64155	8.62905	8.33777	8.49718	8.46669	8.5159	8.65485	8.17664	8.55966	8.60133	8.62325	8.58236	8.38539	8.34507	8.47287	8.49924	8.45341	8.44803	8.56153	8.40891	8.35701	8.62385
AGAP009477	bruno	11.2844	11.0555	11.7481	11.2967	11.7087	11.3823	11.1601	11.4179	11.4317	11.4739	12.0381	11.8973	10.8801	10.9383	10.1871	10.7246	10.885	11.0185	10.4752	10.1366	11.7645	11.9237	11.7996	11.0098	11.1809	11.0337	11.6583	10.9269	11.0785
AGAP006689	BTB (POZ) domain containing 9	6.34067	6.38328	5.91021	6.30351	6.31908	6.45921	6.3008	6.01096	6.36728	5.83438	6.05599	6.33938	6.34499	6.09429	6.39191	6.54094	6.6114	6.50041	6.10978	6.26701	6.60202	6.60609	6.34672	6.43169	5.94263	5.81166	6.17068	6.74762	6.4556
AGAP006690	BTB (POZ) domain containing 9	10.3018	10.6257	9.98723	10.3944	10.2504	10.5905	10.2692	9.99327	10.8719	9.97332	9.78866	9.91848	10.2727	10.1026	10.5456	10.5369	10.4948	10.2611	9.47765	9.89529	10.2425	10.4104	10.1296	10.5368	9.97988	10.33	9.87327	10.3623	10.088
AGAP008739	BTB (POZ) domain containing 9	7.64527	7.48226	7.56649	7.33567	7.33559	7.44178	7.64523	7.49774	7.5732	7.53163	7.78242	7.40777	7.32107	7.14179	6.80629	7.1023	7.65734	7.26213	7.71692	7.4115	7.43192	7.44968	7.28009	7.98207	7.68778	7.5915	7.61449	7.5379	7.26472
AGAP006173	BTB/POZ domain-containing adapter for CUL3-mediated RhoA degradation protein	9.14204	9.43167	9.08847	9.06835	9.17436	9.20152	9.22539	9.11078	9.09058	9.16469	9.27356	9.2081	9.18591	8.99415	9.35682	9.24001	9.17727	9.05743	8.99914	9.18719	9.20543	9.2146	9.23112	9.23959	9.16155	9.10642	8.98206	9.31011	9.06842
AGAP006777	BTB/POZ domain-containing protein 10	9.51843	9.52651	9.74042	9.52201	9.71673	9.62596	9.61329	9.66028	9.64316	9.63478	9.89735	9.81467	9.54248	9.5373	9.45559	9.4382	9.48314	9.54379	9.5084	9.34419	10.1437	9.94444	9.88371	9.63211	9.65638	9.66688	9.83149	9.49981	9.51989
AGAP011686	BTB/POZ domain-containing protein 13 (germ cell-less protein-like 1)	9.86154	9.73236	9.86228	9.97266	10.0285	9.82268	9.96076	9.98537	9.99567	9.86463	9.94528	9.88257	9.82568	9.85089	9.76067	9.70012	9.79716	9.83262	9.69999	9.54447	10.1286	10.0343	9.82494	9.70098	9.76604	9.97319	9.83818	9.53951	9.72026
AGAP002951	BTB/POZ domain-containing protein 7	10.228	9.62872	10.4174	10.1721	10.4232	10.2394	10.1385	10.3275	10.2573	10.3512	10.6744	10.4465	9.94536	10.0771	9.23288	9.73191	9.9266	10.0392	9.94521	9.61579	10.679	10.5668	10.5	9.95367	10.2194	9.98943	10.5198	9.80852	10.1129
AGAP006714	BTB/POZ domain-containing protein 9	9.74683	9.88095	9.64559	9.69066	9.66472	9.63387	9.59767	9.60297	9.54639	9.54292	9.75581	9.67595	9.7104	9.53183	9.86888	9.67636	9.53646	9.58521	9.63156	9.62345	9.72957	9.67149	9.61998	9.64691	9.73207	9.74629	9.7259	9.75665	9.63481
AGAP000805	BTB/POZ domain-containing protein KCTD16	6.47169	5.95095	6.12228	6.25094	6.39892	6.27172	6.46916	6.38025	6.16185	6.22264	5.81698	6.16344	5.98477	6.23517	5.7101	6.30201	6.3623	6.39986	7.15874	6.80388	5.99073	5.93983	6.11434	6.16095	6.27303	6.0249	6.17636	5.95854	6.47685
AGAP000478	BTB/POZ domain-containing protein KCTD9	7.82367	8.1695	7.62402	7.84139	7.63632	7.6591	7.72291	7.65819	7.79987	7.63024	7.75411	7.72355	7.87425	7.73101	7.84646	7.64245	7.7879	7.7543	7.69544	7.69306	7.60325	7.65915	7.67673	7.91617	7.88846	7.65003	7.81973	7.96978	7.84643
AGAP002301	bud site selection protein 31	8.55361	8.6593	8.72145	8.62203	8.50144	8.77394	8.83223	8.90402	8.78581	8.7371	8.72697	8.84175	8.64595	8.64948	8.89247	8.67354	8.71685	8.6558	9.04395	9.03773	8.72519	8.65956	8.8606	8.62815	8.57662	8.78772	8.84487	8.88949	8.74668
AGAP002537	BURS_ANOGA	1.30884	1.31531	1.42278	1.14145	1.22449	1.15977	1.38753	1.14012	1.22887	1.15123	1.25901	1.31366	1.21379	1.3178	1.16652	1.15216	1.39655	1.36747	1.39394	1.30548	1.25954	1.61748	1.15064	1.28797	1.30734	1.31951	1.38604	1.22449	1.37956
AGAP001951	butyryl-CoA dehydrogenase	10.9901	11.3517	10.7399	10.8003	10.7069	10.7623	10.6929	10.7032	10.8003	11.2581	10.895	10.978	11.6357	11.2734	12.0378	11.4996	11.1188	11.0367	10.9906	11.1627	11.1416	11.1104	11.1507	10.9702	10.7083	10.9553	10.7522	11.1539	10.8538
AGAP008602	butyryl-CoA dehydrogenase	10.2439	10.5518	10.0481	10.1663	9.97526	10.1754	10.2024	10.1366	10.0839	9.82189	9.70959	9.80695	10.128	10.0661	10.4478	10.2756	10.1107	10.0719	9.9018	10.2066	9.79469	9.8598	9.84846	10.1418	10.1633	10.2987	9.99112	10.2828	10.1489
AGAP002923	bystin	11.2727	11.3853	11.3033	11.2228	11.2826	11.2672	11.2808	11.3296	11.3111	11.3239	11.423	11.4756	11.4087	11.4107	11.5659	11.4212	11.3806	11.3916	11.3448	11.4347	11.3015	11.3178	11.366	11.4008	11.3529	11.3435	11.5425	11.4536	11.4264
AGAP001880	bZIP factor, other	2.60858	2.32188	2.71887	2.58909	2.52921	2.78492	2.58953	2.94379	2.75945	2.62723	2.52227	2.73752	2.44198	2.53381	2.50003	2.4395	2.4765	2.60106	2.81638	2.48663	2.83633	2.77559	2.88663	2.72382	2.61126	2.63353	2.62678	2.46283	2.60082
AGAP002830	C-1-tetrahydrofolate synthase, mitochondrial precursor	12.6118	12.7869	12.1816	13.1565	13.4252	13.0053	12.8663	12.963	12.9977	13.7731	13.4223	13.3833	12.2488	12.8921	13.104	12.8976	12.7061	12.3708	11.8529	11.921	12.0742	12.787	12.538	12.8496	12.0348	11.8325	12.3149	12.7238	12.7894
AGAP011109	C2 domain-containing protein 3	9.14535	8.84034	9.30839	9.14862	9.27088	9.17065	9.1664	9.27665	9.0692	9.30173	9.52382	9.40543	9.04381	9.0685	8.72013	8.85198	9.0338	9.17592	9.15104	8.91314	9.58578	9.45743	9.31588	9.02655	9.08753	9.19005	9.44276	8.98519	9.04348
AGAP000946	C-4 methylsterol oxidase	5.84568	5.6968	5.56155	5.39406	5.22731	5.42851	4.99197	5.15722	5.23595	5.67165	5.84996	6.00253	6.13599	6.04466	6.21377	5.90482	6.01274	5.32724	6.48929	6.49689	5.8534	5.6509	5.86126	6.08155	5.93648	6.14087	6.12531	6.35733	6.16091
AGAP002766	C-4 methylsterol oxidase	-0.0466789	-0.159615	-0.15881	-0.0670716	-0.11915	-0.083489	-0.161357	-0.116211	0.0884172	0.0667816	-0.160186	-0.159783	-0.158554	-0.15936	0.138582	-0.0371594	-0.163423	-0.162792	-0.160895	-0.154012	-0.160116	-0.161204	-0.15946	-0.0212341	-0.153765	-0.152146	-0.161463	-0.0218569	-0.0741402
AGAP002767	C-4 methylsterol oxidase	8.89032	8.94723	8.39557	8.62262	8.64558	8.1891	8.25577	8.28892	8.58851	9.51041	9.42603	9.52542	9.63173	9.77898	10.0292	9.78121	9.63502	9.59555	8.6589	9.1923	9.14751	9.38516	9.29366	9.30693	9.3198	9.38295	9.62379	9.86553	10.0881
AGAP002769	C-4 methylsterol oxidase	10.4804	10.7864	10.1033	10.3184	10.284	9.9083	10.0585	9.85092	10.1014	10.8466	10.8312	10.7741	11.2855	11.2147	11.6363	11.3136	11.2085	11.0236	10.7685	11.3458	10.8612	10.7823	10.8345	10.8451	10.9063	11.0372	11.0675	11.443	11.3659
AGAP003209	C-4 methylsterol oxidase	8.28068	8.72295	8.03799	7.8	7.54647	7.68992	7.79475	7.32603	7.59763	8.41602	8.28831	8.57411	8.90916	8.77753	9.29697	8.69062	8.64452	8.2854	7.69133	8.71305	8.12994	8.05395	8.77318	8.44755	8.32121	8.172	8.53063	9.35121	8.81641
AGAP012115	Ca2+-transporting ATPase	10.5764	10.1345	10.7481	10.8089	10.8753	10.6429	10.4916	10.5626	10.5914	10.5516	10.7256	10.5903	10.3877	10.6454	9.98573	10.3725	10.5762	10.6858	10.5549	10.3507	10.5983	10.746	10.5954	10.5147	10.6038	10.5585	10.6849	10.3916	10.6191
AGAP001177	Ca2+-triggered coelenterazine-binding protein 1	3.39467	3.21101	3.53673	3.17963	3.31032	3.51042	3.5818	3.69969	3.38372	3.78697	3.39684	3.40684	3.5095	3.5214	3.15331	3.07851	3.58843	3.19188	4.12567	3.77593	3.67702	3.3714	3.25733	3.36349	3.13979	3.28434	3.43072	3.4887	3.42767
AGAP004059	Ca-activated cl channel protein	8.58273	8.24724	9.27339	9.18916	9.43352	9.14603	9.14251	9.26029	9.09513	9.2019	9.65118	9.47045	8.54985	8.81611	7.89741	8.3702	8.73371	8.65462	9.04164	8.86837	9.70787	9.54653	9.28661	8.75769	8.80017	8.64525	9.1635	8.47628	8.78216
AGAP009889	cabut	10.3625	10.0569	10.264	10.4583	10.5926	10.414	10.3907	10.3176	10.652	10.3601	10.1526	10.2014	10.4776	10.6005	10.4131	10.3686	10.3918	10.4569	10.5183	10.3431	11.4082	11.1367	11.1648	10.3858	10.4657	10.8276	9.911	10.1429	10.1298
AGAP007938	CACT	11.718	11.6596	11.7368	11.7086	11.7483	11.8719	11.8757	11.9036	11.7913	11.725	11.7942	11.7931	11.873	11.7958	11.9939	11.7794	12.0355	11.9295	12.3473	12.0721	12.4163	12.1285	12.0822	12.2164	11.9952	12.3788	11.9329	12.0622	11.5765
AGAP006542	cactin	9.3458	9.36723	9.51625	9.52168	9.64109	9.57429	9.51506	9.60437	9.54038	9.55579	9.78902	9.79457	9.34689	9.3775	9.45998	9.4195	9.33527	9.30124	9.42033	9.36808	9.64598	9.68898	9.5873	9.42051	9.42719	9.25257	9.66176	9.53209	9.37928
AGAP006256	Cad74A	6.68354	6.40879	6.53231	6.85379	6.95121	6.41519	6.77548	6.83193	6.81079	6.75413	6.61396	6.83157	6.58062	6.788	6.20177	6.27469	6.60107	6.6503	6.6987	6.46655	6.8571	6.83752	6.89924	6.40532	6.80697	6.9907	6.70694	6.28734	6.97586
AGAP003607	Cad96Cb, isoform B	5.87478	6.01235	5.73675	5.75343	5.51296	5.70864	6.13177	5.99474	5.90643	5.63367	5.30749	5.46712	5.82781	6.06459	5.8068	5.991	5.93314	5.89108	6.03962	5.77021	5.5489	5.35788	5.63708	5.67588	5.8483	5.42992	5.72524	5.26455	5.83778
AGAP009711	cadherin	5.05079	4.60387	5.08846	5.33057	5.34874	5.16833	5.64913	5.55077	5.46362	5.30943	4.83608	5.43305	5.11894	5.26969	4.57777	5.29374	5.37645	5.42149	6.23275	5.49444	5.01702	5.23559	5.10296	5.06836	5.27961	4.98059	5.02143	4.9896	5.48349
AGAP009715	cadherin	0.962176	0.911159	1.02747	0.893155	0.886833	1.1173	1.136	1.05744	0.843134	1.21338	0.850899	0.851686	0.854087	0.852511	1.01742	0.853598	1.10361	0.845804	1.10005	0.862956	0.851036	1.17912	0.911891	0.9907	0.938825	1.02103	0.953503	0.85822	1.01237
AGAP009716	cadherin	5.73644	5.19642	5.85685	5.89736	5.92843	6.02026	6.14161	6.35068	5.76161	5.8633	5.60043	5.64806	5.38734	5.93879	5.07322	5.70627	5.80237	6.11439	6.89149	6.66138	5.44061	5.77832	5.61701	5.84389	5.66989	5.44328	5.8552	5.50766	6.24278
AGAP009717	cadherin	5.41739	4.71987	5.17888	5.69006	5.40114	5.59339	5.99794	5.76184	5.73417	5.40232	5.23992	5.32713	5.20951	5.57486	4.74479	4.97132	5.38816	5.60543	6.60998	6.24272	5.37815	5.28149	5.28835	5.20468	5.49868	5.21899	5.39137	5.07686	5.43691
AGAP009723	cadherin	7.28957	6.42509	7.38403	7.35626	7.34676	7.48891	7.58236	7.85446	7.3951	7.31599	7.08595	7.29556	7.08203	7.63714	6.4513	7.1173	7.49063	7.62463	8.69428	8.19381	7.34308	7.36544	7.22528	7.3484	7.43544	7.07738	7.53969	6.80486	7.53279
AGAP001591	cadherin-87A	3.47179	2.98091	3.48314	3.34874	3.19546	3.29172	3.43923	3.57274	3.26986	3.17494	3.11366	3.48638	3.272	3.58783	2.92382	3.09104	3.2905	3.47547	3.56505	3.87518	3.56355	3.28505	3.52639	2.89714	3.16947	3.25234	3.57166	2.95918	3.26057
AGAP003579	cadherin-87A	9.26529	8.61158	9.26703	9.24214	9.3236	9.19164	9.24444	9.23696	9.18528	9.22842	9.26373	9.22174	9.35406	9.48196	8.85476	9.21608	9.27097	9.5171	9.58993	9.24912	9.49128	9.40219	9.48633	9.17693	9.30108	9.62554	9.20717	8.89371	9.30404
AGAP004298	calcineurin beta subunit	9.95671	9.96552	10.0536	9.84408	9.93436	9.87473	9.82117	9.91487	9.90437	9.97394	10.0464	9.99576	9.83098	9.89843	10.0531	9.82434	10.0297	9.89441	9.78035	9.74382	9.96116	9.90525	9.9521	9.92451	10.0104	9.93747	9.84635	9.91165	9.80508
AGAP008474	calcium and integrin-binding protein 1	8.67747	9.07919	8.43528	8.78064	8.37265	8.79267	9.00917	8.57353	8.72367	8.64345	8.28865	8.43597	8.75631	8.56471	8.90285	8.82452	8.74766	8.61467	8.81487	9.24347	8.2078	8.21077	8.38681	8.89564	8.44191	8.82078	8.31698	8.71133	8.56715
AGAP013280	calcium and integrin-binding protein 2	7.96982	8.5091	8.08517	8.7044	8.45361	8.57706	8.75489	8.6073	8.56405	7.80144	7.95179	8.131	8.32332	7.9464	8.474	8.76356	8.59531	8.5692	8.96423	9.35394	8.11328	8.05132	8.00008	8.532	8.2984	8.46126	8.63509	9.06079	8.64581
AGAP000812	calcium binding protein	10.5655	10.0977	10.3554	10.5292	10.6202	10.5123	10.3125	10.4934	10.3592	10.4433	10.2932	10.4385	10.5001	10.3598	10.2603	10.3819	10.3361	10.47	9.93275	9.6943	10.5161	10.5077	10.4037	10.3021	10.3499	10.3921	10.1094	10.0365	10.3162
AGAP011060	calcium binding protein 39	9.56271	9.75575	9.69444	9.72034	9.62566	9.7635	9.71412	9.71555	9.6726	9.60843	9.49773	9.50981	9.67599	9.78411	9.87638	9.77166	9.67953	9.65402	9.53614	9.66168	9.46068	9.40763	9.45289	9.63178	9.63904	9.63097	9.57151	9.64529	9.6006
AGAP011546	calcium channel flower	9.12691	9.1743	9.05571	9.17914	9.139	9.04639	8.83434	8.99706	9.19166	9.1144	9.00488	9.12143	9.11224	9.08313	9.16776	9.2242	9.1106	9.20199	8.96053	8.85581	9.33395	9.29265	9.24974	9.13226	9.12967	9.12486	8.98112	9.0148	9.13324
AGAP005953	calcium homeostasis endoplasmic reticulum protein	10.9093	10.8128	10.987	10.9753	10.9493	11.0687	11.0967	11.0519	11.0081	10.8638	10.8745	10.8965	10.9779	11.0082	10.8572	10.9411	11.0271	11.0535	11.1229	11.1093	10.8465	10.8521	10.9231	10.9586	10.9478	10.9746	11.054	11.0207	11.069
AGAP005071	calcium release-activated calcium channel protein 1	9.82657	9.74966	9.85103	9.94501	9.92676	9.92074	9.88954	9.90326	9.90764	9.97899	10.1013	9.98935	10.0321	10.0149	10.0138	9.95849	9.91289	9.99496	10.2231	10.0275	10.2012	10.1016	10.0341	9.92011	10.0936	10.239	9.98343	9.84424	9.84688
AGAP009117	calcium uptake protein 1, mitochondrial	11.1513	11.3267	11.0422	11.2301	11.1242	11.2244	11.3742	11.2823	11.1144	11.1446	11.0032	11.0314	11.1142	11.0834	11.2201	11.0531	11.103	11.0659	11.0311	11.1317	10.9401	10.9848	11.0181	10.9668	10.9687	11.0127	10.8417	11.0043	11.0522
AGAP008967	calcium/calmodulin-dependent 3',5'-cyclic nucleotide phosphodiesterase	7.39241	6.9566	7.21801	7.43926	7.18816	7.24874	7.35567	7.43427	6.95838	6.92389	6.31205	6.58285	6.82246	7.21936	6.77758	6.79427	7.09071	7.10286	7.6277	7.25102	6.76892	6.83343	7.09961	7.14996	7.03933	6.94203	6.69311	6.83773	7.10615
AGAP000028	calcium/calmodulin-dependent protein kinase (CaM kinase) II	10.7301	10.4995	11.2071	10.7083	11.0786	10.8207	10.8179	11.0588	10.8637	10.9957	11.5201	11.3569	10.3389	10.4833	9.85418	10.2378	10.4905	10.6973	10.7898	10.3436	11.3894	11.4022	11.3275	10.718	10.7773	10.4405	11.428	10.5473	10.71
AGAP005306	calcium/calmodulin-dependent protein kinase I	9.15701	8.66656	9.0997	8.88677	9.1885	8.72061	8.72249	8.93882	9.06166	9.36981	9.24859	9.21632	8.79484	9.04714	8.51521	8.88594	8.90511	8.99496	8.74516	8.42299	9.22749	9.24317	9.31415	8.90058	8.90235	8.8635	9.17491	8.81634	8.98604
AGAP002250	calcium/calmodulin-dependent protein kinase kinase	10.4499	9.75166	10.1601	9.88686	10.2514	9.76351	9.49469	9.73396	10.0103	10.4766	10.0979	10.2402	10.0964	10.3874	9.97049	10.1183	9.82773	10.1523	9.42382	9.21161	9.83627	10.086	10.1485	9.82671	9.638	9.4768	9.60874	9.58954	9.96811
AGAP001683	calcium/calmodulin-dependent serine protein kinase	9.39655	9.13401	9.46384	9.34761	9.423	9.25176	9.16594	9.32421	9.41133	9.54165	9.47861	9.49031	9.23572	9.37583	8.89907	9.1883	9.30839	9.35806	9.67715	9.12686	9.51384	9.59566	9.54771	9.24366	9.34504	9.31749	9.41146	9.30162	9.42342
AGAP000958	calcium-binding mitochondrial carrier protein Aralar1	11.8149	11.6746	11.6754	11.8561	11.9861	11.7245	11.6708	11.728	11.9191	11.9626	11.8322	11.8658	11.79	11.9719	11.935	11.9006	11.7786	11.8341	11.5007	11.612	11.7487	11.7294	11.7754	11.836	11.8239	11.8189	11.6822	11.8676	11.848
AGAP004812	calcium-independent phospholipase A2	11.9559	11.6133	11.9479	12.0116	12.0199	12.0119	11.9555	12.0097	11.9091	11.93	11.785	11.837	12.0809	11.9149	11.8558	11.8486	11.89	11.9334	12.0289	11.7677	12.2148	12.0427	11.91	11.8595	12.005	12.2059	11.7386	11.5803	11.7263
AGAP002107	calcyclin binding protein	10.0879	10.3445	9.90821	10.0953	9.9211	10.1352	10.127	10.0893	10.0903	10.2139	10.2545	10.2052	10.2307	10.1022	10.3548	10.2185	10.1224	10.0884	10.142	10.3641	10.0228	10.0081	9.98145	10.244	9.95102	10.0487	10.1819	10.395	10.147
AGAP007666	calcyphosin-like protein	9.96068	10.1747	9.94478	9.689	9.60243	9.60909	9.78069	9.67735	9.53363	9.51749	9.55239	9.41315	10.036	9.59412	10.1718	9.95596	9.83577	9.82542	10.57	10.4155	10.2482	9.94325	9.76378	10.0851	10.2225	10.6763	9.36951	9.65083	9.49473
AGAP010957	calmodulin	12.5185	12.6148	12.5858	12.4951	12.4918	12.5171	12.4411	12.5266	12.5617	12.6764	12.5091	12.6722	12.4948	12.5443	12.5956	12.5951	12.658	12.6371	12.555	12.4535	12.6836	12.7221	12.7357	12.5739	12.6081	12.6034	12.466	12.5875	12.5807
AGAP005032	calnexin	11.0777	10.7396	11.0565	11.2623	11.2075	10.9769	10.7393	10.8236	10.9124	10.8296	10.99	11.0159	11.3263	11.1165	10.6928	11.0255	11.1096	11.1453	11.0496	10.8876	11.2444	11.0862	11.2558	10.9831	11.1064	11.2225	10.9406	11.0249	10.9388
AGAP012068	calpain, invertebrate	11.7014	11.5781	11.6099	11.6034	11.6613	11.5181	11.5676	11.5903	11.5497	11.5358	11.5524	11.5625	11.8726	11.7739	11.6839	11.7306	11.7522	11.7215	11.9792	11.8484	11.9667	11.7998	11.8356	11.6809	11.7995	12.0096	11.5558	11.6492	11.6881
AGAP000829	calpain-15	10.8898	10.9792	10.8596	10.7817	10.7575	10.8211	10.8553	10.872	10.8135	10.8676	10.9901	10.9138	10.9416	10.8363	10.8056	10.8459	10.7276	10.7987	10.8328	10.7784	10.9366	10.957	10.94	10.8563	10.8208	10.8515	10.9525	11.0285	10.908
AGAP012066	calpain-3	9.6052	9.8809	9.6088	9.76355	9.84899	9.62784	9.56679	9.57215	9.6102	9.53754	9.5339	9.41963	9.73264	9.75768	10.1557	9.94681	9.90155	9.9014	10.1175	10.2199	9.85932	9.79726	9.81943	9.92527	10.0054	10.1633	9.72528	9.91688	9.83548
AGAP012069	calpain-3 isoform b	5.53776	5.77085	5.66038	5.75237	5.15755	5.67298	6.14227	6.13109	5.80219	5.3677	5.03096	5.27211	5.54276	5.25097	5.22861	5.57652	5.74228	5.34971	5.52219	5.9463	5.05605	5.33249	5.56121	5.77305	5.56722	5.65008	4.94138	5.32138	5.53737
AGAP010834	calpain-7	8.85305	8.75672	9.00101	9.0094	8.99625	9.00598	8.9652	8.9094	9.01003	9.02845	9.15894	8.93787	9.15907	9.07971	9.06787	9.19268	8.98456	9.16763	9.40378	9.43456	9.34269	9.31475	9.23129	9.07314	9.14149	9.38256	9.1204	9.1925	8.93147
AGAP010395	calpain-C	7.84827	7.66072	7.80655	8.00416	7.79572	8.14416	8.25371	8.13453	8.05755	7.61997	7.42892	7.53547	7.61006	7.57624	7.53098	7.57373	7.80146	7.60032	7.6246	7.86604	7.52655	7.11103	7.42137	7.72955	7.43788	7.57447	7.10446	7.48919	7.53719
AGAP004212	calreticulin	13.4647	13.5414	13.4046	13.4116	13.3003	13.3639	13.2082	13.1544	13.2909	13.6794	13.6767	13.7175	13.7781	13.6401	13.8698	13.7121	13.7181	13.749	13.3135	13.2778	13.7445	13.7168	13.7104	13.6698	13.6053	13.7863	13.6689	13.8884	13.6906
AGAP007103	calsyntenin-1	12.4166	12.2484	12.3801	12.4868	12.5047	12.3007	12.1349	12.1785	12.3403	12.4418	12.494	12.5364	12.4227	12.5443	12.0989	12.4219	12.461	12.5034	12.0037	11.9628	12.4168	12.5065	12.4779	12.3606	12.43	12.406	12.1824	12.2232	12.3843
AGAP010392	calumenin	10.6652	10.5733	10.3882	10.3369	10.312	10.2921	10.4003	10.2379	10.3773	10.569	10.4325	10.484	10.8474	10.6317	10.9059	10.9191	10.9203	10.7393	10.6951	10.7638	10.9577	10.7082	10.6877	10.857	10.653	10.8115	10.1455	10.7116	10.4064
AGAP010191	calumenin isoform b precursor	10.5514	10.7963	10.216	10.3017	10.154	10.3373	10.4863	10.2474	10.3311	10.2107	10.024	10.0345	10.5901	10.3893	10.7738	10.6167	10.6339	10.4079	10.5569	10.8906	9.98896	10.0239	10.0256	10.5579	10.356	10.4366	9.96614	10.457	10.3244
AGAP000237	cAMP response element-binding protein (CREB)	9.17031	8.78969	9.25783	9.26688	9.30841	9.15104	9.08391	9.21019	9.13673	9.34422	9.22982	9.3455	8.94417	9.18856	8.71854	8.92475	8.96924	9.10064	8.69475	8.5382	9.36807	9.41172	9.27317	9.0934	9.02202	9.03807	9.06044	8.90729	9.07891
AGAP004940	cAMP-dependent protein kinase regulator	10.4995	10.2803	10.3316	10.1267	10.1956	10.0828	10.0736	9.98362	10.2376	10.3386	10.0901	10.0676	10.0638	10.2607	9.99196	10.0828	10.2859	10.1805	9.79268	9.78023	10.0069	10.2886	10.2093	10.14	10.1667	9.99679	10.0406	9.95221	10.153
AGAP006448	cAMP-dependent protein kinase regulator	10.4179	10.0894	10.4106	10.4315	10.4265	10.4376	10.3484	10.3895	10.3241	10.2412	10.1699	10.132	10.1967	10.3076	9.82683	10.1857	10.304	10.3042	10.0692	9.93285	10.1033	10.1826	10.2087	10.167	10.2086	9.98811	10.0437	10.0335	10.2496
AGAP008615	Canopy homolog 2	10.2821	10.4024	10.1729	10.025	9.74774	9.98905	9.79856	9.77432	9.77525	10.0352	10.0643	10.1371	10.3149	9.99467	10.8488	10.4638	10.3674	10.4172	10.0775	10.2353	10.5824	10.4409	10.4857	10.3876	10.0626	10.5184	10.0677	10.8861	10.1415
AGAP004267	CAP10_ANOGA	7.85393	8.04406	7.97302	7.66178	7.8386	7.86816	8.00359	8.05251	7.94618	7.96822	8.08948	8.02842	7.87053	7.80444	7.85339	7.69698	7.7823	7.84756	8.00544	7.99342	7.76785	8.08305	7.87754	8.09816	7.87569	7.85378	8.209	8.0896	7.9073
AGAP000347	CAPA	7.59357	7.70944	7.10641	7.30877	7.42032	7.12496	6.92184	7.27915	7.36129	7.51606	7.52659	7.56615	8.1003	7.8187	8.09004	7.95078	7.80837	7.59778	7.79264	8.05879	7.26115	7.5528	7.63056	7.67484	7.88137	7.70853	7.3794	8.04793	7.84544
AGAP009210	CAP-Gly domain-containing linker protein 1	11.4729	11.2482	11.469	11.4353	11.3861	11.4126	11.487	11.4281	11.4334	11.3632	11.2713	11.3208	11.3292	11.4181	11.1451	11.252	11.3323	11.2784	11.303	11.2353	11.2967	11.2999	11.3455	11.1668	11.2019	11.247	11.3061	11.2683	11.3806
AGAP006141	Capping protein (actin filament) muscle Z-line, alpha 1	10.8591	10.9904	10.904	10.9079	10.8836	10.9309	10.8232	10.8862	10.9064	10.9344	11.0528	10.9839	11.0207	10.9943	11.0388	10.9255	10.9398	10.9671	10.7477	10.6524	11.1566	11.084	11.0331	10.9803	11.0514	11.0285	11.0264	10.965	10.9121
AGAP005539	cappuccino	9.51336	9.74855	9.19502	9.38248	9.18433	9.44943	9.5121	9.39648	9.41689	9.26459	9.2135	9.23366	9.61126	9.29293	9.77094	9.59127	9.62845	9.43404	9.79115	9.85583	9.28267	9.30931	9.2102	9.7275	9.52367	9.5246	9.42623	9.7257	9.59017
AGAP000826	cap-specific mRNA (nucleoside-2'-O-)-methyltransferase 1	10.2747	10.3936	10.3946	10.1705	10.1874	10.2287	10.1284	10.2302	10.2457	10.1975	10.4233	10.3673	10.1897	10.2566	10.1684	10.1279	10.0351	10.1316	10.0904	9.86603	10.1686	10.3523	10.2893	10.1973	10.2202	10.0793	10.472	10.3191	10.2282
AGAP002359	carbonic anhydrase	12.4381	12.6367	12.3079	12.7844	12.563	12.7976	13.0038	12.7755	12.9544	12.416	12.3962	12.5572	12.3767	12.6271	12.4885	13.112	13.0425	12.7837	13.1708	13.6163	12.4929	12.5568	12.8725	12.7599	12.8737	12.9364	13.2366	13.3837	13.1948
AGAP002992	Carbonic anhydrase	9.40678	9.66936	9.3133	9.43108	9.47952	9.54829	9.45557	9.47215	9.47619	9.77809	9.60205	9.55885	9.60396	9.76596	10.1303	9.73852	9.60522	9.66395	9.59263	9.6687	9.40812	9.4771	9.37004	9.62448	9.34242	9.57174	9.49316	9.70224	9.59263
AGAP003289	carbonic anhydrase	10.6322	10.8384	10.479	10.5253	10.46	10.4474	10.4622	10.2095	10.4835	11.1615	10.9678	10.8639	11.4849	11.6325	11.8212	11.503	11.5273	11.3942	11.1099	11.933	10.7525	10.9898	11.2155	11.5277	11.4541	11.4994	11.3003	11.7214	11.6875
AGAP004895	carbonic anhydrase	5.86457	5.6294	5.5224	5.76339	5.67962	5.61855	5.53619	5.39949	5.58671	5.16802	5.39641	5.39472	5.7891	6.04703	5.41114	5.98171	5.79155	5.80673	6.38955	6.66759	5.50044	5.31947	5.6932	5.83263	5.92885	5.8985	5.86753	6.00245	6.20347
AGAP005066	carbonic anhydrase	0.715707	0.93352	0.836849	0.710212	0.9471	0.859928	0.713806	0.842513	0.880855	0.717581	0.87832	0.82997	0.718724	0.717308	0.880306	0.718285	0.804135	0.711288	0.822098	0.870672	0.974205	0.714075	0.832252	0.854265	0.727135	0.729982	0.912209	1.07427	0.796557
AGAP007550	carbonic anhydrase	12.31	12.5589	12.3143	12.3927	12.1477	12.3024	12.3369	12.1564	12.0964	12.0742	11.8563	11.9106	12.1164	11.9718	12.2676	12.2716	12.1618	12.1498	11.6369	11.9203	11.6365	11.66	11.7055	11.9639	11.9249	12.0182	12.091	12.4095	12.2033
AGAP010052	carbonic anhydrase	10.8914	11.1004	10.6653	10.3655	10.1394	10.3915	10.3473	10.3294	10.5112	11.0199	10.7065	10.6553	11.0779	11.2848	11.3662	10.9638	11.1791	11.043	10.347	11.0945	10.6021	10.7546	10.9656	11.15	11.0649	11.0689	10.8154	11.3096	11.2588
AGAP000401	carbonic anhydrase 2	5.98614	6.16311	5.86405	6.28173	6.16717	6.19804	6.11746	5.97134	5.99827	6.21415	6.10365	6.21598	6.54905	6.41027	6.64671	6.28396	6.28067	6.226	6.31298	6.59248	6.24741	6.23671	6.12754	6.36106	6.13174	6.31602	5.90686	6.69697	6.24554
AGAP010844	carbonic anhydrase 7	-0.892492	-0.892081	-0.891577	-0.844005	-0.895283	-0.753382	-0.89317	-0.89481	-0.894924	-0.891825	-0.892438	-0.892186	-0.826697	-0.770878	-0.879641	-0.767421	-0.796257	-0.792298	-0.892882	-0.750379	-0.892394	-0.893075	-0.891984	-0.886887	-0.881783	-0.746815	-0.893237	-0.887084	-0.895129
AGAP013402	carbonic anhydrase I	9.21677	9.41027	9.04541	9.55759	9.27827	9.73197	9.90197	9.56164	8.68162	9.15231	8.90604	9.03384	9.59668	9.36011	9.70555	9.47791	9.35526	9.11475	8.16388	7.53381	8.85818	9.25883	9.02067	8.79728	8.97528	8.46535	8.19688	8.78992	8.98213
AGAP002360	carbonic anhydrase III	-1.20138	-1.20023	-0.99386	-1.03349	-1.2052	-1.19357	-1.20332	-1.20489	-1.20496	-1.19953	-1.20122	-1.09802	-1.04468	-1.19979	-1.1892	-1.19885	-1.20466	-1.2044	-1.20249	-1.19123	-1.2011	-1.20304	-1.19996	-1.19483	-1.19086	-1.18846	-1.20352	-1.19498	-1.2051
AGAP000688	carbonic anhydrase-related protein 10	3.5154	3.3221	3.42738	3.46984	3.62513	3.67092	3.81919	3.79301	3.69428	3.86652	3.62311	3.66758	3.43253	3.77455	3.17733	3.58919	3.74502	3.60872	4.61277	4.03659	3.7508	3.29489	3.49648	3.47669	3.79724	4.09629	3.41241	3.37572	3.95057
AGAP000715	carbonic anhydrase-related protein 10	7.02527	7.04964	7.09293	6.7963	7.09161	6.67874	6.88895	6.95802	6.81221	7.07762	7.49048	7.16135	6.5765	6.64212	6.23195	6.60396	6.63406	6.90446	7.3104	7.08009	7.2174	7.48154	7.31583	6.86306	7.24064	6.96124	7.36731	6.77836	6.88321
AGAP001101	carboxylesterase	8.90779	9.06884	8.58566	9.08086	9.02946	8.92704	9.20051	8.94267	9.14897	8.50225	8.23204	8.14088	8.56257	8.42613	8.42817	8.85884	8.86103	8.52611	8.31955	7.99587	7.93585	8.10731	8.253	8.51138	8.35574	8.04122	7.95774	8.15331	8.3426
AGAP002090	carboxylesterase	7.1163	6.8452	7.14706	6.84313	6.76657	6.9533	7.36922	7.33786	7.01655	6.92604	6.53387	6.84467	7.09081	7.4022	6.81802	7.12889	7.45621	7.53985	8.77292	8.48409	6.72342	6.75862	6.9635	7.43647	7.29249	7.00631	7.45025	7.15608	7.67146
AGAP002391	carboxylesterase	6.06013	6.15073	6.18888	5.82842	5.6507	5.63856	5.69025	5.55337	5.43128	5.17189	4.84892	4.98226	5.21776	5.35865	5.00557	5.50531	5.25449	5.17018	4.91836	4.99497	4.62664	5.1779	5.54338	4.97831	5.03316	5.0532	4.58893	5.12845	5.13222
AGAP003115	carboxylesterase	7.10829	6.54817	7.09791	7.10196	7.01856	7.28956	7.38359	7.53767	7.08569	6.94558	6.74679	7.05906	6.8254	7.31497	6.41026	6.93704	7.23156	7.31059	8.15239	7.91107	6.88533	6.95861	6.96709	7.1979	6.86381	6.97493	7.35707	7.09682	7.53523
AGAP003568	carboxylesterase	6.32746	5.65603	6.26121	6.40638	6.42106	6.67175	6.45954	6.90989	6.28477	6.35323	6.14123	6.23538	6.08484	6.48774	5.76467	6.35366	6.41878	6.52794	7.63355	7.14519	6.09938	6.40627	6.00561	6.09727	6.61364	6.37303	6.41565	6.06369	6.40579
AGAP005756	carboxylesterase	5.79663	5.67646	5.53095	5.62018	5.54128	5.73251	5.8504	5.4226	5.75642	5.92099	5.78803	5.65421	5.70738	5.56095	5.96989	5.96383	5.92013	6.09901	6.7608	6.52778	6.54097	6.16447	5.66826	5.89263	5.92397	6.26921	5.82258	5.98587	5.82381
AGAP005758	carboxylesterase	7.1703	6.83247	7.08724	7.23983	7.24639	7.32743	7.17523	7.40505	7.27395	7.22852	7.24643	7.22333	6.88356	7.20939	7.21515	7.17776	7.08618	7.17823	7.03723	7.35232	7.0377	7.20333	6.96253	7.05056	7.25433	7.00429	6.96552	7.05353	7.22685
AGAP005834	carboxylesterase	8.44347	8.30112	8.27271	7.96023	7.87636	7.8689	7.97291	7.83194	7.58201	8.70294	8.64052	8.63127	8.72544	9.01056	8.62467	9.42447	9.08485	9.06818	8.06062	8.2131	8.187	8.92014	8.88477	8.39012	8.22473	7.9252	8.42866	8.34684	8.8112
AGAP005837	carboxylesterase	9.72781	9.84373	9.34382	9.57216	9.56007	9.67294	9.68725	9.50056	9.73457	9.40641	9.21585	9.18196	9.65008	9.75237	10.0759	9.9213	9.83349	9.72008	9.27705	9.37495	9.37552	9.33765	9.36597	10.0011	9.60733	9.81104	9.07459	9.41795	9.41453
AGAP006228	carboxylesterase	11.02	11.4056	10.8654	11.5151	11.3363	11.4538	11.3863	11.1398	11.4319	10.7824	10.6848	10.8455	11.1688	11.0369	11.4543	11.3392	11.2302	11.1825	10.9005	11.2204	10.8868	10.7293	10.7436	11.2113	11.2973	11.4402	11.0364	11.386	11.1954
AGAP006723	carboxylesterase	8.61646	8.63195	8.29297	8.30467	8.44496	7.87536	7.23724	7.2385	8.10916	7.319	8.26848	8.37206	8.43455	8.75173	8.48102	7.91894	8.26006	7.71109	7.02179	6.80682	8.08866	8.4778	8.25475	7.23548	7.03064	7.2374	7.93832	8.16314	8.5689
AGAP006724	carboxylesterase	9.2217	9.59707	8.71514	8.17434	8.07428	7.84709	7.90829	7.91288	8.41369	8.14655	8.06983	7.68634	8.28122	8.41564	8.53244	8.04729	8.02861	8.03791	7.20616	7.55069	7.49161	7.55343	7.79438	8.04456	8.13208	7.84715	7.92801	8.20796	8.1356
AGAP006726	carboxylesterase	9.31964	9.62368	9.04375	9.15135	8.81616	8.97591	8.98606	8.9131	9.12708	8.95725	8.84248	8.80457	9.26059	9.18934	9.59582	9.47131	9.13986	9.19082	8.97854	9.45231	8.66665	8.843	9.03133	9.02826	9.09654	8.92355	9.04131	9.32272	9.31413
AGAP006727	carboxylesterase	8.9626	9.19954	8.73939	9.02861	8.86115	8.89455	8.83737	8.8044	8.99129	8.77645	8.83117	8.84985	9.24731	9.1787	9.38024	9.24118	9.14104	9.11723	8.87616	9.12519	8.74821	8.61543	8.88463	9.07338	8.9783	9.07036	8.87128	9.22055	9.01213
AGAP006728	carboxylesterase	4.2395	4.21284	4.15836	4.0327	3.88954	4.01912	3.80414	4.18577	3.67315	4.14578	4.24262	4.09922	4.27494	4.19533	4.47332	4.1297	3.9826	4.12503	4.28565	4.20749	4.24513	4.2518	4.36209	3.99906	4.21452	3.96801	4.36721	4.3737	4.29267
AGAP006956	carboxylesterase	5.08991	4.92906	4.66765	5.17636	5.15507	4.91039	5.19659	5.12168	5.07348	4.68297	4.9667	4.83618	5.1272	5.16309	4.9774	5.13484	5.20033	4.85958	5.31443	5.36803	5.42883	4.86718	4.95566	5.19822	5.2373	5.32049	4.89587	4.88026	4.59771
AGAP010390	carboxylesterase	6.76368	6.74735	6.54268	6.83423	6.7872	6.78892	6.93372	6.67205	6.89127	6.5615	6.22448	6.7387	7.12373	6.67469	7.11264	6.99314	7.27762	6.81686	7.0856	7.57194	6.95217	6.40078	6.17934	7.05646	7.21931	6.76667	6.48635	6.78267	7.06474
AGAP010917	carboxylesterase	9.26271	9.26763	9.19655	9.25207	9.1957	9.04685	9.2157	9.09959	9.14375	9.14924	9.24375	9.2592	9.25217	9.3441	9.26407	9.34998	9.26672	9.32121	8.97202	9.08353	9.31873	9.29952	9.20225	9.14547	9.2616	9.15238	9.39114	9.37525	9.23099
AGAP011365	carboxylesterase	4.9158	4.5152	4.93466	4.81922	4.96606	4.81455	4.66552	5.01774	4.85027	4.93929	4.90006	4.81283	5.02391	5.40258	4.81641	4.68007	4.88422	5.13021	5.4203	5.2245	4.99602	4.83954	5.24945	4.70304	5.05671	4.95407	4.92093	4.78495	4.78739
AGAP011366	carboxylesterase	3.91966	3.87051	4.17093	4.22602	4.09281	4.08547	4.15799	4.1436	4.19408	3.9494	4.22439	3.99629	3.86093	3.87705	3.91068	3.89128	3.7706	3.87704	4.67284	4.59423	4.42108	4.31681	4.09426	3.95363	3.88673	3.92135	4.36505	4.12715	3.99686
AGAP011507	carboxylesterase	8.02443	8.10336	8.0555	7.05012	7.19851	6.95286	7.09171	6.85767	7.12496	8.834	8.29299	8.41137	7.96537	8.23824	8.33361	8.20336	8.22263	8.27556	7.4069	7.39773	7.4264	7.96285	8.081	8.19648	8.06725	7.80626	7.86319	7.6887	8.06914
AGAP011509	carboxylesterase	9.1605	9.79343	9.72705	8.43374	8.46334	8.45017	8.40673	8.39921	8.41257	9.28874	9.08767	9.23194	8.69317	8.21781	8.68881	8.63954	8.66344	8.9252	7.82103	8.42671	8.10846	8.42969	8.7551	8.31083	8.80793	8.57728	7.84478	7.96735	8.179
AGAP011575	carboxylesterase	6.23792	6.12147	6.18113	6.0608	6.04795	6.13997	5.85279	5.95213	5.95957	5.8621	5.93016	5.86293	6.26161	6.4694	6.10783	6.36287	6.19181	6.11152	6.18821	6.26923	5.70192	6.02217	6.08743	5.8334	5.76876	6.38549	6.09565	5.98	5.95826
AGAP011916	carboxylesterase	5.11489	4.84764	5.52905	5.61112	5.50623	5.46009	5.4413	5.87636	5.46273	5.55549	5.51025	5.51456	5.17956	5.56262	5.1481	5.1035	5.45529	5.66523	6.5514	6.24779	5.37737	5.42001	5.35546	5.46625	5.7477	5.30845	5.62691	4.97203	5.61853
AGAP013509	carboxylesterase clade H, member 1	10.5804	10.7785	10.1264	10.0359	10.0157	10.0035	10.1129	10.0002	10.1904	10.1916	10.0703	10.1578	10.0693	10.5017	10.6505	10.3343	10.1648	9.98836	9.02863	9.26674	9.41858	10.0696	10.1242	10.0051	9.79023	9.2211	9.66896	9.87917	10.189
AGAP001722	Carboxylic ester hydrolase	0.26621	0.270529	0.157124	0.330805	0.150118	0.161008	0.154107	0.151009	0.397393	0.273219	0.456911	0.269426	0.157427	0.156471	0.164448	0.15713	0.151663	0.249637	0.358719	0.162821	0.267244	0.154288	0.156353	0.291989	0.308867	0.165043	0.258388	0.159939	0.150408
AGAP007627	carboxyl-terminal PDZ ligand of neuronal nitric oxide synthase protein	7.44744	6.91399	7.77643	7.73846	7.78286	7.87375	7.94174	7.90862	7.83963	7.82679	7.73487	7.57236	7.75414	7.64354	7.27148	7.49269	7.82797	7.7772	8.25486	8.07307	8.29523	8.00901	7.93616	7.69287	7.9767	7.94389	7.62446	7.29916	7.57381
AGAP011443	carboxypeptidase	3.59859	3.50217	3.67117	3.85602	3.97773	3.33251	3.46478	3.79	3.73736	3.85084	3.79118	3.53745	3.98257	3.65681	3.69603	3.63542	3.99809	3.70863	3.76899	3.97815	3.637	3.42971	4.22145	3.61461	3.57601	3.43839	3.53432	4.15957	3.79296
AGAP001026	carboxypeptidase A	9.9872	10.36	9.7244	9.91139	9.73538	9.91559	9.92639	9.78148	9.90196	9.78672	9.66664	9.77447	10.6005	10.3013	10.6859	10.5615	10.272	10.3643	10.5127	10.5416	9.90568	9.77672	9.75049	10.4802	10.397	10.6266	10.1136	10.621	10.4069
AGAP008370	carboxypeptidase A	12.9906	13.3949	12.803	12.6707	12.2192	12.6995	12.6235	12.2808	12.9414	12.468	12.2843	12.3459	12.4706	12.5971	13.0979	12.4349	12.488	12.3702	11.4543	12.5178	11.891	12.109	12.3474	12.5388	12.3742	12.4886	12.2334	12.7073	12.6973
AGAP011435	carboxypeptidase A	9.27748	9.3282	8.96008	9.1284	8.29258	8.93974	8.78592	8.66015	9.20154	8.26178	7.98226	7.89629	8.25514	7.89708	8.5334	8.35733	7.89423	7.8985	7.94111	8.58663	7.96406	7.76255	7.61707	8.12389	8.28105	8.64228	7.99561	8.43973	8.03069
AGAP013181	carboxypeptidase A	11.6548	11.931	11.3935	11.6295	11.4713	11.4679	11.3896	11.309	11.5379	11.6252	11.5869	11.5598	11.928	11.8262	12.0992	11.8824	11.6763	11.6737	11.2731	11.4588	11.4307	11.447	11.5661	11.7077	11.7829	11.7135	11.6655	11.9365	11.8438
AGAP000621	carboxypeptidase A1	11.1125	11.6986	10.7815	10.2042	9.55654	10.1126	9.66175	9.97858	10.7647	10.6884	10.2131	10.227	10.3621	10.52	11.0109	9.88137	9.9089	9.56495	9.01373	10.3074	9.78008	9.36303	9.48644	10.3283	10.0232	10.0455	8.91846	9.9929	9.81006
AGAP006207	carboxypeptidase B	5.49393	5.67212	5.70223	6.25196	5.92518	5.9345	6.23668	5.81496	6.05031	5.90028	5.76801	5.93249	6.27807	6.46381	6.60764	6.74065	6.60973	6.69276	6.33218	6.79253	6.36427	6.51095	6.57758	6.56328	6.65877	7.04406	6.86787	7.12868	7.13061
AGAP006208	carboxypeptidase B	2.65872	2.96263	2.66827	3.06041	3.25868	2.98714	3.00768	3.23733	3.0989	2.87847	2.99342	2.71792	2.98237	3.2001	3.33098	3.28279	2.68488	3.07656	3.5145	3.01256	3.1801	3.11785	3.12594	3.11555	2.70101	3.54089	2.9279	3.15667	3.19521
AGAP006209	carboxypeptidase B	11.9395	12.4785	11.7736	12.4224	11.9678	12.2598	12.1597	12.0078	12.2194	11.6926	11.7936	11.7177	12.4984	12.4452	12.7267	12.6331	12.4275	12.4076	11.6161	12.5997	11.8969	11.9495	12.0605	12.4462	12.4311	12.5488	12.2363	12.8034	12.4503
AGAP006210	carboxypeptidase B	0.53441	0.538754	0.544067	0.422843	0.421089	0.433358	0.425565	0.590045	0.421847	0.642298	0.427126	0.681086	0.649353	0.428228	0.651183	0.428972	0.513579	0.517758	0.530301	0.435415	0.42722	0.620542	0.639526	0.560355	0.435749	0.437941	0.425423	0.432147	0.50654
AGAP008070	carboxypeptidase B	1.21547	1.33362	1.33997	1.73586	1.7519	1.54367	1.58448	1.38362	1.20532	1.21825	1.2157	1.5731	1.21994	1.21784	1.23524	1.21929	1.20725	1.2089	1.3235	1.23171	1.52407	1.41823	1.53458	1.35935	1.23235	1.23653	1.65636	1.22543	1.41578
AGAP002414	carboxypeptidase D	12.4219	12.1104	12.253	12.4775	12.6161	12.3163	12.1764	12.2524	12.4185	12.5091	12.4105	12.4408	12.42	12.5776	12.2871	12.4283	12.3119	12.4218	12.2701	12.1569	12.669	12.5701	12.4721	12.3263	12.373	12.5037	12.2264	12.2256	12.2895
AGAP000756	carboxypeptidase M	9.92752	9.75648	9.83776	9.61465	9.69947	9.50028	9.47339	9.52799	9.60758	9.95548	9.841	9.83665	9.77219	9.88718	9.79968	9.79784	9.67612	9.83581	9.97243	9.8216	10.1371	9.89992	10.0864	9.88656	9.88816	10.1049	9.67782	9.64792	9.625
AGAP011422	carboxy-terminal domain RNA polymerase II polypeptide A small phosphatase	9.25788	9.03415	9.08346	9.24051	9.15432	9.04877	8.9399	9.02703	9.07279	9.12124	9.16141	9.10432	9.0422	9.07143	8.7523	9.03163	8.96427	9.04589	8.53497	8.21942	9.33941	9.31583	9.16181	9.10339	9.05382	9.0053	9.03014	8.94892	9.01689
AGAP000843	cardiolipin synthase	10.4384	10.9034	10.2316	10.4856	10.2357	10.5356	10.52	10.5019	10.3547	10.2541	10.1406	10.1149	10.3973	10.3358	10.8018	10.5291	10.3257	10.2676	10.2401	10.3691	10.1207	10.1207	10.1535	10.2981	10.2841	10.306	10.18	10.4785	10.2935
AGAP003923	CARM1_ANOGA	9.33999	9.10256	9.82625	9.42613	9.71774	9.51363	9.55876	9.6063	9.62229	9.72529	10.1563	10.0048	9.18639	9.47099	8.84484	9.10511	9.31669	9.45309	9.33418	8.922	9.81684	9.877	9.72281	9.40581	9.56886	9.33676	10.0762	9.39918	9.38351
AGAP009076	carnitine O-acetyltransferase	8.06513	7.94748	8.16287	8.17384	8.31157	8.12208	8.14713	8.29845	8.07362	8.18719	8.13088	8.16537	8.11547	7.99239	7.93324	8.04303	8.12226	8.07096	7.67639	7.35553	8.09481	8.19897	8.11135	8.05806	8.09266	8.21867	8.03901	7.80128	8.06907
AGAP002329	carnitine O-octanoyltransferase	9.34555	9.43706	9.26837	9.43776	9.42761	9.37692	9.37566	9.38167	9.49332	9.47803	9.50444	9.51085	9.59804	9.55851	9.70345	9.5986	9.40442	9.38258	9.48562	9.45362	9.67289	9.56541	9.53198	9.57383	9.48523	9.55883	9.60543	9.6216	9.49261
AGAP008907	carnitine O-palmitoyltransferase 2	9.97417	10.0286	10.0081	9.84727	9.98416	9.95667	9.97797	9.95829	9.92038	10.1189	10.248	10.232	10.1302	10.0282	10.278	10.0341	9.91284	9.90384	9.99184	9.94499	10.036	10.2398	10.144	10.0021	10.052	10.0042	10.2171	10.1211	10.0233
AGAP001402	CAS1 domain-containing protein 1	10.3917	10.3688	10.568	10.3478	10.4323	10.3792	10.3894	10.4586	10.3593	10.3817	10.6167	10.543	10.3185	10.2317	10.2436	10.245	10.3808	10.3758	10.5443	10.4235	10.5214	10.4794	10.4255	10.4078	10.4558	10.5004	10.7041	10.4492	10.4411
AGAP000627	casein kinase 1, alpha	11.3541	11.4085	11.5056	11.2976	11.4457	11.3552	11.2212	11.3716	11.3355	11.351	11.5119	11.4482	11.2763	11.296	11.1779	11.2693	11.2076	11.2939	10.9022	10.7459	11.5024	11.5286	11.4855	11.3045	11.3188	11.2971	11.3922	11.2755	11.2264
AGAP003997	casein kinase 1, gamma	10.3887	9.82055	10.5686	10.4989	10.6382	10.3743	10.2384	10.4338	10.5522	10.6594	10.8041	10.756	10.2391	10.4512	9.68348	10.2254	10.4319	10.3986	10.1469	9.99239	10.7416	10.8436	10.8386	10.422	10.4518	10.4299	10.7028	10.1311	10.3557
AGAP005569	casein kinase II subunit alpha	11.4744	11.4107	11.5435	11.469	11.5221	11.3444	11.2667	11.3059	11.4255	11.5097	11.639	11.5343	11.4256	11.5028	11.274	11.4013	11.3521	11.409	10.9105	10.7334	11.5736	11.6015	11.5863	11.3742	11.376	11.382	11.4922	11.421	11.4004
AGAP011438	casein kinase II subunit beta	10.6843	10.5606	10.7454	10.5783	10.7199	10.5838	10.4726	10.6189	10.5854	10.7566	10.8112	10.8369	10.4859	10.4781	10.6265	10.3727	10.5141	10.5446	10.2228	9.93172	10.8818	10.8555	10.7766	10.5235	10.5656	10.6541	10.5486	10.3386	10.3136
AGAP006473	caspar	11.931	11.7104	12.0818	11.9646	12.0494	11.9993	11.9684	12.0141	12.0214	12.1889	12.2629	12.2129	11.8332	11.841	11.6996	11.8085	11.7572	11.7835	11.7542	11.5109	12.2682	12.2082	12.0232	11.8698	11.9293	11.8465	12.1156	11.7993	11.8217
AGAP011693	CASPL1	8.26596	8.3463	8.36258	8.47862	8.34475	8.29264	8.24078	8.22285	8.42896	8.1342	8.29022	8.36106	8.56163	8.6741	8.79229	8.72044	8.72074	8.78635	8.42792	8.65605	8.57658	8.48677	8.42809	8.71619	8.68842	8.78747	8.41919	8.61576	8.50905
AGAP004754	CASPL2	8.54315	8.38122	8.25399	8.28166	8.25711	8.42596	8.44313	8.37758	8.42576	8.23273	8.16497	8.32568	8.46582	8.19754	8.45099	8.4761	8.59366	8.36414	8.39712	8.53418	8.14806	8.12932	8.24506	8.62733	8.35641	8.36153	8.15343	8.32587	8.35942
AGAP011949	CASPS1	1.3016	1.16069	1.04806	1.17598	1.20175	1.19115	1.0424	1.28712	1.03618	1.04718	1.10229	1.35338	1.04863	1.04684	1.06173	1.45587	1.13204	1.13681	1.04343	1.32933	1.15694	1.14877	1.26504	1.30193	1.05925	1.21641	1.19516	1.30079	1.20474
AGAP004922	CASPS11	5.36023	5.27324	5.07865	5.20671	4.68547	4.88556	5.17894	5.0411	5.19325	5.15701	4.65535	4.5483	5.10856	5.20287	5.55439	5.45701	5.56153	5.19751	5.31681	5.28552	4.98711	5.24564	4.94974	5.33005	4.81402	4.78753	5.18922	5.66164	5.30278
AGAP010829	CASPS12	1.88172	2.0756	1.63325	1.58442	1.64778	1.60508	1.55701	1.57827	1.57632	1.45676	1.45376	1.72101	1.58026	1.45629	1.82374	1.45799	1.84794	1.54502	1.6591	1.8042	1.95973	1.45065	1.67729	1.46549	1.47332	1.63286	1.60518	1.4652	1.57278
AGAP010826	CASPS13	4.98454	5.43427	4.84195	6.19334	5.99143	5.8531	5.5435	5.28745	5.78317	4.88171	5.2364	5.12647	5.51213	4.797	5.15435	5.52879	5.34098	5.44553	4.82424	5.16201	5.0936	5.31656	5.1964	5.30318	5.22153	5.2262	4.82838	5.49866	5.08698
AGAP011950	CASPS2	0.337825	0.338646	0.339652	0.506808	0.415842	0.343759	0.437856	0.42077	0.460004	0.451861	0.337934	0.448099	0.559265	0.338964	0.347413	0.454468	0.424381	0.334692	0.390321	0.345683	0.338021	0.530741	0.501323	0.342748	0.345996	0.565117	0.527929	0.469865	0.332596
AGAP011952	CASPS3	8.40428	8.89835	8.12096	8.70319	8.35913	8.61449	8.28348	8.13816	8.54095	7.67777	7.70645	7.75773	8.20826	7.94694	8.46861	8.63917	8.23558	8.32461	7.75293	8.14373	8.20682	8.32322	7.83003	8.42281	8.23507	8.6503	8.10976	8.71254	8.10481
AGAP011951	CASPS4	1.48952	1.40725	1.41694	1.18166	1.48583	1.20089	1.2916	1.4303	1.26991	1.19193	1.40036	1.30371	1.19352	1.25093	1.20794	1.46598	1.47605	1.6878	1.1878	1.20461	1.44766	1.29278	1.19131	1.38994	1.34976	1.36212	1.18641	1.44537	1.22425
AGAP004921	CASPS5	10.1282	10.4097	10.0668	10.2597	9.98148	10.2383	10.1461	9.92964	10.1947	9.80431	9.78179	9.71999	9.95645	9.99537	10.2208	10.143	10.3536	10.2438	9.72123	10.5089	9.7425	9.63846	9.7925	10.0895	10.0838	10.0326	10.1233	10.5244	10.3669
AGAP004920	CASPS6	9.52058	9.77553	9.28019	9.88934	9.63951	9.68545	9.671	9.38949	9.89969	9.28135	9.30413	9.2868	9.60387	9.54148	9.89344	9.83313	9.80024	9.73215	9.09039	9.80785	9.61383	9.36413	9.52616	9.61998	9.5088	9.69796	9.49672	10.0286	9.69606
AGAP000830	CASPS7	8.10445	8.3138	8.19966	8.02908	8.16674	7.87764	7.86691	7.92178	8.08115	7.95235	8.06887	8.21256	8.04642	8.18249	8.39692	7.93413	7.99567	8.00999	7.75734	7.7761	8.04892	8.09388	7.95594	8.05934	8.05152	8.02926	8.00311	8.06198	7.88094
AGAP009832	CASPS8	7.67677	8.03234	7.44953	7.70682	7.59733	7.72226	7.77035	7.74817	7.99013	7.65837	7.51124	7.47936	7.96573	7.78839	8.07959	7.94856	7.76289	7.71243	8.1326	8.356	8.12144	7.92504	7.7676	7.88287	7.92655	8.25492	7.47429	7.98203	7.66071
AGAP010828	CASPS9	7.68025	7.7631	7.49175	8.01145	7.88391	7.7713	7.80965	7.74026	8.02801	7.6208	7.54617	7.60767	7.82136	7.47414	7.88271	7.8816	7.78741	7.79579	7.56857	7.72634	7.6529	7.7556	7.58473	7.94353	7.77633	7.99132	7.73352	7.89035	7.8435
AGAP005283	Cat eye syndrome chromosome region, candidate 1	-0.91869	-0.810063	-0.917958	-0.920243	-0.879236	-0.911942	-0.91923	-0.835129	-0.836167	-0.918157	-0.918647	-0.918446	-0.803947	-0.918235	-0.906919	-0.805391	-0.875019	-0.919941	-0.817429	-0.90926	-0.812944	-0.919153	-0.918285	-0.913391	-0.908832	-0.906077	-0.919282	-0.913566	-0.878445
AGAP006907	Cat eye syndrome chromosome region, candidate 1a	10.523	11.0182	10.5543	10.7919	10.5511	10.7609	10.7179	10.7061	10.8564	10.6515	10.7779	10.7018	10.9127	10.9057	11.2028	10.9136	10.8216	10.7684	10.8493	11.2904	10.5569	10.6144	10.5096	10.9565	10.8694	11.0216	10.8464	11.1217	10.9099
AGAP006906	Cat eye syndrome critical region protein 1	7.56575	8.05375	7.62044	7.24793	7.19625	7.34	7.36816	7.29287	7.3426	7.8454	7.6276	7.45353	7.52823	7.93135	8.32675	7.88874	7.81593	7.7521	7.58722	7.81377	7.26367	7.37659	7.46099	7.67665	7.47005	7.33594	7.43918	7.96423	7.84485
AGAP004904	CAT1	13.2263	13.1606	13.1	13.2913	13.2938	13.1826	13.1335	13.1059	13.2198	13.1324	12.8426	13.0577	13.2477	13.1472	13.2982	13.1645	13.0231	13.0797	12.8906	12.9353	13.2282	13.0165	12.9405	12.918	12.9944	13.1647	12.7943	12.9569	12.9293
AGAP003424	catenin alpha	10.9171	10.4082	11.0244	10.9967	11.0438	10.8754	10.7426	10.8196	10.9919	10.9437	11.149	11.0307	10.8733	10.9493	10.3517	10.7493	10.867	10.9276	10.9441	10.6744	11.2836	11.294	11.1399	10.83	10.9706	11.0056	11.0284	10.6413	10.8879
AGAP004533	cathepsin B	14.1499	14.3174	14.0084	14.0504	14.0502	13.8265	13.8285	13.8772	14.043	14.097	13.8344	13.9493	14.113	14.0404	14.5217	14.2305	14.0036	14.0676	13.7976	13.9688	13.9642	13.9023	13.9249	14.2417	14.1316	14.4379	13.7544	13.9694	13.9443
AGAP004531	cathepsin B precursor	4.09862	3.83458	3.91012	2.62927	2.49868	2.74547	2.53378	2.67255	2.50479	4.71654	3.34786	3.18141	2.82741	2.81233	3.06521	2.76254	2.91455	2.84305	2.72707	2.90959	2.79806	2.66318	2.91934	3.23894	3.04193	2.94229	2.96664	2.7328	2.61213
AGAP004534	cathepsin B precursor	7.38001	7.44992	7.04711	6.55559	6.70117	6.42589	6.78717	6.52873	6.76846	7.43371	7.38911	6.75647	6.47948	6.77187	7.06289	6.28459	6.5611	6.55005	6.54109	6.03024	6.46119	6.78974	6.64698	6.60253	6.33398	6.17358	6.41157	6.78134	6.4985
AGAP003277	cathepsin D	14.2593	14.6264	13.9698	14.1143	13.9747	14.0201	14.0071	13.9262	14.1084	14.1807	13.9151	13.9864	14.2515	14.1337	14.6133	14.3249	14.0507	14.0683	14.0128	14.2688	14.0658	13.9115	13.9709	14.1409	14.0147	14.212	13.8398	14.2348	14.0098
AGAP002879	cathepsin F	14.265	13.9222	14.2038	14.2739	14.3544	14.1637	14.1595	14.1835	14.2274	14.2691	14.1536	14.1817	14.0504	14.2388	13.9043	14.1128	14.1045	14.1779	14.1671	14.3311	14.2921	14.2738	14.3196	14.005	14.0374	14.0783	14.0579	13.9779	14.188
AGAP011828	Cathepsin L	15.2238	15.1618	15.0421	15.1277	15.1596	15.0705	14.7898	14.9227	15.0928	15.3879	15.0953	15.276	15.4159	15.2101	15.6315	15.4712	15.1555	15.2923	14.9227	14.6613	15.4781	15.3797	15.2542	15.2102	15.1844	15.3963	14.9941	14.923	14.9315
AGAP002720	cathepsin O	10.372	10.6633	9.94119	9.94	9.985	9.75531	9.63648	9.8177	10.0448	10.5012	10.2066	10.2326	10.2201	10.4974	10.6847	10.4648	10.0457	10.2987	9.07675	9.06313	9.467	9.84248	9.93473	9.855	9.82172	9.78387	9.54682	9.97838	10.0803
AGAP010249	Cation chloride cotransporter	11.046	10.7013	11.0192	11.056	11.1821	10.9021	10.919	10.9558	11.1214	10.9723	10.8227	10.9194	10.8665	10.9658	10.7773	10.8734	10.9676	11.0058	10.9076	10.7827	10.8604	10.8532	10.9007	10.7961	10.9326	10.9013	10.784	10.6981	10.8895
AGAP001650	cation transport regulator-like protein 2	10.8407	11.0295	10.8052	10.8479	10.8253	10.9795	11.0424	11.0118	10.8056	11.0776	11.2021	11.1126	11.104	10.9838	11.1435	11.1041	10.9507	10.9532	11.2951	11.3346	11.2098	11.2183	11.1671	11.0195	11.019	11.0167	11.0306	11.2449	11.0793
AGAP002216	cation transport regulator-like protein 2	7.95758	8.41179	7.9759	8.10451	7.99211	8.14404	8.1384	8.17825	8.05577	8.08575	8.05371	8.07303	8.24379	8.2572	8.57015	8.36237	8.08432	8.15525	8.17631	8.43138	8.10047	8.05879	8.00526	8.17327	8.10347	8.22922	8.12142	8.1859	8.17074
AGAP008085	cation-transporting ATPase 13A1	10.6629	10.2886	10.812	10.6888	10.8714	10.6218	10.4869	10.5603	10.6293	10.7941	10.9733	10.7902	10.6439	10.7697	10.362	10.469	10.6751	10.7234	10.3482	10.1038	10.8293	10.8295	10.8776	10.6321	10.6428	10.7116	10.905	10.6611	10.7769
AGAP011271	cation-transporting ATPase 13A3/4/5	11.4369	10.9869	11.5135	11.6906	11.6446	11.5446	11.2206	11.3306	11.562	11.3705	11.6348	11.4313	11.2613	11.416	10.7443	11.2326	11.2987	11.4587	11.28	10.8511	11.9131	11.6752	11.6326	11.2695	11.4762	11.6193	11.4905	11.1864	11.2989
AGAP006496	Catrin	4.62205	4.14417	4.32824	4.43295	4.61752	4.46087	4.72703	5.0582	4.66098	4.52965	4.09447	4.43439	4.6013	4.47474	4.36685	4.29791	4.59915	4.67861	5.39174	5.13301	3.86012	4.10131	4.3079	4.49614	4.5795	4.25161	4.57342	4.10832	4.77208
AGAP004952	CBF1 interacting corepressor	10.4107	10.6007	10.4882	10.3546	10.4029	10.6194	10.6276	10.514	10.5384	10.6055	10.5479	10.6046	10.6774	10.5086	10.7404	10.3789	10.6533	10.5553	10.8098	10.7664	10.543	10.5376	10.4948	10.6267	10.5966	10.6471	10.6933	10.7465	10.5304
AGAP009593	CBPA1_ANOGA	15.1035	15.552	14.7392	15.767	15.2124	15.7832	15.4138	15.2096	15.7328	15.4325	15.2489	15.2365	15.7666	15.9213	16.4235	15.7761	15.7389	15.5568	14.6368	15.8423	14.786	15.1009	15.4066	15.9736	15.7033	15.6495	15.2187	16.2347	15.7812
AGAP011096	CCAAT/enhancer binding protein (C/EBP), invertebrate	9.13813	9.13202	8.9021	8.01753	7.81618	8.0333	7.84602	8.0509	8.83522	8.31205	8.36007	8.22439	8.70537	8.93614	8.3414	8.74749	8.79254	8.77659	7.64239	7.86361	9.02822	9.1632	8.84099	8.44414	8.68483	8.80071	8.45464	8.71012	8.67558
AGAP009729	CCAP	3.6869	3.7728	3.61219	3.84473	3.59071	3.32023	3.969	3.8235	3.71793	3.90988	3.6541	3.58935	3.61816	3.7802	3.54285	3.98072	4.16935	3.84239	4.72592	4.72704	3.93608	3.39449	3.59695	3.9362	3.8999	3.55135	3.62051	3.70956	3.7568
AGAP011801	CCD22_ANOGA	10.3972	10.5746	10.3453	10.2524	10.258	10.3039	10.39	10.3323	10.3763	10.3628	10.468	10.4423	10.525	10.4801	10.8089	10.4791	10.3931	10.4118	10.5852	10.7304	10.2634	10.2664	10.2531	10.4704	10.4418	10.5124	10.5918	10.7601	10.5841
AGAP008008	CCD72_ANOGA	10.282	10.7069	9.95542	10.0266	9.89342	10.1109	10.2221	10.0365	10.1462	10.3109	10.2418	10.2506	10.3309	10.0283	10.6092	10.2874	10.2489	10.1611	10.2104	10.5021	10.0864	10.0941	10.1014	10.3251	10.0419	10.0692	10.0327	10.4512	10.2394
AGAP006330	Ccdc109a	9.26043	9.23292	9.33455	9.2754	9.35999	9.25336	9.26838	9.26282	9.32285	9.38252	9.45997	9.32667	9.28498	9.31443	9.23504	9.21576	9.26881	9.24115	9.3998	9.32499	9.55365	9.53376	9.49301	9.41022	9.44968	9.25453	9.48932	9.28883	9.2579
AGAP005037	CCDCX_ANOGA	8.79028	7.76755	8.60825	8.56881	8.71799	8.6945	8.76101	8.78659	8.63695	8.63216	8.40054	8.40885	8.25469	8.45734	7.61851	8.12296	8.50524	8.54501	8.89347	8.43368	8.48177	8.51719	8.31441	8.17289	8.41424	8.43328	8.26202	7.8419	8.49661
AGAP004240	CCNC_ANOGA	8.12	8.31644	8.10949	8.13136	8.06875	8.17319	8.19901	8.14954	8.14393	8.0488	8.15362	8.17087	8.1584	7.99991	8.28993	8.08034	8.19671	8.12562	8.25863	8.3361	8.08442	8.00789	8.08042	8.3294	8.12865	8.24082	8.25764	8.05896	8.10695
AGAP009674	CCR4-NOT transcription complex subunit 10	8.7075	8.76305	8.71679	8.77669	8.67542	8.81803	8.76763	8.7963	8.66362	8.66451	8.69474	8.73183	8.70487	8.74398	8.7882	8.70633	8.7184	8.69516	8.74798	8.91305	8.67045	8.5894	8.66333	8.76886	8.77803	8.7339	8.7084	8.88447	8.77619
AGAP009030	CCR4-NOT transcription complex subunit 3	11.0095	10.7476	11.2403	11.0493	11.1405	11.0886	11.0886	11.1611	11.0995	11.1332	11.3604	11.301	10.8496	10.9211	10.6575	10.7993	11.0024	10.9617	11.0416	11.0685	11.2738	11.278	11.195	11.0076	11.02	11.0207	11.2639	10.927	10.9958
AGAP009827	CCR4-NOT transcription complex subunit 4	10.7277	9.84702	10.801	10.8132	10.9393	10.6558	10.4313	10.5705	10.6784	10.9971	11.0249	10.9358	10.4577	10.7382	9.59454	10.2106	10.5695	10.6321	10.1198	9.82051	10.9903	11.0198	10.8647	10.3951	10.5566	10.5835	10.698	10.1345	10.6067
AGAP011413	CCR4-NOT transcription complex subunit 7/8	10.485	10.5222	10.8627	10.702	10.742	10.7713	10.7578	10.8452	10.7047	10.7407	11.0571	10.9582	10.6238	10.7041	10.5127	10.4338	10.5112	10.6595	10.7253	10.5356	11.0125	11.0069	10.9986	10.5344	10.7178	10.7543	11.1269	10.6929	10.7005
AGAP009057	CCR4-NOT transcription complex, subunit 1	13.5658	13.0214	13.6626	13.606	13.6876	13.5883	13.4277	13.5541	13.4822	13.5524	13.7044	13.5732	13.5432	13.6165	13.0141	13.329	13.516	13.6603	13.6295	13.3643	14.0155	13.8143	13.7635	13.5288	13.6467	13.8271	13.6219	13.3159	13.5165
AGAP003525	CCR4-NOT transcription complex, subunit 2	11.4081	11.379	11.6251	11.4762	11.595	11.6049	11.6916	11.7015	11.6095	11.6228	11.8156	11.7578	11.4657	11.4728	11.4006	11.4857	11.5279	11.557	11.8227	11.7551	11.8596	11.8122	11.748	11.6086	11.622	11.6207	11.9333	11.6782	11.6622
AGAP011494	CD2 antigen cytoplasmic tail-binding protein 2	8.67627	8.67087	9.00961	8.72872	8.86151	8.70657	8.76531	8.86283	8.81706	8.90079	9.20879	9.13817	8.76186	8.55243	8.47658	8.51759	8.7244	8.73926	8.86802	8.59222	9.15806	9.14442	9.11283	8.64691	8.66226	8.69044	9.14727	8.67968	8.70869
AGAP009651	CD63 antigen	11.7334	11.7406	11.7842	12.0112	11.8779	12.0048	11.974	11.8964	12.0483	11.7216	11.8134	11.7831	11.9647	11.879	12.0403	11.979	12.0978	11.9603	12.0033	12.2252	11.9317	11.8753	11.8443	11.8458	11.986	12.1137	11.9832	12.1195	12.0262
AGAP000823	CD81 antigen	9.7715	9.85516	9.5744	9.53643	9.59352	9.62395	9.6549	9.65384	9.70877	9.59814	9.64535	9.64201	9.72959	9.66629	9.73875	9.79829	9.78397	9.63863	9.8631	9.89242	9.68571	9.62698	9.66817	9.70923	9.68581	9.7924	9.62315	9.84032	9.73067
AGAP003263	CDC42 small effector protein-like protein	7.53074	7.9209	7.34575	7.66647	7.45392	7.55115	7.49301	7.34214	7.68113	7.54179	7.85863	7.57941	7.47547	7.28299	7.55085	7.64514	7.54981	7.51523	7.72911	7.67615	8.22847	8.08452	7.9645	7.92541	8.01879	8.17825	7.81156	7.97741	7.65076
AGAP002440	CDC42_ANOGA	11.0358	11.2093	11.0539	11.1259	11.1772	11.0498	10.852	10.8917	11.1159	11.0443	11.1298	11.1716	11.0323	11.0016	11.1149	11.1061	10.9845	11.009	10.5001	10.5821	11.3546	11.3191	11.2944	11.0777	11.0407	11.1342	10.9155	11.0306	10.9652
AGAP000847	CDC-like kinase	12.5584	11.7352	12.2816	12.4107	12.5334	12.359	12.1723	12.3617	12.2288	12.0422	11.8826	11.9338	11.8751	11.9325	11.3625	11.7162	11.7456	11.9379	11.2748	10.9499	11.8861	11.8603	11.8183	11.6051	11.7477	11.7279	11.4103	11.1302	11.6946
AGAP013457	CDC-like kinase 2	10.7955	10.6421	10.874	10.8423	10.9076	10.8298	10.7398	10.822	10.8082	10.8656	11.0222	10.9205	10.7284	10.5985	10.3969	10.6324	10.4582	10.5569	10.4593	10.2421	11.0988	11.1066	10.9821	10.6797	10.7187	10.7381	10.6513	10.4257	10.4864
AGAP004484	CDGSH iron sulfur domain-containing protein 2 homolog	10.7251	10.6649	10.7722	10.5517	10.4948	10.7052	10.6442	10.7081	10.685	10.708	10.6598	10.7224	10.6268	10.5855	10.5733	10.4974	10.776	10.5434	10.7894	10.7053	10.4309	10.4481	10.5235	10.8383	10.6848	10.6041	10.6901	10.5349	10.6019
AGAP004885	CDGSH iron sulfur domain-containing protein 3, mitochondrial	10.4143	10.6682	10.2317	10.2122	10.009	10.3521	10.4694	10.2745	10.3529	10.3359	9.99419	10.0841	10.3194	10.195	10.6621	10.402	10.3883	10.1167	10.542	10.8174	9.81535	9.86661	9.9168	10.4819	10.1345	10.1828	10.0685	10.4433	10.3564
AGAP005211	CDK5 regulatory subunit-associated protein 1-like 1	10.0084	10.1883	9.90933	10.0222	9.93895	10.035	9.97419	9.97828	9.79615	10.0763	10.09	10.0742	10.1422	10.1411	10.3414	10.2648	10.0937	10.0951	10.0299	10.2226	10.1213	10.0765	9.95628	10.0862	10.0334	10.0705	9.99319	10.244	10.0274
AGAP009811	Cdk5rap3	10.605	10.5806	10.6225	10.4783	10.4522	10.4711	10.5192	10.4493	10.4841	10.6868	10.7131	10.6549	10.6201	10.5867	10.7682	10.5963	10.573	10.6393	10.6245	10.643	10.7342	10.6464	10.6268	10.6067	10.7131	10.7825	10.6666	10.6566	10.5441
AGAP008991	CDK-activating kinase assembly factor MAT1	8.19462	8.12172	8.08995	8.04313	7.93008	8.08072	8.21453	8.16813	8.10985	8.00582	8.16515	8.03599	8.01697	8.08157	8.32324	8.06761	8.09627	7.96586	7.99165	8.22272	7.98216	7.96781	7.88978	8.10094	7.91511	8.00031	7.92201	8.07734	8.0919
AGAP002662	CDP-diacylglycerol--glycerol-3-phosphate 3-phosphatidyltransferase	10.3628	10.5628	10.2863	10.6121	10.514	10.6571	10.7364	10.6933	10.4387	10.1598	10.1229	10.2217	10.5844	10.3458	10.4729	10.421	10.345	10.3839	10.5129	10.4287	10.2431	10.2165	10.1249	10.3404	10.3348	10.4283	10.1768	10.4725	10.3257
AGAP003478	CDP-diacylglycerol--inositol 3-phosphatidyltransferase	9.87515	9.85913	9.82608	9.90265	9.89421	9.88971	9.86905	9.81827	9.81773	9.77509	9.72013	9.82966	9.91382	9.82831	9.98189	9.91258	9.82992	9.88404	9.94227	9.79332	9.87222	9.69838	9.66739	9.88236	9.85648	9.91315	9.76709	9.76396	9.83498
AGAP006722	CEC4	-2.3513	-2.35114	-2.35096	-2.35208	-2.35244	-2.3434	-2.35156	-2.35223	-2.35228	-2.35105	-2.35127	-2.35118	-2.3509	-2.35108	-2.34967	-2.35096	-2.35208	-2.35192	-2.35144	-2.34994	-2.35126	-2.35152	-2.35111	-2.35042	-2.34989	-2.34957	-2.35158	-2.35044	-2.35237
AGAP000693	CECA_ANOGA	12.8833	12.9906	12.827	13.2349	13.0715	13.2265	13.1634	12.889	13.0585	13.1304	13.3211	13.2567	14.5131	13.9527	14.9244	14.7698	14.5987	14.6986	15.2837	15.6764	15.0316	14.6068	14.677	15.3577	15.2457	15.8103	13.9709	14.6686	14.3653
AGAP000694	CECB_ANOGA	13.9831	14.4724	13.6418	14.0369	13.7495	14.2058	14.5707	14.133	14.0955	13.9803	13.6831	13.7319	13.7757	13.692	14.3145	14.2259	14.2741	14.0478	14.77	15.6742	13.744	13.7452	13.9505	14.2306	13.9105	14.117	13.9142	14.7126	14.3868
AGAP000692	CECC_ANOGA	14.2311	14.6158	13.9999	14.2934	14.0328	14.4222	14.7145	14.4137	14.3008	14.1246	13.9491	14.099	14.1857	14.1034	14.5965	14.5496	14.5565	14.3608	15.1718	15.8486	14.0144	13.9877	14.1653	14.4744	14.3717	14.4238	14.4905	15.0635	14.8162
AGAP010544	cell cycle arrest protein BUB3	9.67929	10.0038	9.62976	9.52489	9.47366	9.61765	9.70333	9.69253	9.56954	9.60403	9.83073	9.77611	9.66154	9.53884	9.74481	9.65781	9.6142	9.6211	9.8509	9.75163	9.68758	9.57018	9.59424	9.8385	9.68562	9.74334	9.90302	9.89628	9.63673
AGAP002522	cell cycle checkpoint control protein RAD9A	7.7986	7.98572	7.98037	7.70894	7.8545	7.80677	7.82716	7.79725	7.83571	7.67749	8.06099	7.94773	7.72053	7.58425	7.53083	7.57476	7.65692	7.69228	7.83475	7.63105	7.78222	7.89563	7.93044	7.8952	7.77043	7.7778	8.2163	7.99703	7.70527
AGAP008673	cell cycle checkpoint protein	8.77527	8.58624	8.36564	7.59014	7.44738	7.85098	7.95464	8.0205	7.48753	6.89521	8.37505	7.81241	8.20491	7.83426	8.80525	8.8692	8.36924	7.83642	8.60715	8.32204	7.96051	8.01954	8.08001	8.74013	8.13812	8.66131	8.60695	8.47747	8.48655
AGAP000704	cell cycle control protein 50A	10.5117	10.7024	10.4053	10.4644	10.4493	10.4846	10.3725	10.3838	10.4225	10.427	10.4149	10.4238	10.6815	10.5177	10.6985	10.6535	10.5274	10.4973	10.2925	10.4021	10.5437	10.4441	10.4665	10.4995	10.5605	10.6477	10.4186	10.6454	10.5666
AGAP009984	cell cycle control protein 50A	8.35507	8.22139	7.94817	8.43939	8.50279	8.24118	8.36738	8.33607	8.68861	8.43928	8.65978	8.55855	8.63238	8.84204	8.84315	9.1788	8.89631	8.99955	9.29951	9.0857	9.75997	9.55198	9.39236	9.17665	8.94522	9.60164	8.58833	9.17124	8.50462
AGAP002067	cell cycle progression	11.4086	11.684	11.1814	11.2947	11.2228	11.4116	11.4783	11.3641	11.2096	11.1399	10.9981	11.0325	11.3101	11.2235	11.5379	11.366	11.2566	11.1161	10.8995	10.9513	10.8548	10.9175	10.9092	11.165	10.9931	11.1296	10.8771	11.1179	11.1269
AGAP012050	cell differentiation protein RCD1 homolog	9.86182	9.73393	9.89677	9.80694	9.96118	9.86577	9.79702	9.8985	9.83073	9.85113	10.0433	10.0252	9.85525	9.77937	9.7646	9.77047	9.87335	9.96225	9.75614	9.65035	10.1182	9.9749	9.88387	9.92953	9.93992	10.0367	10.0596	9.93296	9.83405
AGAP006279	cell division control protein 42	9.94587	10.291	9.8928	10.459	10.1031	10.3562	10.2039	10.0673	10.4071	9.75403	9.88505	9.85422	10.1533	10.0926	10.2229	10.3651	10.2584	10.2287	9.96383	10.4611	10.1497	9.98448	9.99729	10.1541	10.2308	10.3845	10.1104	10.5721	10.3117
AGAP011961	cell division control protein 45	8.39605	8.28675	8.78832	8.38182	8.67323	8.48648	8.49085	8.65188	8.50669	8.5539	9.09843	8.85415	8.24332	8.41728	7.74873	8.1574	8.28463	8.46404	8.49527	7.7796	8.60013	8.87935	8.63034	8.36346	8.55735	8.24904	9.16296	8.37801	8.51043
AGAP005176	cell division control protein 6	7.9847	8.27394	8.16539	7.91542	8.02456	8.22545	8.29618	8.19454	8.13734	8.3573	8.52153	8.60344	7.93945	8.06444	7.88932	7.90667	8.14204	8.09662	8.44529	8.30565	8.41434	8.39041	8.50199	8.19889	8.21354	8.24528	8.60916	8.41331	8.12434
AGAP002110	cell division control protein 7	8.73214	8.0283	9.11102	8.72408	8.96712	8.89489	8.56895	8.89629	8.83144	9.10325	9.41039	9.35197	8.50694	8.94582	7.81922	8.37542	8.55848	8.74067	8.6369	7.99255	9.03182	9.1259	8.91311	8.34392	8.64586	8.28928	9.24047	8.37112	8.7674
AGAP008049	cell division cycle 123 homolog	10.3259	10.6641	10.2961	10.6135	10.3769	10.4632	10.3163	10.2634	10.3258	10.0047	10.0682	10.1707	10.7011	10.2743	10.7905	10.5251	10.3938	10.5106	10.823	11.01	10.4425	10.1781	10.1599	10.5059	10.5316	10.7145	10.2493	10.6553	10.3251
AGAP009338	Cell division cycle 20, cofactor of APC complex	7.55697	8.07946	7.5524	7.5494	7.34877	7.57661	7.414	7.57514	7.36195	7.53598	7.69224	7.66159	7.58904	7.41081	7.52098	7.56196	7.53462	7.50201	7.73269	7.47195	7.50044	7.59982	7.426	7.85299	7.73401	7.43343	8.0166	7.86801	7.74084
AGAP002114	cell division cycle 20-like protein 1, cofactor of APC complex	9.55921	9.49903	9.62584	9.60348	9.72586	9.62511	9.7056	9.75931	9.67413	9.4664	9.56874	9.56376	9.40695	9.43825	9.30184	9.28312	9.3937	9.37717	9.51002	9.32632	9.77233	9.68129	9.66276	9.54741	9.57323	9.46419	9.66585	9.4518	9.60684
AGAP011055	cell division cycle 2-like	10.1062	9.82308	10.2995	10.1621	10.1868	10.2725	10.1361	10.1043	10.0104	10.2323	10.3889	10.4096	10.0932	10.1189	9.76253	9.90351	9.98109	10.1142	10.0653	9.96617	10.5414	10.3917	10.3673	9.98725	10.1643	10.2183	10.342	9.99431	10.0932
AGAP001914	cell division cycle protein 37	10.3545	10.1467	10.5517	10.4466	10.4053	10.4388	10.3808	10.4404	10.3551	10.5613	10.5844	10.6068	10.4968	10.5475	10.3401	10.4187	10.4978	10.4283	10.3223	10.2497	10.5346	10.5993	10.5672	10.3585	10.4117	10.3493	10.7014	10.4207	10.5527
AGAP004594	cell division protein kinase 2	0.685457	0.577621	0.578856	0.824726	0.694736	0.583888	0.678067	0.779476	0.570669	0.795216	0.632943	0.688796	0.63996	0.691675	0.588349	0.578865	0.61902	0.66826	0.629894	0.586238	0.785009	0.727102	0.577858	0.58265	0.729772	0.589121	0.89354	0.649065	0.735615
AGAP006469	cell growth-regulating nucleolar protein	10.7147	10.7848	11.1979	10.7603	11.0117	10.9274	10.9587	11.1414	10.9316	11.162	11.4374	11.5243	10.7528	10.9106	10.6564	10.5787	10.8497	10.8582	10.8764	10.634	11.2251	11.3716	11.2811	10.8433	10.923	10.8059	11.4165	10.7892	10.8102
AGAP004339	cellular retinaldehyde binding protein	8.71951	9.01905	8.75215	9.39415	9.19381	9.30038	9.46203	9.31997	9.21234	8.98921	8.6215	8.79369	9.19655	9.18234	9.17317	9.18197	9.15935	8.89564	8.76013	8.68254	8.77708	8.78711	8.99496	8.79627	8.85378	8.75984	8.56051	8.642	8.80648
AGAP005383	cellular retinaldehyde binding protein	9.27452	9.8472	8.88867	9.6106	9.24156	9.64113	9.811	9.30329	9.04659	8.27146	8.29318	8.02157	8.69405	8.8083	9.23054	9.12484	8.94223	8.72247	8.38374	8.25279	7.93492	8.24243	8.29065	8.74924	8.29981	8.18272	7.98007	8.53881	8.3975
AGAP005387	cellular retinaldehyde binding protein	7.81384	8.11507	7.43432	8.52641	8.35933	8.58672	8.65213	8.42531	7.9631	7.27916	7.27581	7.34098	7.70848	7.56109	7.97437	7.75071	7.82016	7.62434	6.68631	7.00432	7.11403	7.26615	7.65022	7.46851	7.3895	6.92245	6.89302	7.01498	7.21509
AGAP005388	cellular retinaldehyde binding protein	8.91042	9.21642	8.77929	9.52259	9.36769	9.61582	9.54688	9.19082	8.85606	8.14374	8.43953	8.23069	8.17068	8.16231	8.67423	8.25577	8.32826	8.28901	7.85344	7.87277	7.98265	8.16406	8.46176	8.09285	8.00413	7.64568	8.10516	7.9116	7.96144
AGAP005553	cellular retinaldehyde binding protein	9.68536	9.7279	9.37811	9.48926	9.54325	9.57436	9.43575	9.1893	9.36343	9.32222	8.98141	9.03318	9.52225	9.66329	9.96016	9.41781	9.32156	9.17407	8.64003	8.77299	8.85815	8.69465	8.72837	8.90233	8.63976	8.86081	8.71821	8.87821	8.96033
AGAP007355	cellular retinaldehyde binding protein	7.29904	7.38293	7.29327	7.47002	7.22653	7.32202	7.22335	7.2645	7.26784	6.83799	6.72592	6.98631	7.60985	7.29489	7.44282	7.37031	7.22856	7.18569	7.5454	7.59513	6.96944	6.71078	7.00259	7.20429	7.23364	7.66127	7.05704	7.22618	7.22392
AGAP007356	cellular retinaldehyde binding protein	7.95896	8.02557	7.63438	7.97151	8.05779	8.00437	7.83955	7.50978	7.58334	8.18489	8.12105	8.13468	8.6107	8.50568	9.17505	8.61643	8.40678	8.37629	8.49739	8.65445	8.78981	8.45019	8.39476	7.95649	8.03773	8.32513	7.86574	8.31316	8.07414
AGAP007358	cellular retinaldehyde binding protein	6.98923	6.97135	7.02727	6.83333	7.00942	6.8748	6.7917	6.71011	6.88851	6.56183	6.45157	6.41501	6.7776	6.77139	6.60387	6.53698	6.67711	6.70877	6.39848	6.65916	6.4459	6.53425	6.23892	6.55485	6.56821	6.37586	6.73028	6.73972	6.91021
AGAP008165	cellular retinaldehyde binding protein	11.3883	11.3944	11.1716	11.1415	11.2031	11.2046	11.3413	11.0967	10.8688	10.759	10.6695	10.509	10.828	10.7646	10.9751	10.8182	10.7515	10.5984	10.6871	10.3243	10.8876	10.701	10.8121	10.5419	10.5882	10.6345	10.1271	10.224	10.3349
AGAP009365	cellular retinaldehyde binding protein	6.00454	5.84882	5.72632	6.14049	5.56907	5.56842	6.01514	6.17997	5.58768	6.5745	6.34278	6.42266	6.12229	5.90896	5.08251	5.05123	5.22535	5.50291	5.96227	5.96399	6.23052	5.7599	5.77985	5.92109	5.92761	5.4774	5.80527	5.88864	5.6791
AGAP009377	Cellular retinaldehyde-binding protein	3.88885	3.78567	3.96351	3.67976	3.96412	3.96673	3.85477	4.14352	4.08256	3.69163	3.97394	3.56256	3.94205	3.72403	4.0107	3.99218	3.90949	3.78212	3.84092	3.89681	3.63319	3.57172	3.56904	3.53554	3.98022	4.13418	4.27136	4.06775	3.70243
AGAP009379	cellular retinaldehyde-binding protein	8.63013	9.46764	8.72367	7.82807	7.55141	8.03407	8.01283	7.83347	8.53088	8.44511	8.16811	8.36146	7.76474	8.12213	8.47148	7.8246	7.87903	7.73568	7.76696	8.48516	8.13161	7.83103	8.36075	8.36564	7.93636	8.39735	7.89099	8.45503	8.71639
AGAP009380	cellular retinaldehyde-binding protein	8.38617	8.76459	8.09591	7.5392	7.04986	7.33883	7.15538	7.12362	7.51559	7.84957	7.19662	7.54393	7.74354	7.35593	7.69714	7.4175	7.0116	7.13117	7.3447	6.97629	9.12428	8.0126	8.24804	7.98399	7.93666	8.7583	6.78753	7.36592	7.38044
AGAP009381	Cellular retinaldehyde-binding protein	8.13638	8.00034	8.03615	8.05605	8.44243	8.10806	8.05977	8.23165	8.53711	8.60927	8.73802	8.5564	8.32355	8.55927	8.78322	8.36787	7.99245	8.07095	7.57198	7.52881	8.39413	8.64478	8.37551	7.88362	7.64346	7.83366	8.47832	8.19516	8.28634
AGAP009385	cellular retinaldehyde-binding protein	5.92771	5.73209	5.5206	5.12039	5.82431	5.2774	5.34577	5.45528	5.58536	6.22221	6.2985	6.19887	5.58031	6.08253	6.36659	5.9494	5.91882	5.79344	5.31303	5.30168	5.34476	5.77338	5.73942	5.6407	4.92061	5.17974	5.76008	5.56604	6.06001
AGAP009260	centrin-1	8.00496	7.78931	8.22763	7.83746	7.99859	7.97229	7.81001	8.05676	7.94713	8.09945	8.35555	8.35562	7.58332	7.73351	7.49959	7.58124	7.72102	7.80982	7.97783	7.72644	8.42172	8.40553	8.42158	7.87533	7.86046	7.78706	8.16625	7.6805	7.96553
AGAP012029	centriolar protein POC1	5.85563	5.9611	6.30529	5.85477	6.03411	6.07794	5.90232	6.20571	6.04352	6.14911	6.59454	6.51729	5.726	5.94815	5.90129	5.86696	6.18014	5.76275	5.82721	6.23812	6.12443	6.52343	6.52798	6.01545	6.23587	5.95818	6.3592	6.28187	6.04856
AGAP001897	centromere protein J	8.06007	7.84519	9.06082	8.36268	8.68036	8.5403	8.43735	8.65287	8.52137	8.64977	9.37759	9.23893	8.09929	8.1716	7.23309	7.72345	8.17816	8.26908	8.50594	7.89309	9.07995	9.17985	8.87015	8.24315	8.39526	8.07102	9.53304	8.22732	8.38529
AGAP004467	centromere/kinetochore protein ZW10	9.30931	9.33481	9.25954	9.09454	9.2126	9.1784	9.10168	9.0798	9.2052	9.10989	9.2107	9.20339	9.13304	8.91081	9.23757	9.16768	9.26356	9.17297	9.27645	9.25089	8.96044	9.04498	9.04564	9.36006	9.30582	9.21372	9.20516	9.36852	9.05501
AGAP006472	centromeric protein E	11.7891	10.9881	12.3752	12.0067	12.3449	11.995	11.9393	12.1685	12.1275	12.2825	12.7417	12.5147	11.6109	11.8426	10.7657	11.226	11.6674	11.8555	11.6616	11.2541	12.5376	12.5935	12.4572	11.6897	11.9344	11.7562	12.5945	11.4083	11.9248
AGAP009750	centrosomal protein CEP104	6.40153	5.9211	6.45798	6.43524	6.23704	6.55921	6.58034	6.75346	6.15144	6.34417	6.13913	6.22405	6.43378	6.56464	6.21673	6.47618	6.39991	6.70734	7.44028	7.45549	6.3281	6.33591	6.19553	6.21259	6.27905	6.16844	6.63992	6.32174	6.4221
AGAP003868	centrosomal protein CEP110	8.23551	7.95722	8.65787	8.20215	8.40432	8.30692	8.31702	8.6107	8.45774	8.53768	8.98673	8.96107	7.8499	7.95895	7.6038	7.57183	8.14038	8.13498	8.36567	7.59778	8.63819	8.79067	8.62536	8.17646	8.47726	8.25749	9.11063	8.27133	8.321
AGAP013118	centrosomal protein CEP120	5.63618	5.68021	5.71868	5.55713	5.59301	5.57002	5.53385	5.47218	5.28061	5.31467	5.61553	5.51374	5.52419	5.23393	5.34526	5.4178	5.31619	5.3463	5.85254	5.22193	5.1853	5.36162	5.67527	5.50216	5.65965	5.45952	5.66961	5.46217	5.48806
AGAP010985	Centrosomal protein CEP135	9.14185	8.70099	9.05111	8.88618	8.9612	8.83663	8.75873	8.83426	8.91209	8.88057	9.05801	9.02992	8.74638	8.83042	8.43496	8.58	8.80149	8.80303	8.53899	8.51786	8.77006	8.95436	8.91091	8.77331	8.91198	8.70554	9.32457	8.88183	9.01574
AGAP009026	centrosomal protein CEP78	-2.0567	-2.0561	-2.05537	-2.0598	-2.06124	-2.05256	-2.05774	-2.06041	-2.06061	-2.05572	-2.05662	-2.05625	-2.05514	-2.05586	-2.05025	-2.05536	-2.05982	-2.05917	-2.05729	-1.99699	-2.05656	-2.05759	-2.05595	-2.05323	-1.9968	-2.04986	-2.05784	-2.05331	-2.06097
AGAP010180	centrosomal protein CEP97	7.52356	7.19016	7.96231	7.38193	7.61952	7.66327	7.5354	7.60328	7.66412	7.88211	8.24666	8.06676	7.33307	7.1185	6.70207	7.08909	7.32434	7.28352	7.39071	7.16711	7.92115	7.9087	7.7967	7.57646	7.57947	7.45303	7.92775	7.34514	7.49471
AGAP002434	centrosomin	11.0192	10.3998	11.2411	11.079	11.082	11.177	11.2877	11.3449	11.01	11.0738	11.1604	11.1149	10.9173	11.1812	10.4105	10.8352	11.1619	11.1553	11.4476	11.178	11.2064	11.2405	11.1749	10.8818	10.9494	10.923	11.2838	10.7638	11.1766
AGAP012412	ceramide glucosyltransferase	9.59021	9.4892	9.60577	9.49077	9.61657	9.59427	9.48166	9.5089	9.67478	9.59527	9.64535	9.5682	9.57149	9.67561	9.72432	9.70972	9.81429	9.74313	9.63969	9.66318	9.77009	9.75825	9.72285	9.79564	9.89875	9.88387	9.66756	9.57784	9.58445
AGAP002932	ceramide kinase	8.93622	8.69515	8.98925	8.84418	9.06675	8.84087	8.80805	8.77936	8.96092	8.87197	9.12268	9.07795	8.73035	8.88719	8.58889	8.72142	8.72098	8.87233	8.74738	8.73542	8.97457	8.9968	8.90137	8.92216	8.98341	8.87724	9.17462	8.83483	8.86114
AGAP001761	ceramide synthetase	10.748	10.887	10.8818	10.8464	10.9192	10.7084	10.5084	10.5572	10.7245	10.6237	10.9594	10.852	10.6906	10.4886	10.5145	10.66	10.6131	10.7281	10.5994	10.2714	11.3097	11.0791	11.1011	10.7709	10.8662	10.9977	10.8276	10.6681	10.4118
AGAP005299	cereblon	9.25532	9.21271	9.30621	9.35714	9.27847	9.36002	9.33098	9.37323	9.27641	9.25356	9.39621	9.40578	9.10466	9.16941	9.21473	9.20494	9.17696	9.29981	9.3859	9.4	9.39803	9.41255	9.20059	9.20835	9.18256	9.35272	9.36442	9.2339	9.21848
AGAP000564	C-factor	8.65535	8.79598	8.78013	8.46688	7.86831	8.59773	8.49143	8.35106	8.36561	8.44965	8.44604	8.52589	8.50091	8.27021	8.49307	8.20553	8.12572	8.19383	8.49663	8.57436	8.37571	8.09477	8.0093	8.49757	8.51519	8.65001	8.53079	8.62208	8.29205
AGAP004119	cGMP-specific 3', 5'-cyclic phosphodiesterase	8.83739	8.02791	8.70691	8.57037	8.48987	8.41785	8.52965	8.62719	8.54472	9.12429	8.90657	8.85693	8.97388	9.35957	8.50466	8.94902	8.9804	9.27062	9.01732	8.89131	8.9962	9.116	9.17249	8.84108	8.85489	9.02973	8.92463	8.64549	9.15593
AGAP008646	cGMP-specific 3',5'-cyclic phosphodiesterase	11.0388	10.5445	11.0749	11.1992	11.1987	11.1222	10.9462	11.0309	11.1028	11.1319	11.1186	11.0815	10.923	11.1004	10.4906	10.9285	11.0318	11.1469	10.7516	10.4713	11.276	11.2816	11.2411	10.9512	11.0447	11.0612	11.0695	10.8273	11.0711
AGAP000019	chaoptin	5.59352	5.39785	5.82734	5.9703	5.54448	6.05949	5.77603	5.83253	5.77104	6.15758	5.84528	5.50915	5.49958	6.55779	5.7426	6.17802	6.15333	6.37496	7.51654	7.79962	5.43909	5.61595	6.23216	5.79265	6.32182	5.80471	6.10614	5.82248	6.08086
AGAP004266	chaperone BCS1	9.23086	9.80588	9.12297	9.15931	9.00295	9.24829	9.25613	9.21647	9.1738	9.18433	9.18018	9.18241	9.34918	9.37632	9.76111	9.44541	9.38627	9.26028	9.28156	9.57134	8.87186	9.10922	9.13836	9.41235	9.18697	9.27263	9.23825	9.54104	9.39001
AGAP007565	chaperone DnaJ protein	12.621	12.9622	12.4666	12.6033	12.5247	12.5279	12.4338	12.4661	12.4447	12.3152	12.2975	12.3239	12.4664	12.2458	12.6324	12.4337	12.2605	12.3127	12.2165	12.2774	12.3264	12.2491	12.2202	12.3259	12.2245	12.368	12.1139	12.3419	12.215
AGAP004238	Chaperonin containing TCP1 subunit 1	12.9018	13.2203	12.8227	12.7916	12.8035	12.7502	12.6871	12.7024	12.806	12.7854	12.9522	12.8917	12.9454	12.8605	13.0665	12.9475	12.8036	12.8184	12.4755	12.612	12.7985	12.8342	12.8257	12.878	12.7909	12.8428	12.8567	12.993	12.8237
AGAP009694	Chaperonin containing TCP1 subunit 2	13.0379	13.333	12.9413	12.8858	12.8593	12.8707	12.8373	12.8208	12.9444	13.0563	13.1607	13.0708	13.0869	13.108	13.2601	13.1023	12.9537	12.9574	12.6542	12.6891	12.9085	12.9704	12.9759	13.0653	13.0057	12.9144	13.0578	13.214	13.0352
AGAP002759	Chaperonin containing TCP1 subunit 3	12.862	13.1346	12.8464	12.7944	12.7966	12.8227	12.7493	12.7478	12.8415	12.9371	13.1268	13.0469	12.9764	12.9135	13.0243	12.9754	12.8102	12.8191	12.5499	12.5803	12.9104	13.0134	12.9873	12.8759	12.8585	12.8467	12.9436	13.066	12.8757
AGAP009505	Chaperonin containing TCP1 subunit 4	13.0847	13.2045	13.0942	12.9614	12.9576	12.9676	12.9535	12.9854	12.9959	13.1217	13.2712	13.1972	13.11	13.1148	13.1641	13.0553	13.0274	13.0581	12.9248	12.906	12.9738	13.0775	13.0364	13.053	13.065	13.0139	13.2143	13.2297	13.0813
AGAP008249	Chaperonin containing TCP1 subunit 5	13.3595	13.803	13.2289	13.2137	13.1508	13.2068	13.2191	13.1441	13.2176	13.2802	13.39	13.3248	13.4001	13.2886	13.5859	13.4044	13.2131	13.27	13.0901	13.193	13.2294	13.2244	13.2117	13.3758	13.314	13.3223	13.3213	13.5801	13.3254
AGAP003477	Chaperonin containing TCP1 subunit 6	12.9406	13.2235	12.8884	12.9056	12.8996	12.835	12.7441	12.7694	12.9175	12.9388	13.1078	12.995	13.0144	12.9934	13.1438	13.0168	12.9082	12.8986	12.5744	12.6555	12.8475	12.9388	12.9226	12.9452	12.92	12.8791	12.9802	13.1135	12.9123
AGAP002762	Chaperonin containing TCP1 subunit 7	12.8241	12.9849	12.8422	12.7414	12.8027	12.6969	12.6181	12.7498	12.7934	12.8154	13.008	12.8798	12.9133	12.9314	12.9495	12.8952	12.7914	12.8372	12.5226	12.4687	12.774	12.8737	12.8199	12.7811	12.7828	12.7646	12.88	12.9424	12.8389
AGAP010588	Chaperonin containing TCP1 subunit 8	12.7222	12.7318	12.8347	12.7223	12.867	12.7019	12.646	12.7533	12.783	12.802	12.9824	12.9526	12.8388	12.8632	12.8178	12.7781	12.7379	12.8186	12.5319	12.5154	12.8282	12.8771	12.8716	12.7492	12.8234	12.8181	12.9214	12.7666	12.7643
AGAP006518	charged multivesicular body protein 1	10.4405	10.848	10.2167	10.366	10.2259	10.4153	10.4031	10.2398	10.3783	10.3086	10.2688	10.272	10.7634	10.5363	11.0464	10.8308	10.5969	10.5849	10.8352	10.9556	10.539	10.3372	10.513	10.6694	10.651	10.8333	10.2914	10.8564	10.5267
AGAP005316	charged multivesicular body protein 4	10.7257	10.9333	10.7505	10.8894	10.7696	10.8538	10.8022	10.8611	10.8052	10.7366	10.7235	10.8264	11.0855	10.831	11.1819	10.9788	10.8969	10.8459	10.8748	10.922	10.9834	10.9172	10.9117	10.8711	10.9436	11.0866	10.7408	10.8573	10.7635
AGAP005580	chchd10	2.85775	3.05931	2.96861	2.68115	2.83233	2.5522	2.94635	2.59094	2.77931	2.7439	2.68196	2.78136	3.25008	2.91684	3.15045	3.04453	3.07125	2.69041	3.02571	2.69809	2.81927	2.75769	3.02821	3.02349	2.56267	3.16191	2.7945	3.24823	2.9847
AGAP008059	chemosensory protein 1	10.1638	10.0058	9.83482	9.4527	9.54934	9.22815	9.31694	9.02567	9.18394	9.78145	9.51229	9.60136	9.73454	9.8943	10.0391	9.8461	9.67805	9.61951	9.3247	9.4778	9.43214	9.28177	9.22941	9.30217	9.40881	9.44108	9.14438	9.21149	9.33607
AGAP008055	chemosensory protein 3	3.39088	3.52163	3.98945	3.20278	3.01339	3.18233	3.28536	3.15183	3.0649	3.4953	3.00978	3.40246	3.38833	3.94413	4.16231	3.77578	3.82732	3.6912	4.13441	4.22033	3.43383	3.00053	4.27103	3.48239	3.54101	3.67354	3.43604	3.38658	3.7189
AGAP008062	chemosensory protein 4	5.07039	4.79257	4.99878	4.96396	5.09277	5.40904	5.22286	5.25135	5.00253	4.80705	4.88325	4.78661	4.8299	5.0547	5.11169	5.05843	5.18599	4.80037	5.7202	5.57116	5.00493	4.94132	4.91101	4.90647	5.07236	5.27447	4.91188	4.70576	4.86669
AGAP001303	chemosensory protein 6	8.39696	8.66994	8.20955	8.20642	8.04968	8.25051	8.35339	8.08833	8.1055	8.25706	8.02859	8.32626	8.62227	8.55606	8.75892	8.46483	8.67732	8.46192	8.43461	8.93544	7.93635	8.0444	8.18361	7.87397	8.29618	7.83015	8.31931	8.68689	8.77897
AGAP003026	chimerin (chimaerin) 2	7.98378	8.15216	8.16483	8.31755	8.30553	7.9824	8.31844	8.31452	8.26364	8.25425	8.4452	8.298	8.25531	8.26246	8.21364	8.23572	8.30439	8.36143	8.26429	8.44408	8.16897	8.32769	8.32423	8.26532	8.23981	8.28887	8.48543	8.2637	8.33516
AGAP001205	chitin synthase	12.3525	11.4487	12.4814	12.569	12.3883	12.3496	12.0219	11.9234	12.297	11.978	12.074	12.0751	11.8924	12.2298	11.0834	11.8962	12.2715	12.5155	10.8088	11.2617	11.9393	11.9561	12.0961	12.0297	12.1536	12.0769	12.3135	12.052	12.3563
AGAP001748	chitin synthase	6.1618	6.15624	7.13389	6.90113	6.7255	6.53266	6.33986	6.72429	6.68134	6.21667	6.07605	6.10675	5.85996	6.26553	5.48239	6.10098	6.25515	5.95118	5.63897	5.44044	5.85784	5.81962	6.05789	5.68457	5.9328	5.52636	5.51872	5.19307	5.8491
AGAP000198	Chitinase	8.68783	7.94357	8.76452	9.24365	9.14496	8.86616	8.79236	9.17067	9.03547	8.64659	8.5338	8.63189	8.37928	8.80498	7.683	8.5092	8.6806	8.59449	8.08013	7.7799	8.51781	8.57769	8.78092	8.30241	8.37942	8.12907	8.40973	8.0417	8.58807
AGAP000436	chitinase	9.42734	9.58918	9.37081	9.40434	9.36706	9.33255	9.25852	9.31369	9.39778	9.40619	9.39494	9.35067	9.42733	9.49652	9.52842	9.57314	9.51154	9.44087	9.25673	9.10393	9.29112	9.28568	9.37846	9.43612	9.44044	9.39219	9.52114	9.52945	9.51765
AGAP002457	chitinase	6.86852	6.91681	6.82354	6.64169	7.00962	6.40015	6.50412	6.92048	6.63225	6.61305	6.53899	6.59242	6.70256	6.78078	6.88832	6.67401	6.77653	6.67128	6.73289	6.50183	6.52552	6.61184	6.60033	6.76955	6.80869	6.71342	6.83708	6.95203	6.78591
AGAP004876	chitinase	0.0388187	0.0394819	0.0402948	0.125929	0.0343528	0.175293	0.138792	0.0351049	0.1212	0.0398957	0.146137	0.148662	0.0405536	0.151312	0.0465688	0.0403005	0.0356576	0.036289	0.234332	0.0451698	0.146577	0.231078	0.0396379	0.170249	0.0454228	0.0470808	0.138123	0.169644	0.196177
AGAP005339	chitinase	-0.144416	-0.0270923	-0.14295	-0.0516909	-0.148878	-0.139672	-0.0904369	-0.148123	-0.0565978	-0.143346	0.24703	-0.0281798	-0.142694	-0.143502	-0.136773	-0.142945	-0.14757	-0.0476996	0.0630608	-0.138143	0.0716666	-0.145347	-0.143602	-0.140477	-0.137895	0.0210793	-0.145607	-0.140574	-0.0587391
AGAP005634	chitinase	5.98059	6.47709	6.26369	6.3604	6.05861	6.10568	5.72568	5.85109	5.96668	5.83647	5.70954	5.74146	5.95689	6.02498	6.17723	6.08483	6.15166	6.04361	5.97133	6.51915	5.92021	5.63624	5.7978	6.17906	6.01094	5.90336	5.83202	5.91445	5.79434
AGAP006086	chitinase	2.94406	3.06743	2.71558	2.72474	2.66248	2.64571	2.67689	2.78527	3.07367	2.80404	2.59464	2.91771	2.98566	2.70727	2.97766	2.89902	2.55833	3.12008	3.15447	3.71499	2.78708	2.67924	2.54692	2.50721	2.66495	3.03947	2.71946	3.03612	2.86981
AGAP006191	chitinase	11.3412	11.2466	11.1883	10.5772	10.4327	10.448	10.5044	10.4787	10.8288	12.0891	12.0553	11.7051	12.3985	11.9325	12.4196	12.0684	12.1581	12.0189	11.8124	11.9877	12.2468	12.114	12.3166	11.6136	11.6241	12.1199	11.4164	11.9188	11.9429
AGAP006414	chitinase	14.7091	15.0789	14.5762	15.7418	15.3477	15.5932	15.4772	15.1657	15.533	14.5491	14.5637	14.7385	14.7436	14.4002	14.7137	15.0877	14.8415	14.9657	14.8583	15.2114	14.9231	14.545	14.7741	14.8183	14.8901	15.042	14.9432	15.3826	14.9022
AGAP006898	chitinase	8.95548	8.50108	8.81635	8.87239	8.96652	8.25938	8.50404	8.66783	9.02318	8.57048	8.21449	8.35837	8.19564	8.53786	7.84826	8.49197	8.64063	8.29515	6.96821	6.81094	8.21571	8.25998	8.37951	7.88227	8.09884	7.94317	7.63343	7.82738	8.2089
AGAP009022	chitinase	3.9325	3.13403	3.57402	3.39773	3.30282	3.64499	3.28268	3.42817	3.37271	3.30189	3.41176	2.94458	3.06135	2.9496	2.88807	3.05742	3.37092	3.2449	3.18779	3.01241	3.55962	3.49667	3.43265	3.19588	3.13564	3.16054	3.05784	3.1454	3.4564
AGAP009049	Chitinase	7.4286	7.45061	6.56215	9.29586	8.87486	8.7777	9.9247	9.61987	8.72506	6.64659	7.34794	7.92579	7.63002	7.07247	7.08443	8.33757	7.43774	8.17648	8.13246	7.92534	8.19555	7.63882	7.32143	7.29868	8.41032	8.35611	7.18108	8.70684	6.93047
AGAP011033	chitinase	3.03101	3.01085	2.54393	2.77527	2.97171	2.69792	2.72789	2.7263	2.64326	2.85517	2.83677	2.92882	3.44838	2.97829	3.5592	2.95004	3.35782	2.78713	2.82337	2.71474	2.92157	2.52851	3.01461	2.55969	3.19408	2.86697	3.36756	2.68796	2.94993
AGAP013120	chitinase	8.58166	8.62127	8.5509	8.76198	8.76542	8.69138	8.49691	8.55069	8.72072	8.73432	8.8635	8.66005	9.0223	9.03986	9.3699	9.06159	9.12524	9.05765	9.67038	9.64599	9.7637	9.50396	9.4534	9.42602	9.19948	9.711	8.65998	9.23506	8.76996
AGAP013166	chitinase	9.79418	9.71299	9.69045	9.98274	9.99339	9.78008	9.64049	9.7165	9.92916	9.81418	9.89777	9.76982	10.2845	10.104	10.2375	9.94678	10.0245	10.0709	10.9558	10.8401	11.0776	10.5141	10.4667	10.5535	10.327	10.9602	9.91561	10.5664	9.75853
AGAP013260	chitinase	11.4647	11.6786	11.1216	11.2794	11.1743	11.2603	11.3048	11.0741	11.0078	10.8272	10.9837	10.7559	11.9358	11.5765	12.2206	11.9308	11.7781	11.8587	12.6217	12.6363	12.5283	12.1755	12.2296	12.222	12.2194	12.9272	11.3947	12.1926	11.4122
AGAP013496	chitinase	5.19824	5.50263	5.34408	5.46062	5.47058	5.45715	5.61469	5.38797	5.41086	5.33019	5.56923	5.23912	5.87359	5.71905	6.33055	6.14281	6.50879	6.10865	7.28997	7.14884	7.02245	6.54898	6.39523	6.5364	6.3167	7.07172	5.88614	6.98039	5.83941
AGAP008124	Chitinase domain-containing protein 1	8.99615	9.10105	8.97048	9.01422	9.03349	9.00356	8.94912	8.99308	8.8943	9.00604	9.17175	9.10972	9.15224	9.17601	9.2875	9.13965	9.03084	9.13958	8.95202	9.10917	9.015	9.16407	9.1053	8.97777	9.1789	9.10736	9.2481	9.25129	9.08854
AGAP005777	chloride channel	11.6737	11.4238	11.7156	11.786	11.8057	11.6851	11.5599	11.6046	11.7557	11.794	11.8187	11.7857	11.8468	11.7713	11.6491	11.7796	11.7498	11.7842	11.5788	11.4245	12.0876	11.9368	11.8868	11.7058	11.8515	11.9487	11.7031	11.6752	11.7831
AGAP011245	chloride channel	9.1367	9.3255	9.32537	9.10189	9.1124	9.23408	9.13766	9.20586	9.05683	9.12728	9.42789	9.43723	9.27906	9.26883	9.33132	9.25613	9.18332	9.10823	9.20475	9.24491	9.31397	9.23833	9.18015	9.05229	9.2392	9.1324	9.47844	9.36887	9.18272
AGAP007499	chloride channel 7	11.1435	11.2257	11.0608	11.1618	11.085	11.0515	10.9606	10.9265	11.0052	11.1948	11.4266	11.335	11.2633	11.3942	11.3455	11.2119	11.1788	11.2089	11.1066	10.9972	11.4362	11.2668	11.2945	11.0521	11.1031	11.3547	10.9873	11.0869	11.0681
AGAP000943	chloride intracellular channel	11.0955	11.1261	11.2093	11.1919	11.1872	11.069	11.0492	10.9942	11.0565	11.1617	11.2341	11.22	11.3225	11.3103	11.4277	11.3399	11.4039	11.3423	10.9406	11.0247	11.3023	11.3011	11.341	11.3216	11.3485	11.3525	11.3221	11.3728	11.3333
AGAP001038	cholesterol 7-dehydrogenase	7.511	7.83602	8.00055	7.74911	7.76403	7.99542	8.2966	8.18193	8.17516	8.01792	8.22483	8.15568	7.80672	7.71399	7.38721	7.53339	7.49956	7.59018	7.99423	7.86903	8.42258	8.30844	8.09256	7.82367	7.81757	8.05215	8.15391	8.1698	7.81548
AGAP002370	choline O-acetyltransferase	8.18036	7.88558	8.01768	8.12636	8.207	8.22673	8.39963	8.47988	8.11862	8.01802	7.72385	7.97295	8.00926	8.35447	8.02275	8.30788	8.29154	8.41976	9.33825	9.02295	7.88973	7.93282	8.10735	8.24125	8.14506	7.98103	8.15153	7.96748	8.40008
AGAP007957	choline/ethanolamine kinase	12.8994	12.2525	12.9884	13.0263	13.0687	12.9627	12.9826	13.0252	13.0917	13.2498	13.1771	13.2003	12.7989	13.1006	12.2354	12.7393	13.0161	13.1041	13.0274	12.6909	13.4449	13.3771	13.3675	12.7692	13.039	13.0753	13.0835	12.6508	13.1406
AGAP002263	choline-phosphate cytidylyltransferase	12.5688	12.3393	12.4844	12.6668	12.6913	12.6841	12.4806	12.6136	12.5119	12.3838	12.4074	12.3251	12.5806	12.3794	12.301	12.4259	12.3712	12.3389	12.3712	12.1301	12.78	12.6399	12.5399	12.3435	12.4377	12.6157	12.1585	12.1016	12.1605
AGAP005721	chondroitin 4-sulfotransferase	9.70554	9.6126	9.67507	10.0856	9.86117	10.0834	9.75971	9.65666	10.0324	9.70167	9.85054	9.83608	9.57707	9.69281	9.66856	9.78768	9.79437	9.80275	9.48344	9.48494	9.49092	9.77269	9.68061	9.82553	9.75407	9.75155	9.71722	9.87532	9.81744
AGAP009118	chondroitin 4-sulfotransferase	6.17649	5.85429	6.10851	6.2155	6.00172	6.22148	6.40742	6.30323	6.07665	5.92768	5.72614	6.02762	6.14357	6.48661	6.1616	6.56974	6.28102	6.45981	7.46774	6.81773	5.59606	5.83776	6.07782	6.32582	6.00127	6.06469	6.0245	6.23005	6.38523
AGAP004371	chondroitin 4-sulfotransferase 11	8.9317	8.8289	8.70281	8.90769	8.80524	9.0142	9.0818	8.95353	8.99878	8.92974	8.80798	8.86609	8.91488	8.82187	8.98055	8.86642	9.10677	8.99307	8.97714	9.13764	8.66834	8.76059	8.68836	9.12007	8.87888	8.87797	8.88979	8.82146	9.04331
AGAP001050	chondroitin polymerizing factor	10.6299	10.8589	10.1895	10.4131	10.2263	10.332	10.4398	10.1822	10.3982	10.2539	9.94961	10.0833	10.521	10.4073	10.6994	10.6798	10.6994	10.4778	10.3034	10.5599	9.8789	10.0532	10.0668	10.7113	10.4326	10.3746	10.0867	10.6063	10.4873
AGAP005975	chondroitin proteoglycan-2	1.91433	1.79864	1.9284	1.88377	1.82451	2.08607	2.00513	2.04934	1.96494	1.80043	2.52753	2.0774	1.80326	2.38318	1.82863	2.09295	1.97557	2.11155	2.83447	2.71498	1.79645	1.90532	1.92216	1.81283	1.97616	1.91378	2.3278	1.81242	1.91762
AGAP007720	chondroitin sulfate N-acetylgalactosaminyltransferase 1	7.00268	6.74625	6.90087	6.99976	6.83907	7.24225	7.18399	7.23501	7.13144	6.88102	6.70212	6.81522	6.88402	6.93615	6.8565	7.10514	7.26395	7.17302	7.98185	7.82594	6.77601	6.89105	6.89654	7.16958	6.96782	6.7858	6.83226	6.99487	7.12957
AGAP001010	chondroitin sulfate synthase	9.27374	9.21527	9.44489	9.5188	9.58542	9.43087	9.65604	9.6855	9.49932	9.91187	9.94856	9.84845	9.52658	9.69258	9.39912	9.4019	9.37692	9.42315	9.93612	9.9118	9.88134	9.82533	9.75977	9.36806	9.44939	9.63199	9.8239	9.63133	9.54918
AGAP000472	chordin	11.4762	11.1559	11.1772	11.3494	11.3353	11.2645	11.0381	11.2162	11.2603	11.1424	10.863	11.0049	11.1916	11.2702	10.9151	11.183	11.104	11.1724	10.8142	10.7282	11.2772	11.2421	11.2366	10.9724	11.1507	11.2383	10.8149	10.808	11.0653
AGAP007481	chromatin accessibility complex protein 1	7.89934	7.93843	8.32104	7.89321	8.03752	8.13107	8.01805	8.2978	8.04569	8.30891	8.67672	8.64365	7.79254	7.81216	7.86365	7.97057	8.04226	7.976	8.20755	7.77909	8.50637	8.63381	8.49183	8.14285	8.20353	7.96069	8.55021	8.14877	7.94897
AGAP001104	chromatin assembly factor 1 subunit A	10.8576	10.6806	10.8167	10.4998	10.5843	10.8281	10.9766	10.8406	10.9721	10.7876	10.6125	10.7335	10.4448	10.3153	10.0573	10.2056	10.7715	10.5188	11.1199	10.9211	10.7321	10.7137	10.6853	11.0072	10.8822	10.5226	10.8945	10.8186	10.6981
AGAP007544	chromatin assembly factor 1 subunit B	8.71502	8.69517	9.01384	8.63246	8.88583	8.67115	8.73264	8.88522	8.65115	8.78782	9.09118	9.04969	8.67416	8.7073	8.38862	8.58903	8.6765	8.63424	8.85555	8.68249	8.84916	8.88519	8.92229	8.82454	8.79834	8.82095	9.26138	8.89889	8.71116
AGAP001568	chromatin assembly factor 1, p180-subunit	3.52441	3.0287	3.68807	3.39972	4.08371	3.66449	4.02648	3.29526	3.43007	3.3859	3.24712	3.2138	3.77843	3.17775	3.11381	2.98378	3.31039	3.22728	3.30782	2.96281	3.20729	3.43505	3.30298	3.28037	3.51846	3.41285	3.42759	3.45387	3.51693
AGAP005321	chromatin licensing and DNA replication factor 1	8.80956	8.78429	9.34355	9.00509	9.27456	9.05569	8.98418	9.21076	8.99298	8.95532	9.49461	9.36505	8.80356	8.82885	8.57374	8.65107	8.78058	8.87137	8.87955	8.60458	9.13377	9.27273	9.18272	8.89948	8.96014	8.68908	9.70643	9.02661	9.055
AGAP006810	chromatin modification-related protein EAF6	8.05969	8.41151	8.02393	8.08287	8.02481	8.02668	8.26988	8.20966	8.11481	8.06423	8.07076	8.03923	8.26545	8.02221	8.36813	8.25149	8.14718	8.10928	8.26194	8.51841	8.04973	7.91756	8.02698	8.37168	8.1807	8.13937	8.1419	8.53991	8.20326
AGAP009444	chromobox protein 5	11.0037	11.2671	11.0966	10.9121	10.9174	10.9601	11.0182	11.0763	10.9928	10.9894	11.1477	11.1378	10.9501	10.9021	11.0598	10.9846	10.8841	10.8498	10.8533	10.823	11.0562	11.1109	11.0969	10.9898	10.9022	10.8985	11.1191	11.0962	10.9689
AGAP004723	chromobox protein homolog 1	9.62998	10.1276	9.1868	9.43712	9.07908	9.54474	9.74335	9.3122	9.56687	9.43978	9.3029	9.43051	9.5342	9.35878	9.5317	9.49989	9.61131	9.39766	9.95981	10.3476	9.26647	9.31645	9.12823	9.92541	9.72263	9.47534	9.50469	10.0177	9.67575
AGAP008698	chromodomain-helicase-DNA-binding protein 1	11.396	10.3861	11.6376	11.5513	11.6362	11.4792	11.4232	11.5633	11.5382	11.7542	11.9929	11.7752	11.2184	11.551	10.316	10.9888	11.2421	11.433	11.1833	10.7638	11.8905	11.9048	11.8222	11.1445	11.3347	11.2143	11.795	10.9457	11.5358
AGAP012009	chromodomain-helicase-DNA-binding protein 4	11.6868	10.8568	12.0526	11.8985	12.0017	11.8638	11.8229	11.996	11.8801	11.9751	12.2222	12.0962	11.5433	11.7409	10.651	11.2415	11.5057	11.6077	11.6548	11.2715	12.4057	12.3452	12.282	11.4378	11.6231	11.6335	12.1124	11.2411	11.7258
AGAP008482	chromodomain-helicase-DNA-binding protein 7	12.6071	11.0234	12.8864	12.8033	12.7688	12.658	12.5412	12.6815	12.6574	12.8929	13.0867	12.8526	12.0916	12.6971	10.899	11.6271	12.2534	12.5302	12.5184	11.8325	12.8724	12.9007	12.8565	12.1703	12.4376	12.3526	12.8162	11.5445	12.5945
AGAP001537	chromosome transmission fidelity protein 1	6.53244	5.9683	6.96467	6.50401	6.89154	6.54302	6.44311	6.79699	6.61017	6.97117	7.42645	7.02948	6.37163	6.40326	5.79146	5.8747	6.40617	6.62293	6.42574	5.69904	6.83229	7.00454	6.88108	6.44113	6.67646	6.11914	7.20325	6.22708	6.56121
AGAP008869	Chromosome transmission fidelity protein 18	7.7877	7.46282	8.32171	7.82633	8.00868	7.77742	7.88835	7.8303	7.91483	7.8322	8.30555	8.14495	7.60721	7.63111	7.20093	7.66466	7.7527	7.81602	7.66594	7.28861	8.11174	8.02444	8.15059	7.78576	7.75163	7.82158	8.35166	7.77622	7.93975
AGAP007423	chromosome transmission fidelity protein 4	8.75691	8.18242	8.8987	8.63059	8.77063	8.47208	8.54887	8.66967	8.64065	9.0145	9.24235	9.08931	8.36028	8.48742	8.01747	8.13886	8.49458	8.59315	8.3922	8.06745	9.12069	9.14508	8.9115	8.57037	8.60418	8.57097	9.15245	8.53695	8.61519
AGAP001349	chronic lymphocytic leukemia deletion region gene 6 protein-like protein	8.68806	8.6921	8.60138	8.63187	8.58191	8.63288	8.49176	8.64237	8.63178	8.60049	8.8013	8.74576	8.80866	8.77412	8.88977	8.79832	8.5729	8.8274	8.48924	8.2517	8.77673	8.86358	8.85662	8.73905	8.65741	8.779	8.49213	8.70961	8.56194
AGAP001198	chymotrypsin	13.6823	14.0746	13.6133	14.6378	14.2865	14.5262	14.4682	14.4066	14.5502	15.5912	15.5347	15.454	15.8031	15.9529	16.3838	15.9832	16.0907	15.8397	14.7774	16.1002	15.0389	15.3648	15.7147	15.9094	15.7649	15.5923	15.777	16.1774	16.1427
AGAP006710	chymotrypsin	13.714	14.376	13.3883	11.4253	11.2492	11.8501	11.7178	11.4627	12.1869	10.6618	9.91557	10.1226	9.92503	9.85139	10.924	10.5003	9.71833	9.88199	10.0321	10.4831	9.97664	10.1841	9.80108	10.296	10.7273	10.5617	9.65018	10.0615	9.97346
AGAP006192	chymotrypsin B chain C	9.71248	10.0576	9.40485	9.51434	9.45805	9.57146	9.56568	9.46513	9.54214	9.97054	9.91937	9.74966	10.1623	10.0767	10.599	10.1859	9.82971	9.83532	10.5046	10.6493	10.0433	9.85859	9.76672	10.2358	10.0775	10.4265	9.92509	10.4778	9.97529
AGAP009000	chymotrypsin like protease	0.21016	0.324821	0.272794	0.254274	0.291051	0.215946	0.313354	0.205651	0.336466	0.211463	0.210266	0.424886	0.212258	0.379386	0.219491	0.435677	0.299709	0.303881	0.540713	0.217814	0.267534	0.263151	0.325838	0.282743	0.218118	0.299676	0.208709	0.214845	0.205032
AGAP002432	chymotrypsin-like protease	1.13413	1.13569	1.13761	1.30722	1.29094	1.60799	1.33216	1.21689	1.37376	1.25354	1.13434	1.24912	1.2585	1.1363	1.15224	1.31117	1.22117	1.47047	1.24061	1.42011	1.34715	1.33401	1.30466	1.27535	1.14959	1.15343	1.23625	1.54469	1.1696
AGAP005663	chymotrypsin-like protease	-0.964114	-0.963786	-0.962733	-0.965666	-0.966319	-0.956712	-0.964652	-0.965948	-0.880258	-0.851509	-0.857208	-0.854869	-0.962243	-0.963659	-0.951735	-0.962722	-0.965675	-0.872337	-0.861327	-0.954055	-0.964036	-0.964576	-0.75371	-0.958146	-0.953631	-0.950901	-0.964705	-0.95832	-0.966198
AGAP005664	chymotrypsin-like protease	-1.32788	-1.32688	-1.32568	-1.33228	-1.18469	-1.32106	-1.32958	-1.33247	-1.33253	-1.23668	-1.32775	-1.32713	-1.23572	-1.3265	-1.31724	-1.32567	-1.33229	-1.33194	-1.32885	-1.31902	-1.32764	-1.32934	-1.32665	-1.32216	-1.31869	-1.3166	-1.15294	-1.32229	-1.33264
AGAP005665	chymotrypsin-like protease	-1.85908	-1.85852	-1.85786	-1.76218	-1.86325	-1.85528	-1.86003	-1.86249	-1.86267	-1.85818	-1.85901	-1.85867	-1.80777	-1.85831	-1.85316	-1.85785	-1.86194	-1.86134	-1.85962	-1.85415	-1.85895	-1.85989	-1.85839	-1.8559	-1.85397	-1.8528	-1.86013	-1.85597	-1.863
AGAP005670	chymotrypsin-like protease	-2.01814	-2.05495	-2.05445	-2.05749	-2.05847	-2.05253	-2.05607	-2.0579	-2.05804	-2.05469	-2.05531	-2.05505	-2.05429	-2.05479	-2.05094	-2.05444	-2.0575	-2.05705	-2.01855	-2.05168	-2.05526	-2.05597	-2.05485	-2.05299	-2.05154	-2.05067	-2.05614	-2.05304	-2.05828
AGAP005671	chymotrypsin-like protease	-1.86176	-1.86093	-1.85994	-1.86595	-1.86789	-1.85615	-1.86315	-1.86677	-1.86704	-1.86043	-1.86164	-1.86114	-1.85964	-1.78705	-1.70587	-1.85994	-1.86598	-1.86509	-1.86255	-1.85447	-1.86156	-1.86295	-1.86074	-1.85705	-1.85421	-1.85249	-1.86329	-1.85716	-1.86753
AGAP005686	chymotrypsin-like protease	-2.05509	-2.05471	-2.05426	-2.05701	-2.0579	-2.05252	-2.05573	-2.05739	-2.02381	-2.05448	-2.02134	-2.05481	-2.05412	-2.05457	-2.05108	-2.05426	-2.05702	-2.05662	-2.05545	-2.05175	-2.055	-2.05564	-2.05462	-2.05293	-2.05163	-2.05084	-2.05579	-2.05298	-2.05773
AGAP007262	chymotrypsin-like protease	3.08791	3.10365	3.22924	3.33231	3.09128	2.91722	3.21995	2.99737	3.08083	2.86282	2.84812	2.85416	2.77025	3.03335	2.83466	3.04514	3.01113	2.9594	3.00055	3.59529	3.12691	3.19468	3.03122	2.90536	2.82251	3.13365	2.82886	3.05036	3.04335
AGAP005642	chymotrypsin-like protease (Precursor)	1.30846	1.31335	1.37195	1.51258	1.31437	1.34363	1.19979	1.19394	1.19353	1.31639	1.49291	1.36254	1.51755	1.50541	1.21947	1.20552	1.28501	1.37503	1.55849	1.35496	1.20257	1.30154	1.20404	1.55057	1.3568	1.43611	1.19955	1.21086	1.46016
AGAP005669	chymotrypsin-like protease (Precursor)	-2.25227	-2.25206	-2.25181	-2.25336	-2.25387	-2.25082	-2.25264	-2.25358	-2.25365	-2.25193	-2.25225	-2.25212	-2.25173	-2.25198	-2.25001	-2.2518	-2.25337	-2.25314	-2.2334	-2.25039	-2.25222	-2.25258	-2.25201	-2.25106	-2.25032	-2.24987	-2.25267	-2.25108	-2.25377
AGAP005687	chymotrypsin-like protease (Precursor)	-2.05513	-2.05474	-2.05429	-2.05708	-2.05798	-2.05252	-2.05578	-2.05746	-2.02339	-2.05451	-2.05508	-2.02065	-2.05414	-2.0546	-2.05106	-2.05428	-2.05709	-2.05668	-2.0555	-2.05174	-2.05503	-2.05568	-2.05465	-2.05294	-2.05162	-2.05082	-2.05584	-2.05299	-2.05781
AGAP005688	chymotrypsin-like protease (Precursor)	-1.76182	-1.76114	-1.76033	-1.76526	-1.76686	-1.75721	-1.76297	-1.70552	-1.76616	-1.76073	-1.76173	-1.76131	-1.76008	-1.76088	-1.75464	-1.63948	-1.76529	-1.73435	-1.76247	-1.75584	-1.76166	-1.7628	-1.76098	-1.75796	-1.75562	-1.7542	-1.76308	-1.75805	-1.76656
AGAP006674	chymotrypsin-like protease (Precursor)	3.07092	3.08079	3.09271	3.14036	3.11224	3.13952	3.0544	3.01288	3.00993	3.08688	3.07224	3.07828	3.36203	3.34359	4.34036	5.37971	4.65662	4.4419	5.97994	5.33995	3.43391	3.18527	4.18549	4.34501	4.6574	4.59948	3.39764	4.54011	3.88003
AGAP005689	chymotrypsin-like protein	-1.28335	-1.46884	-1.46759	-1.47521	-1.47673	-1.46278	-1.47166	-1.43	-1.47651	-1.4682	-1.46975	-1.46911	-1.4672	-1.46845	-1.36554	-1.46759	-1.47524	-1.47412	-1.42426	-1.46066	-1.46964	-1.47141	-1.4686	-1.37066	-1.46032	-1.45814	-1.47184	-1.46407	-1.47663
AGAP005690	chymotrypsin-like protein	-1.85947	-1.85887	-1.85816	-1.86251	-1.86392	-1.85541	-1.86048	-1.83646	-1.8633	-1.85851	-1.85939	-1.75244	-1.85793	-1.85864	-1.85313	-1.85815	-1.86253	-1.86188	-1.8334	-1.85419	-1.85932	-1.86033	-1.85873	-1.85606	-1.854	-1.85275	-1.86058	-1.85614	-1.86365
AGAP007252	chymotrypsin-like protein	3.08741	3.03672	2.85597	2.87628	2.8758	3.47548	2.80944	2.83	2.79222	2.75711	3.18295	2.64995	2.7667	2.96882	2.72613	2.85607	2.90839	2.70362	3.07037	3.13139	2.64636	2.96256	3.07563	2.68685	2.89287	2.97513	2.72358	2.7977	3.04967
AGAP009121	chymotrypsin-like protein	8.41023	8.53106	7.92108	7.17822	7.08699	7.27167	7.38884	7.33099	7.37847	7.11623	7.12282	7.06051	7.71298	7.61034	8.13477	7.60141	7.6776	7.51136	7.58545	8.38669	7.0447	7.30531	6.86934	7.6944	7.94955	8.12079	7.36427	7.9601	7.98875
AGAP005691	chymotrypsinogen	0.847293	1.253	1.08086	0.937896	0.838146	0.856957	0.953235	0.839697	0.932234	0.849477	0.961956	0.964949	1.27303	0.849159	1.01761	0.850295	0.840834	1.03322	0.956676	1.13742	1.2019	1.22276	0.909907	0.990416	0.860563	0.863852	0.844856	0.924571	0.838651
AGAP006675	chymotrypsinogen	-2.05629	-2.05574	-2.05509	-2.05909	-2.06039	-2.05255	-2.05723	-2.05964	-2.05982	-2.05541	-2.05622	-2.05588	-2.05488	-2.05553	-2.05046	-2.05508	-2.05911	-2.05852	-2.05683	-2.05143	-2.00706	-2.05709	-2.05562	-2.05316	-2.05126	-2.00101	-2.05732	-2.05323	-2.06015
AGAP000444	CIAO1_ANOGA	10.7256	11.1814	10.4967	10.691	10.4274	10.7237	10.722	10.6787	10.6484	10.7723	10.8009	10.625	10.8938	10.8062	11.2063	10.9456	10.6935	10.6501	10.7462	10.9158	10.54	10.5983	10.6159	10.788	10.6384	10.7463	10.6817	11.0822	10.8233
AGAP001660	ciliary dynein heavy chain	1.66265	1.55339	1.78125	1.72244	1.66591	1.56644	1.65353	1.53936	1.62979	1.91511	1.66338	1.66676	1.55679	1.8684	1.72619	1.67496	1.87394	2.08151	1.75473	2.15072	1.85603	1.8381	1.66947	1.56387	1.57209	1.73033	1.65263	1.91589	1.88522
AGAP006649	circumsporozoite protein-binding protein (regulator of nonsense transcripts 3)	10.1151	10.1664	10.2552	10.1492	10.1649	10.1581	10.1673	10.2855	10.1608	10.3509	10.484	10.5034	10.2224	10.0865	10.107	10.039	10.0771	10.0437	10.2001	10.2746	10.4873	10.4916	10.4686	10.0797	10.1218	10.0309	10.4869	10.332	10.2191
AGAP012048	Citrate synthase	13.7624	13.8195	13.7286	13.6079	13.5739	13.4974	13.3811	13.6126	13.3836	13.0999	13.1175	13.052	13.3545	13.3584	13.5109	13.4987	13.4239	13.3694	12.8468	12.6748	13.3953	13.2889	13.1986	13.2143	13.2732	13.3548	13.0089	13.1395	13.1007
AGAP006932	citron Rho-interacting kinase	9.39992	9.1533	10.1134	9.80859	10.1511	9.84683	9.70961	9.96784	9.80487	9.72453	10.1018	9.95078	9.09954	9.40193	8.59736	9.09471	9.47112	9.29015	9.43722	9.00551	9.86451	10.1344	9.92388	9.45124	9.47259	9.32632	10.1674	9.38422	9.46215
AGAP009460	c-Jun N-terminal kinase	5.47587	5.56189	5.33451	5.64412	5.82776	5.70992	5.65682	5.55924	5.86917	5.8752	6.13859	6.02857	6.85937	6.409	6.44394	6.50793	6.30495	6.25563	7.35729	7.38485	7.59595	7.39818	7.42319	6.32401	6.89148	7.82876	5.56677	6.169	5.80757
AGAP009132	CKLF-like MARVEL transmembrane domain-containing protein 4	8.58575	8.63821	8.41249	8.59282	8.50138	8.49628	8.61561	8.4164	8.53208	8.52658	8.40378	8.54175	8.91526	8.57449	8.87791	8.91165	8.77877	8.77353	9.21133	9.13565	9.23504	8.91549	8.84667	8.82327	8.98108	9.35971	8.54133	8.81132	8.64162
AGAP003844	Class b basic helix-loop-helix protein	10.6484	9.95349	10.4998	10.9391	10.9449	10.7585	10.5255	10.6066	10.8127	10.7069	10.8939	10.739	10.6869	10.93	10.1156	10.5701	10.8145	10.8664	10.4261	10.2573	11.2232	11.2134	11.2157	10.6408	10.7494	10.7798	10.5773	10.3878	10.6832
AGAP012252	classical protein kinase C	10.8619	10.5791	11.5801	10.8927	11.3687	11.1466	11.1505	11.3491	11.1326	11.3042	11.9103	11.6748	10.562	10.7289	9.85055	10.2324	10.6863	10.8803	11.148	10.4039	11.7458	11.7202	11.5495	11.0363	11.2409	10.946	11.911	10.8334	10.9904
AGAP003021	Clathrin heavy chain	13.8141	13.2052	13.9927	13.913	14.0362	13.8531	13.6215	13.7816	13.8814	13.9261	14.1647	14.0275	13.6671	13.871	13.0836	13.4956	13.6473	13.8268	13.4068	13.184	14.2432	14.2241	14.1316	13.6822	13.8103	13.8234	13.9894	13.4637	13.7622
AGAP010608	clathrin light chain	11.6671	12.0128	11.4508	11.4555	11.2587	11.4595	11.5206	11.4596	11.4882	11.6507	11.6102	11.6796	11.6699	11.4825	11.911	11.7332	11.6234	11.5194	11.6582	11.752	11.6902	11.6058	11.6338	11.7149	11.5619	11.6757	11.4197	11.8083	11.6316
AGAP011340	Cleavage and polyadenylation specificity factor subunit 1	9.44817	9.19466	9.38908	9.45488	9.58139	9.45069	9.35844	9.45533	9.37974	9.3885	9.54885	9.50045	9.52044	9.60678	9.17669	9.43373	9.4546	9.4983	9.39454	9.4246	9.40927	9.49106	9.43362	9.32831	9.42085	9.35734	9.60935	9.42524	9.51389
AGAP002474	cleavage and polyadenylation specificity factor subunit 2	8.89369	9.04658	9.18582	8.88003	8.99718	9.05537	8.92009	9.05048	8.93274	9.02735	9.26855	9.26899	9.01027	8.95083	8.94525	8.91487	8.96974	8.86848	8.82555	8.82704	9.20692	9.18787	9.09345	8.99894	9.02913	8.91605	9.30585	9.06591	8.97284
AGAP001224	cleavage and polyadenylation specificity factor subunit 3	8.99891	9.14476	9.25025	9.05771	9.15813	9.08911	9.20919	9.05926	9.10642	9.22747	9.47979	9.40419	9.18836	9.10001	9.06186	8.97435	9.06153	9.1777	9.10657	9.03696	9.15127	9.19434	9.16724	9.00375	9.14265	8.9795	9.36576	9.1949	9.0806
AGAP013044	cleavage and polyadenylation specificity factor subunit 4	8.72416	8.90812	8.83098	8.6348	8.71786	8.82714	8.91353	8.82068	8.80427	8.72206	8.91274	8.83342	8.64918	8.60583	8.64593	8.64733	8.54816	8.6936	8.89575	8.77666	8.83903	8.78984	8.7387	8.85398	8.79991	8.79048	8.9129	9.01475	8.67369
AGAP007242	cleavage and polyadenylation specificity factor subunit 5	9.33992	9.53648	9.51761	9.41544	9.38133	9.47441	9.54332	9.43705	9.48449	9.46912	9.76357	9.65812	9.15577	9.21056	9.18027	9.20361	9.27434	9.37125	9.47439	9.32894	9.58386	9.54587	9.55687	9.52507	9.50945	9.4103	9.67026	9.53389	9.33016
AGAP005062	cleavage and polyadenylation specificity factor subunit 6/7	10.6622	10.617	10.7137	10.7124	10.7448	10.6032	10.4773	10.6216	10.7025	10.7905	10.9106	10.8654	10.6962	10.6357	10.5314	10.6444	10.5899	10.5965	10.2696	10.2134	10.7711	10.8675	10.7497	10.6598	10.6753	10.6439	10.7799	10.6001	10.5577
AGAP002776	cleavage stimulation factor subunit 1	8.10089	8.44409	8.3037	8.21135	8.23684	8.24949	8.33883	8.37385	8.32327	8.33559	8.50772	8.48952	8.18434	8.40236	8.31622	8.18969	8.12116	8.30421	8.24637	8.42264	8.01789	8.18424	8.16034	8.3136	8.14156	8.14781	8.4726	8.31816	8.13921
AGAP004414	cleavage stimulation factor subunit 2	8.79549	9.05975	8.9156	8.85679	8.92632	8.75115	8.95393	8.7615	8.86739	8.86712	8.92699	8.9934	8.92989	8.84505	9.17832	8.95608	9.01125	8.98181	8.75063	8.93686	8.85797	8.87499	8.90089	8.7996	8.88076	9.09431	8.90587	9.03989	8.88788
AGAP010918	cleavage stimulation factor subunit 2	8.58385	9.03479	8.48661	8.40508	8.27357	8.64669	8.77808	8.5343	8.52899	8.36858	8.58891	8.53236	8.71188	8.45141	8.78005	8.53216	8.39178	8.38047	8.74778	8.9442	8.46893	8.37081	8.29134	8.73792	8.57105	8.73496	8.69008	9.07512	8.64316
AGAP003019	cleavage stimulation factor subunit 3	9.28822	9.17239	9.5356	9.36752	9.43341	9.37908	9.36737	9.41727	9.43278	9.39072	9.636	9.49866	9.35299	9.27367	9.15505	9.2821	9.31396	9.33321	9.35458	9.32611	9.51923	9.4598	9.45243	9.42699	9.63466	9.50503	9.68823	9.40954	9.45076
AGAP011791	CLIPA1	13.0349	13.4156	13.0147	13.0473	12.9592	12.9953	12.7957	12.7718	12.9129	13.2542	13.1116	13.167	13.7627	13.5953	14.4076	13.8638	13.6608	13.6927	14.0942	14.3063	13.9448	13.746	13.5857	14.1634	13.9132	14.391	13.2932	13.9506	13.5857
AGAP011794	CLIPA1 protein	1.98617	2.04108	2.09847	1.8679	2.14273	1.97746	1.9746	2.05874	1.82059	1.94651	1.9871	1.83521	2.19062	2.04431	2.00192	2.26541	1.99245	1.95923	2.22315	2.11173	2.12227	2.06363	2.04304	2.08246	2.11484	2.13514	2.3378	2.027	1.90195
AGAP006954	CLIPA10	4.69162	4.19102	5.0884	4.08211	4.15847	4.35606	4.05131	3.96442	4.31348	3.77277	4.19755	3.71905	4.04685	4.08566	3.90865	3.90008	3.81394	4.10456	4.26874	4.17586	4.09133	3.93842	4.55525	4.1776	4.106	4.10611	4.39393	4.10747	4.24501
AGAP011781	CLIPA12	11.9765	12.2505	11.7151	11.7178	11.6182	11.6607	11.5292	11.5243	11.6929	11.8794	11.9727	11.7883	12.6759	12.4938	13.0845	12.6898	12.5361	12.5727	13.1423	13.2375	13.0283	12.7407	12.5235	12.9836	12.8283	13.4599	12.0357	12.9995	12.2377
AGAP011783	CLIPA13	6.33621	6.59316	6.18906	6.38052	6.28431	6.26427	6.33512	6.28401	6.51317	6.66343	6.67553	6.64214	6.78992	6.77027	7.04847	6.90976	6.75645	6.80555	6.96627	7.13488	7.60511	7.43183	7.33533	7.0178	6.84607	7.46473	6.3396	6.96358	6.56395
AGAP011788	CLIPA14	12.8538	12.9745	12.5538	12.7078	12.689	12.6252	12.3989	12.4264	12.6091	12.8186	12.8358	12.8054	13.4259	13.3424	13.8009	13.5172	13.369	13.3982	13.3097	13.2187	14.0284	13.7048	13.6027	13.722	13.5433	14.0644	12.7618	13.5621	12.9145
AGAP002815	CLIPA15	3.20766	3.05806	3.20183	3.02867	3.00242	2.83349	2.98473	3.0174	2.93978	3.40883	3.17169	3.29197	3.52177	3.60789	3.11994	3.48371	3.28521	3.24468	3.39033	3.55438	3.00434	3.25527	3.18762	3.25521	3.31024	3.43882	3.40204	2.95091	3.7657
AGAP003245	CLIPA19	8.46364	8.92356	8.10867	8.32499	8.18025	8.54225	8.23143	8.31405	8.36982	8.29548	8.01466	8.06965	8.13563	8.20162	8.51607	8.25866	8.13168	8.3286	8.2202	8.6634	8.39673	8.24804	8.06721	8.48826	7.97491	8.34563	7.72863	8.32185	7.93947
AGAP011790	CLIPA2	11.4082	11.3538	11.4024	11.2332	11.3355	11.2341	10.9847	10.9841	11.1283	11.8107	11.7589	11.7055	12.1892	12.1723	12.8121	12.3296	12.3039	12.5078	13.1381	13.1835	13.6336	13.1674	12.8694	12.9976	12.8755	13.7123	11.7652	12.6955	11.8946
AGAP011780	CLIPA4	12.8866	13.2336	12.5391	12.7204	12.5761	12.622	12.4701	12.4945	12.6615	12.5108	12.4739	12.3736	13.1483	12.9469	13.4529	13.1577	12.8059	12.9125	13.2634	13.6938	13.4016	13.17	12.953	13.3156	13.2015	13.6122	12.3744	13.2625	12.6848
AGAP011787	CLIPA5	11.7763	12.0828	11.7565	11.5162	11.3516	11.4737	11.3995	11.3255	11.4421	12.0546	12.017	11.9065	12.2828	12.0707	12.7939	12.4305	12.2314	12.2322	12.5595	12.8155	12.8616	12.5628	12.4696	12.6391	12.4582	13.0179	11.674	12.3803	11.8353
AGAP011789	CLIPA6	14.0488	14.2146	13.7892	13.7962	13.7554	13.7792	13.6644	13.6248	13.7532	13.9335	13.9348	13.8826	14.4867	14.4075	14.9216	14.5961	14.4167	14.4496	14.5636	14.6534	14.9656	14.6586	14.5407	14.8546	14.6971	15.2336	13.9136	14.6565	14.0581
AGAP011792	CLIPA7	14.264	14.0462	14.0276	14.032	14.2287	13.8658	13.6973	13.8267	14.1336	14.299	14.1413	14.0776	13.9649	14.1376	14.1672	14.0368	13.8941	14.0888	13.7273	13.7135	14.5542	14.4197	14.3533	14.0687	14.0035	14.1868	13.64	14.1285	13.676
AGAP010731	CLIPA8	11.5057	11.5395	11.5448	11.6219	11.6131	11.6664	11.4355	11.4527	11.5172	11.938	11.7123	11.7371	11.9712	11.91	12.3538	11.9825	12.1296	12.0813	12.2988	12.4912	12.224	12.1525	12.1201	12.2791	12.1003	12.3365	11.7966	12.1054	12.025
AGAP010968	CLIPA9	14.485	14.5355	14.4171	14.1967	14.3556	14.1242	14.0289	14.1416	14.3548	14.5597	14.214	14.2091	14.0027	14.0944	14.3377	14.1497	13.9721	14.1988	13.3528	13.3784	13.7072	13.7788	13.9694	14.0642	13.7181	13.8583	13.5686	13.5991	13.8666
AGAP007623	CLIP-associating protein 1/2	11.3992	11.0224	11.5606	11.358	11.5495	11.3204	11.2438	11.3006	11.4208	11.4543	11.6416	11.5507	11.1638	11.3275	10.7215	11.037	11.2365	11.2836	11.1042	10.8942	11.6085	11.5577	11.4972	11.2746	11.3328	11.3464	11.554	11.1354	11.34
AGAP003251	CLIPB1	11.5772	11.7732	11.4019	11.5039	11.4565	11.3624	11.1568	11.2015	11.3686	11.9676	11.9203	11.8623	12.0714	11.9567	12.4324	12.0214	11.7288	11.8106	11.4646	11.5615	12.0167	11.9894	11.7723	11.9194	11.5781	11.9694	11.3402	11.9274	11.5482
AGAP003058	CLIPB10	11.6477	11.8245	11.1348	10.9947	10.9289	10.8914	10.8937	10.7388	11.0713	11.0737	10.9934	10.6795	11.3975	11.4498	12.0184	11.4971	11.0814	11.1885	10.7835	11.1271	11.5814	11.2604	11.2867	11.3448	11.1328	11.4266	10.8794	11.5791	11.0943
AGAP009214	CLIPB11	8.87518	8.73977	8.6485	8.92903	8.92328	8.81953	8.94511	8.86636	8.81557	8.95347	9.5089	8.89868	9.75362	9.78098	9.95506	10.0464	9.73459	9.68019	11.1569	10.7196	11.2417	10.8503	10.591	10.2499	10.4932	11.3099	9.05171	10.0782	9.18342
AGAP009217	CLIPB12	13.001	13.8888	13.6994	13.1103	12.4031	13.3205	12.7522	13.0128	12.7112	14.1612	13.6947	13.8362	12.8733	12.4471	13.5809	13.3559	12.8504	12.6917	12.351	12.3914	12.8987	13.0389	12.9893	12.9496	12.6543	12.788	12.103	12.2005	12.4436
AGAP004855	CLIPB13	11.064	11.0367	10.9034	10.8224	11.015	10.7064	10.6778	10.6914	10.9532	11.0753	10.9124	10.8092	10.8712	10.9116	11.1961	11.0755	11.0269	10.9938	10.8439	10.9303	11.2196	11.0107	10.9488	11.3526	11.0333	11.4136	10.6293	11.1102	10.6997
AGAP010833	CLIPB14	9.56115	9.70736	9.4003	9.31632	9.39222	8.85978	8.81362	8.98945	9.21296	9.88889	9.7949	9.82453	10.0435	10.0801	10.3031	10.1671	9.85036	10.084	8.78159	8.89607	10.8637	10.5977	10.4589	9.90699	10.2211	10.4468	9.42995	9.49623	9.5828
AGAP009844	CLIPB15	11.0459	11.2184	10.8647	11.1913	11.1487	11.1034	10.7524	10.8234	10.9613	11.1999	11.3282	11.1707	12.2033	11.7221	12.5927	12.2279	12.0405	12.1165	12.6981	12.8163	12.5792	12.1628	12.0731	12.5552	12.4425	13.0003	11.6735	12.3318	11.8735
AGAP009263	CLIPB16	5.0923	5.13795	5.03652	4.95515	4.50362	5.1362	4.72601	4.63772	4.41996	4.18773	4.44386	4.43306	4.44928	4.54646	4.40466	4.83763	4.64804	3.88734	4.28891	4.06683	4.49473	4.33201	4.27639	4.37039	4.25461	4.4184	4.02532	4.49171	4.14304
AGAP001648	CLIPB17	10.143	10.0756	9.96011	10.2188	10.2175	10.1782	10.1697	10.058	10.0948	10.0452	11.6938	10.7522	12.3133	12.1667	12.2236	12.3377	12.0727	11.9852	13.9886	13.6618	13.8113	13.1249	13.0081	12.9318	13.2856	13.9729	11.2783	12.3275	11.25
AGAP009215	CLIPB18	7.80566	7.81787	7.53309	6.62474	6.57019	6.39951	6.63446	6.75453	6.82136	7.50754	7.57958	7.57414	7.9632	7.71501	8.15933	8.25618	7.85936	7.75147	9.33578	9.10692	8.66327	8.42524	8.16981	8.40003	8.63932	9.62442	6.93976	7.74422	7.60842
AGAP003247	CLIPB19	9.74802	9.64001	9.42643	9.31847	9.28396	9.54818	9.10757	9.07525	9.4287	9.34978	9.26783	9.19752	10.0819	9.92257	10.7467	10.0909	10.1412	10.1592	11.0036	11.854	11.166	10.8495	10.1219	10.6766	10.274	11.4093	9.41905	10.9772	9.44882
AGAP003246	CLIPB2	11.6359	11.7386	11.3378	11.2795	11.124	11.2997	11.1753	11.0757	11.3489	11.4864	11.4499	11.3345	11.8772	11.7176	12.2629	11.8645	11.7806	11.7963	12.4083	12.6469	12.4857	12.1216	11.8075	12.4417	12.108	12.7134	11.2396	12.1823	11.4801
AGAP012037	CLIPB20	8.82268	8.99486	8.73895	9.11257	8.92167	9.21103	8.81137	8.79126	8.93617	9.04663	8.99126	8.96461	9.5454	9.49234	9.99905	9.69494	9.72112	9.77237	10.5864	10.3811	10.6003	10.2721	9.99686	10.3247	10.1872	11.0038	9.07088	9.81777	9.26097
AGAP003249	CLIPB3	8.32644	8.48797	8.21394	7.93892	7.8861	8.26755	7.95926	7.68481	7.97693	8.38335	8.16304	8.1562	8.3437	8.29439	8.84999	8.75724	8.54214	8.53286	8.93307	9.36784	9.37992	8.99935	8.34225	9.10063	8.8167	9.38073	7.62968	9.00592	7.97107
AGAP013184	CLIPB36	10.5104	10.5387	10.2213	10.3174	10.3467	10.3092	10.0336	10.0832	10.3047	10.6014	10.6331	10.3934	10.79	10.6931	11.1772	10.9364	10.7664	10.7646	11.2685	11.2629	11.494	11.1011	10.9134	11.1105	11.1654	11.5851	10.3348	11.0321	10.4653
AGAP003250	CLIPB4	13.4853	13.7404	13.2329	13.3399	13.2554	13.2528	13.1271	13.1122	13.2736	13.5993	13.4679	13.4611	13.6992	13.6662	14.1069	13.7557	13.4915	13.48	13.3893	13.5113	13.7498	13.713	13.3897	13.8667	13.5352	13.8658	13.1674	13.8213	13.3158
AGAP004148	CLIPB5	9.58842	9.89964	9.46258	9.62535	9.48332	9.60837	9.7951	9.464	9.34974	9.59455	9.56864	9.5816	10.3678	10.0106	10.7527	10.2801	9.86331	9.94853	10.9757	10.8309	10.6057	10.0451	9.96218	10.3102	10.552	11.017	9.55192	9.97375	9.66215
AGAP003252	CLIPB6	9.60016	9.7789	9.41309	9.52553	9.59311	9.48871	9.51492	9.32495	9.42959	9.47862	9.61187	9.41862	10.0021	9.87443	10.3275	10.0068	9.83305	9.89943	10.0837	10.0184	10.2756	9.87108	9.72797	9.99904	10.0469	10.3316	9.49849	10.0161	9.56332
AGAP002270	CLIPB7	9.63799	10.0224	9.41557	9.6431	9.44761	9.43061	9.74141	9.44893	9.70022	9.18544	8.94264	8.96981	9.5586	9.63316	9.75857	9.57262	9.46104	9.40199	8.98728	9.41255	8.97449	8.99393	9.22858	9.29077	9.16934	9.26072	8.86044	9.10699	9.25033
AGAP003057	CLIPB8	11.9221	12.178	11.571	10.9614	10.8713	11.016	10.7207	10.6019	11.0333	11.6995	11.5622	11.5939	11.7113	11.4188	12.1167	11.6622	11.4246	11.2387	11.8552	11.7674	12.2604	11.7758	12.005	11.5396	11.7406	12.0354	10.9986	11.8554	11.1759
AGAP013442	CLIPB9	8.94786	8.91668	9.42162	8.90577	9.17514	9.15497	9.10402	9.36833	8.8881	8.78816	9.05651	9.14389	9.09435	8.88878	8.7277	8.95758	8.95095	8.97448	9.57043	9.14283	9.22805	9.20199	9.13869	9.1573	9.24103	9.08851	9.49447	9.09035	8.9532
AGAP008835	CLIPC1	5.36609	5.94207	5.56844	5.69343	5.47267	5.60721	5.96757	5.62997	5.27526	5.21558	5.51084	5.494	6.2549	5.80996	6.0971	6.17791	5.73562	5.84135	6.71372	6.49408	6.13662	5.88384	5.63713	6.0641	6.23186	6.604	5.48779	5.76683	5.55752
AGAP000572	CLIPC10	10.1902	10.5498	9.5926	9.81539	9.57127	9.72508	9.46183	9.54419	9.72885	9.81971	9.73737	9.64542	10.609	10.3525	10.8329	10.3416	9.98445	9.95815	9.67167	10.2176	9.55029	9.69663	9.62167	9.79876	9.75627	9.82736	9.61341	10.5023	10.073
AGAP004317	CLIPC2	10.4275	10.309	10.1926	10.4382	10.5507	10.3427	10.3578	10.404	10.4802	10.5101	10.3632	10.3387	10.6091	10.6042	10.8594	10.671	10.7362	10.6352	10.9605	10.9711	10.657	10.6205	10.4813	10.7455	10.7776	10.8956	10.481	10.7915	10.6019
AGAP004318	CLIPC3	11.7684	11.9621	11.4054	11.7594	11.9032	11.5525	11.4524	11.6891	11.8083	11.7482	11.6062	11.6199	11.555	11.6159	11.8885	11.7375	11.4314	11.5332	10.8083	10.7613	11.3181	11.4694	11.3718	11.3909	11.2081	11.2422	11.1403	11.2134	11.2753
AGAP000573	CLIPC4	11.6805	11.9273	11.3695	11.3292	11.3872	11.379	11.361	11.301	11.428	11.5947	11.4684	11.4721	11.6994	11.5596	12.0924	11.7033	11.4862	11.5152	11.3292	11.3332	11.5317	11.5169	11.4416	11.5744	11.4302	11.5604	11.3268	11.6547	11.4432
AGAP000571	CLIPC5	5.90098	6.34321	5.47813	5.43485	5.52645	5.67837	5.78875	5.95157	5.62812	5.93936	5.97416	5.53442	5.99411	6.20899	6.31199	6.27441	6.18196	6.00884	6.3934	6.36758	6.03181	6.09442	5.83821	6.23634	6.21115	6.15564	5.86645	6.60579	6.05922
AGAP000315	CLIPC6	11.1652	11.1284	11.0265	10.8841	11.0559	10.8524	10.743	10.9277	10.9985	11.1489	11.0505	11.0485	11.031	11.1595	11.3152	11.1359	10.9372	11.0815	10.7785	10.9538	10.9282	10.9042	10.9247	11.0613	10.9777	11.027	10.9364	10.9612	10.9329
AGAP003689	CLIPC7	11.5196	11.7847	11.5816	12.1033	12.0639	11.9573	11.7375	11.5078	11.924	12.4395	12.5227	12.4604	13.2144	12.8305	13.7008	13.2295	13.1788	13.3282	13.5925	13.6035	13.9958	13.575	13.4574	13.764	13.6256	14.1854	12.735	13.3355	12.8973
AGAP004719	CLIPC9	8.9552	9.18875	8.64574	8.38525	8.40761	8.3069	8.22535	8.06407	8.69069	8.61226	8.03813	8.11891	8.45718	8.4432	8.93191	8.51983	8.21709	8.29236	7.8174	8.06258	8.26238	8.10467	8.13954	8.59191	8.28732	8.389	7.67914	8.12525	8.04173
AGAP002422	CLIPD1	9.48246	9.47011	9.08462	9.48811	9.33484	9.47742	9.71045	9.48082	9.67082	9.81966	9.55999	9.59062	9.48696	9.71602	10.0943	9.87469	9.39688	9.35194	8.61018	8.82508	9.22673	9.81271	9.54659	9.21586	9.19213	9.04678	9.11265	9.20717	9.31742
AGAP004566	Clipd1	5.11189	5.2873	5.28475	5.28778	4.9453	4.80169	4.98232	4.79376	4.93489	4.67163	4.55956	4.59986	4.96313	4.53252	4.67802	4.52139	4.59987	4.30805	4.56044	5.01101	4.09985	4.07769	3.92516	5.40058	5.2976	5.87643	4.89322	4.62714	5.21474
AGAP004570	Clipd1	2.80673	2.42002	2.47859	2.46994	2.30166	2.4832	2.54955	2.42355	2.38469	2.32907	2.41109	2.46176	2.28287	2.424	2.19336	2.38444	2.23563	2.40903	2.52215	2.75229	2.26781	2.35127	2.59105	2.41816	2.75781	2.64629	2.15209	2.36155	2.44707
AGAP002842	CLIPD1 protein	3.11162	3.09037	2.98514	3.12573	3.0878	2.94212	2.93828	2.88911	3.0167	3.06067	3.0398	3.12333	2.68264	3.05737	3.19757	2.98525	3.066	3.01761	3.16382	3.55533	3.24881	2.90029	3.16686	3.02995	3.07628	3.20789	3.01238	3.11888	3.00849
AGAP008183	CLIPD2	5.67266	5.52753	5.62493	5.72351	5.42953	5.19895	5.18996	5.45496	5.55407	5.44347	5.31244	5.72203	6.03795	5.3825	6.12621	5.81954	5.60385	5.76685	6.32676	6.23582	6.14424	5.91186	5.81318	5.93362	6.26968	6.34504	5.14557	5.90263	5.51388
AGAP001433	CLIPD3	5.91423	6.29947	6.03861	6.12415	6.47821	6.04667	5.78357	6.05152	5.991	5.84317	6.35484	6.23616	6.21754	6.19891	6.53998	6.06256	5.90014	5.82671	6.48495	6.20856	6.72718	6.5005	6.56724	6.13498	6.39388	6.47581	5.91929	6.02397	5.85762
AGAP002811	CLIPD4	2.77676	2.98648	3.09042	3.1391	3.38801	3.15097	3.48376	3.3689	3.02329	3.24239	3.06464	3.02902	3.29497	3.27464	3.35228	2.99894	3.00295	3.21727	3.20135	3.5601	3.55158	3.29201	3.37263	3.08754	2.95559	3.36337	3.00005	3.34775	3.25206
AGAP002813	CLIPD6	10.3194	10.5658	10.1146	10.6026	10.3866	10.6168	10.6805	10.3577	10.112	10.4226	10.2428	10.3687	10.7313	10.3771	10.756	10.6426	10.4811	10.4867	10.6618	10.8837	10.779	10.5343	10.5514	10.4341	10.4078	10.7251	10.302	10.5915	10.606
AGAP008998	CLIPD7	3.38324	3.48767	3.67364	3.87711	3.73148	3.83241	3.64958	3.58306	4.00307	4.32841	4.11489	3.72484	3.59652	4.09616	4.29866	3.71257	4.13159	4.48187	3.93854	4.31	3.64322	3.68796	4.11751	3.68684	3.78874	3.67191	3.86495	4.05395	4.23624
AGAP002784	CLIPD8	5.75819	5.78429	5.66234	5.20185	5.38397	5.02678	5.31743	4.97774	5.08453	5.04439	5.14909	5.0015	5.10962	4.86673	4.92573	4.97721	5.2749	5.13781	5.13437	5.08022	4.76821	5.00058	5.07279	4.9984	5.35968	4.51201	4.76762	4.8372	5.06799
AGAP000290	CLIP-domain serine protease	9.96993	10.2656	9.81796	9.67011	9.86048	9.74132	9.50112	9.56603	9.73146	10.0585	9.86918	9.98893	10.3047	10.3033	10.7992	10.5155	10.4868	10.407	10.3124	10.1899	10.6252	10.4621	10.3986	10.8393	10.5378	10.8023	9.79988	10.4308	10.0454
AGAP001964	CLIP-domain serine protease	8.07113	8.38361	7.75077	8.03751	7.93055	7.915	7.73617	7.82384	7.90654	8.36419	7.99751	7.98173	8.15122	8.24563	8.69214	8.24036	7.97708	8.00433	7.67927	7.95154	7.5931	7.74092	7.85121	8.09101	7.86719	7.90403	7.87301	8.30093	8.09689
AGAP011793	CLIP-domain serine protease	3.00308	2.9196	3.20001	3.022	3.20464	3.13582	3.10352	2.72646	3.19421	3.10983	3.72988	2.96558	3.24492	3.01904	3.29235	3.58859	2.98507	3.29236	3.25581	3.5516	3.04936	3.06847	2.87033	3.25673	3.55866	2.88523	3.36229	3.6099	3.12653
AGAP008091	CLIPE1	10.8636	10.4548	10.6983	10.9969	11.1031	11.0383	11.1006	10.7748	10.4018	11.1358	10.8733	10.962	11.0775	11.1186	10.7059	10.9306	10.9838	10.938	10.4261	10.1104	10.9339	11.1002	11.1943	10.551	10.6449	10.4324	10.3289	10.3749	10.7641
AGAP011782	CLIPE2	6.25291	6.57569	6.13005	6.94811	6.61365	6.63555	6.92085	6.70304	6.79076	6.06182	6.22638	6.11126	6.55828	6.60434	6.79993	6.48556	6.53949	6.57103	6.43739	6.54353	5.95633	6.22703	6.19556	6.41626	6.23076	6.66026	6.15433	6.56446	6.46845
AGAP010530	CLIPE4	10.734	10.6792	10.7447	10.6814	10.7718	10.7673	10.8445	10.6878	10.9009	10.7847	10.5706	10.5529	10.8024	10.7897	10.8178	10.7232	10.825	10.9028	11.4113	11.6651	10.9628	10.834	10.5519	11.2497	11.0622	11.3102	10.4591	10.8363	10.6004
AGAP010547	CLIPE5	11.0817	10.9433	10.788	10.559	10.7333	10.5908	10.5087	10.5294	10.8146	10.8177	10.456	10.5088	10.6267	10.6378	10.9153	10.7484	10.7152	10.7286	10.8269	10.972	11.137	10.8618	10.7875	11.0735	10.7631	11.233	10.2599	10.7912	10.4542
AGAP011785	CLIPE6	7.45063	7.7327	7.36711	7.60844	7.25667	7.5682	7.65928	7.58531	7.37746	7.30615	7.18357	6.96513	7.98693	7.67903	8.2318	8.23725	7.75845	8.04316	8.89536	9.23127	7.20597	7.18796	7.10278	7.79274	7.6411	7.77696	7.50738	8.06172	7.85005
AGAP011786	CLIPE7	5.96372	5.71179	5.67777	5.13154	5.18506	4.99416	4.61225	4.88154	4.90276	4.42992	4.72635	4.87269	4.68611	4.45769	5.07699	4.91201	4.96863	4.93843	4.55313	4.53588	5.07842	4.85356	4.79949	4.57888	4.6889	5.01619	4.48063	4.60871	4.55871
AGAP005711	clock	11.0548	10.3176	11.0804	11.2455	11.2718	11.172	11.1943	11.2507	11.3375	11.1696	11.0917	11.0826	10.8098	10.9274	10.1468	10.5577	10.7306	10.7813	10.7435	10.5594	11.1015	11.0498	11.1067	10.555	10.705	10.6745	10.8065	10.4182	10.9221
AGAP007701	CLP1_ANOGA	8.91116	9.16105	8.84732	8.72486	8.72338	8.70317	8.80587	8.78862	8.75922	8.84636	8.90793	8.8562	8.90388	8.77473	9.03731	8.97109	8.77648	8.85898	8.78592	8.89778	8.78495	8.6854	8.75694	9.01419	8.88227	8.8168	8.97812	8.96928	8.85714
AGAP001102	C-myc promoter-binding protein	11.2084	11.0894	11.1967	11.1159	11.172	11.1078	11.1878	11.0891	11.189	10.9658	10.9591	11.0772	11.1777	11.1547	10.9423	11.1167	11.2991	11.2134	11.3537	11.4019	10.9378	10.9719	10.9609	11.2762	11.1797	11.2257	11.1001	11.1557	11.2621
AGAP000889	Coactosin-like protein	10.6426	10.9778	10.5373	10.6494	10.5126	10.624	10.4571	10.3298	10.7242	10.556	10.6425	10.6043	10.9216	10.7618	11.0139	10.8597	10.7707	10.7109	10.3068	10.2253	10.7845	10.7502	10.7791	10.8592	10.709	10.8393	10.6259	10.9097	10.5803
AGAP010251	coatomer protein complex, subunit alpha (xenin)	11.1341	10.804	11.278	11.2295	11.3359	11.0268	10.8924	10.8802	11.0492	11.274	11.3579	11.2909	11.3946	11.4333	10.9703	11.2508	11.3455	11.5668	11.147	11.2266	11.3789	11.3244	11.4544	11.2208	11.4016	11.4669	11.3136	11.1504	11.3544
AGAP004798	Coatomer protein complex, subunit beta 2	12.0246	11.859	12.0162	12.0725	12.0974	11.902	11.787	11.8014	11.8986	12.1186	12.161	12.1094	12.1648	12.155	12.1012	12.1233	12.2356	12.2389	11.907	11.9617	12.263	12.1854	12.2329	12.1105	12.2057	12.3024	12.0224	12.1042	12.0899
AGAP001399	Coatomer subunit beta	11.5098	11.3499	11.5465	11.5068	11.5114	11.3763	11.2664	11.2747	11.4423	11.5938	11.7452	11.6509	11.6219	11.6353	11.523	11.5924	11.576	11.652	11.2734	11.2624	11.7985	11.6778	11.7759	11.558	11.6209	11.7189	11.6391	11.4891	11.5813
AGAP010719	Coatomer subunit delta	10.6317	10.5325	10.6924	10.6499	10.6225	10.4837	10.4804	10.4788	10.617	10.794	10.9017	10.8486	10.7724	10.7063	10.7072	10.6183	10.6678	10.8544	10.5795	10.5086	11.012	10.8745	10.9951	10.6452	10.8227	10.8372	10.7592	10.7035	10.6766
AGAP006625	Coatomer subunit epsilon	10.4532	10.5288	10.3578	10.4347	10.395	10.4844	10.5672	10.4052	10.4586	10.5303	10.54	10.5276	10.5923	10.3743	10.7691	10.5297	10.5901	10.6011	10.5419	10.6691	10.38	10.304	10.3944	10.5847	10.5388	10.5822	10.3838	10.5984	10.4488
AGAP009291	Coatomer subunit gamma	11.5365	11.4911	11.4317	11.539	11.5871	11.4062	11.2324	11.2755	11.4242	11.6111	11.7098	11.6271	11.6846	11.6508	11.6415	11.6462	11.5875	11.6785	11.0945	11.1211	11.7374	11.6624	11.7438	11.4892	11.6171	11.623	11.4911	11.5714	11.5162
AGAP001723	COEAE1A	5.12508	5.26139	4.69689	4.78378	4.77674	4.91268	4.81122	4.62635	4.61921	5.25083	5.22021	5.23899	4.85373	5.2437	5.48816	5.1231	4.85257	4.88068	4.9631	5.57468	4.79576	4.68778	5.07754	4.93416	4.51266	4.50752	4.95621	5.10751	5.03591
AGAP005757	COEAE2E	10.53	10.635	10.3617	10.6455	10.4748	10.6499	10.4691	10.5111	10.7937	11.0363	10.5787	10.7332	10.9813	10.9835	11.3698	10.9992	10.8346	10.7513	10.6276	10.8412	10.9338	10.941	10.9557	10.8586	10.6428	10.8953	10.5143	10.9213	10.8211
AGAP006725	COEAE3H	8.895	8.93222	8.73752	8.62805	8.63239	8.65126	8.71379	8.64452	8.76968	8.78963	8.69007	8.73309	8.7002	8.85156	8.97947	8.74409	8.74869	8.68884	8.68194	8.56586	8.50041	8.64446	8.70511	8.75703	8.61646	8.46378	8.75648	8.89027	8.92743
AGAP002863	COEAE6O	4.20319	4.25235	4.57251	4.24257	4.23259	4.25145	4.36494	3.85816	4.14703	3.85512	4.26073	4.32667	4.58253	4.3413	4.21442	4.15808	4.07444	4.39189	4.50957	4.86685	4.02294	4.27688	4.4124	4.38687	4.46918	4.89555	4.52472	4.41263	4.6524
AGAP006700	COEAE8O	2.07188	1.80711	1.75711	2.07652	2.04569	1.77701	1.6881	1.99803	1.84976	2.13295	2.31785	1.9064	1.92211	1.86187	1.71793	2.01387	1.77441	1.82474	1.79616	1.71326	1.74915	1.79352	1.91053	1.7053	1.98285	1.87046	2.12089	1.83413	1.91929
AGAP005373	COEBE1D	4.68433	4.92453	5.09384	5.52617	5.1409	5.46512	5.38661	5.17579	5.28033	4.97757	4.76971	4.51599	4.21536	4.03738	4.41008	4.72125	4.42703	4.53874	4.28271	4.41364	4.60163	4.46443	4.19144	4.38548	4.45892	4.23974	3.91001	4.2705	4.11293
AGAP005371	COEBE2D	7.76141	7.88862	7.6933	7.6642	7.87484	7.87355	7.81764	8.00733	7.87958	7.28354	7.46352	7.29384	7.28032	7.28148	7.57537	7.37711	7.30559	7.58225	7.2734	7.15635	7.43481	7.33244	7.01496	7.70478	7.69402	7.50297	7.68046	7.71811	7.71751
AGAP005372	COEBE3D	10.7174	10.6932	10.7841	10.8641	10.8293	10.9802	10.785	10.614	10.513	10.4768	10.1169	10.1652	9.41155	9.69956	10.0425	9.72358	9.75574	10.0413	9.12112	9.16336	9.72453	9.78487	9.71724	9.84186	9.6142	9.48635	9.30054	9.33758	9.66
AGAP005370	COEBE4D	4.85364	4.98422	4.93388	4.89536	4.99866	4.81198	5.19015	4.90643	5.06383	4.65461	4.85738	4.80033	4.52759	4.75757	4.51377	4.64584	4.21006	4.63714	4.4494	4.54663	4.39444	4.21373	4.62201	4.51023	4.36745	4.56468	4.50247	4.47572	4.58182
AGAP005833	COEJHE1F	1.79916	1.59418	1.81751	1.79903	1.74252	1.74015	1.87062	1.82747	1.66876	1.99048	1.64863	1.59365	1.65814	1.76095	1.69248	1.912	1.90811	1.80804	1.79133	1.9886	1.70241	1.78744	1.70783	1.73354	1.61261	1.90032	1.82746	1.6042	2.11731
AGAP005835	COEJHE3F	0.130255	0.0148275	0.0157807	0.0103299	0.00875285	0.0196468	0.122945	0.105169	0.189666	0.24626	0.0141513	0.133553	0.0160835	0.0151289	0.0230532	0.0157873	0.0103082	0.113224	0.227096	0.172154	0.0142345	0.0129447	0.0150106	0.0186986	0.0217357	0.450206	0.0126365	0.155977	0.00904498
AGAP005836	COEJHE4F	1.20443	1.26742	1.33158	1.19593	1.19231	1.21716	1.58084	1.2897	1.28821	1.32841	1.20466	1.42928	1.20906	1.43456	1.22489	1.44149	1.3398	1.39133	1.80452	1.61738	1.20485	1.31229	1.20662	1.63038	1.56412	1.58702	1.40817	1.21475	1.19298
AGAP007391	Coenzyme Q10 homolog B (S. cerevisiae)	11.6744	11.8474	11.375	11.6793	11.5016	11.9472	11.8862	11.8063	11.5176	11.4571	11.1993	11.251	11.6737	11.5112	12.1208	11.7621	11.6875	11.5495	11.5309	11.6109	11.4645	11.4273	11.3042	11.5464	11.3574	11.6312	11.0652	11.4417	11.4296
AGAP012056	cofilin	12.5919	12.6495	12.653	12.6462	12.5658	12.6792	12.6544	12.6417	12.7191	12.6856	12.7844	12.812	12.9102	12.7172	12.9071	12.7962	12.8471	12.8069	13.0923	12.9939	13.1068	12.8923	12.9638	12.9167	13.0126	13.1397	12.7737	12.7844	12.699
AGAP006998	cohesin complex subunit SA-1/2	9.77694	9.64736	9.8221	9.76719	9.87805	9.76291	9.72073	9.7515	9.68364	9.74264	9.73219	9.6323	9.78494	9.86965	9.63383	9.75078	9.78833	9.78175	9.72176	9.83285	9.67554	9.79421	9.79332	9.71039	9.7225	9.87856	9.6636	9.74815	9.81336
AGAP004560	cohesin complex subunit SCC1	9.37849	9.03727	9.52233	9.4404	9.47267	9.32458	9.27379	9.38107	9.3062	9.39543	9.47544	9.36453	9.434	9.30136	9.22725	9.31277	9.36262	9.39021	9.24011	9.28613	9.53352	9.44737	9.40628	9.35985	9.35852	9.52378	9.38616	9.05825	9.31288
AGAP001363	cohesin loading complex subunit SCC4 homolog	10.3709	10.5027	10.5053	10.3396	10.3578	10.3463	10.4757	10.4831	10.3396	10.3526	10.5132	10.4091	10.4004	10.466	10.5022	10.2857	10.4042	10.5116	10.652	10.6841	10.4516	10.3939	10.3853	10.5115	10.4321	10.6069	10.5407	10.5543	10.43
AGAP009290	cohesin loading factor subunit SCC2	10.7066	9.66869	11.1286	10.8961	11.0498	10.8387	10.7702	10.9206	10.9067	11.0981	11.4145	11.2636	10.4664	10.7499	9.45496	10.0888	10.5063	10.693	10.4963	9.97994	11.3575	11.3905	11.2684	10.5168	10.6684	10.6803	11.2291	10.1812	10.7156
AGAP010539	coiled-coil and C2 domain-containing protein 1-like	10.3297	10.0903	10.6623	10.4655	10.6809	10.5142	10.4055	10.598	10.536	10.7455	10.9126	10.841	10.4752	10.4749	10.1259	10.3757	10.4696	10.5225	10.5379	10.2229	11.084	11.0308	10.9155	10.5507	10.5735	10.738	10.8296	10.3345	10.453
AGAP005116	coiled-coil domain containing 101	8.03489	8.02314	7.99189	8.06846	8.01998	7.8524	7.95683	8.02848	7.83689	7.94605	8.20448	8.13249	8.11974	7.89845	8.12112	7.96432	8.02002	7.9767	7.77536	7.99195	7.91312	8.00122	7.82609	8.02375	7.85027	8.02886	7.98292	8.09725	8.01468
AGAP009665	coiled-coil domain containing 43	8.60184	8.88835	8.68028	8.66827	8.55121	8.70067	8.74184	8.80671	8.72159	8.76488	8.80893	8.81861	8.72459	8.54284	8.86526	8.65862	8.77696	8.68215	8.62529	8.51453	8.48959	8.55016	8.50364	8.61135	8.63652	8.77033	8.57973	8.61179	8.51524
AGAP007348	coiled-coil domain-containing protein 102A	8.8608	8.62146	8.81647	9.02793	8.85053	8.95713	8.95624	8.92397	8.94488	9.11948	9.13259	9.084	8.95053	8.90726	8.60772	8.85159	8.86072	8.96737	9.23332	9.12195	9.00237	9.11647	9.05025	8.88635	9.08989	9.11044	9.04317	8.88363	8.99005
AGAP004668	coiled-coil domain-containing protein 12	9.91303	10.3931	9.72549	9.60504	9.44156	9.70031	9.89081	9.60226	9.79752	9.5398	9.37103	9.50664	9.83496	9.56993	10.1251	9.86736	9.92612	9.689	10.0223	10.5139	9.43773	9.36925	9.26162	10.0803	9.7727	9.83657	9.62243	9.96789	9.86822
AGAP007890	Coiled-coil domain-containing protein 130	7.57365	7.8112	7.47962	7.46871	7.33043	7.54613	7.5926	7.49846	7.6723	7.4636	7.30516	7.51151	7.60929	7.34278	7.73178	7.73504	7.63932	7.53864	7.65984	7.97633	7.41962	7.27189	7.10161	7.63223	7.51725	7.4828	7.53708	7.69413	7.61344
AGAP003621	coiled-coil domain-containing protein 25	9.38959	9.73876	9.51216	9.38373	9.36742	9.50601	9.56693	9.63539	9.47592	9.6409	9.64741	9.82828	9.44395	9.45443	9.735	9.3641	9.46071	9.33198	9.41895	9.73797	9.60951	9.68314	9.54872	9.46727	9.38967	9.44437	9.65861	9.78631	9.47874
AGAP007664	coiled-coil domain-containing protein 34	4.39478	4.39089	4.67988	4.68112	4.57142	4.73593	4.35745	4.84804	4.53237	4.57737	4.20077	4.27324	4.89934	4.19172	4.44636	4.23974	4.64871	4.51929	4.74592	4.443	4.79723	4.71506	4.90951	4.23633	4.61029	4.3429	4.07064	4.23386	4.48311
AGAP010007	coiled-coil domain-containing protein 47	11.1466	11.1891	11.1881	11.1211	11.0478	11.0705	11.0243	10.9429	11.0499	11.1773	11.1443	11.1557	11.3826	11.289	11.3824	11.3299	11.2951	11.2761	11.1529	11.455	11.1745	11.1458	11.2297	11.2898	11.2891	11.3773	11.2094	11.2807	11.2582
AGAP005049	coiled-coil domain-containing protein 53	7.03609	7.1185	6.93075	7.09855	7.06385	7.34635	7.15235	7.09447	6.9531	7.0091	7.10522	7.00563	7.17432	7.053	7.48933	7.26754	7.22954	7.14479	7.48604	7.79468	6.71034	6.73768	6.98273	7.44017	7.3176	7.28445	6.96621	7.42988	7.37067
AGAP005402	coiled-coil domain-containing protein 58	8.77645	8.62644	8.76334	8.59738	8.49378	8.84885	8.83338	8.89197	8.87561	8.77529	8.75548	8.86791	8.73564	8.57618	8.71549	8.5321	8.84727	8.64841	9.10915	8.73191	8.45126	8.49635	8.59878	9.1135	8.74134	8.77353	8.89542	8.72754	8.74455
AGAP005883	coiled-coil domain-containing protein 6	9.54895	9.17842	9.53617	9.51505	9.5853	9.45915	9.3329	9.43348	9.52042	9.62263	9.73661	9.66723	9.36461	9.48873	8.91337	9.3029	9.31362	9.40752	9.01054	8.76667	9.65853	9.74394	9.6829	9.31755	9.35639	9.41479	9.40094	9.15836	9.34308
AGAP001308	coiled-coil domain-containing protein 64	10.0791	10.2298	9.92337	10.6258	10.3263	10.6851	10.3996	10.2288	10.6439	9.95936	9.94333	9.99148	10.1685	10.3063	10.1501	10.2656	10.3322	10.3097	10.0406	10.2944	10.2479	10.1619	10.1442	10.2259	10.2356	10.2482	10.1802	10.4983	10.4069
AGAP002677	coiled-coil domain-containing protein lobo homolog	2.07802	1.89497	1.90202	1.9469	1.92921	1.93055	1.82882	1.89879	1.89676	2.05003	1.98928	1.8935	1.90426	1.78251	2.02306	2.05599	2.02485	1.99617	2.50041	2.12657	1.9902	1.88101	2.09156	1.7936	2.1852	1.95998	2.27694	2.03787	2.00664
AGAP000897	coiled-coil-helix-coiled-coil-helix domain-containing protein 2, mitochondrial	12.5231	12.8164	12.3538	12.6876	12.4909	12.7654	12.8723	12.6856	12.4885	12.6041	12.3533	12.4767	12.9057	12.5365	13.0714	12.7372	12.4843	12.5309	12.7743	12.7563	12.8592	12.5951	12.5183	12.522	12.5709	12.8699	12.1321	12.4299	12.3369
AGAP011059	coiled-coil-helix-coiled-coil-helix domain-containing protein 7	7.89568	8.09753	7.85539	7.68454	7.72929	7.98063	8.18231	7.96884	7.97445	7.69726	7.78213	7.75683	7.61204	7.55599	7.77724	7.64953	7.90777	7.58754	7.97621	7.82971	7.66008	7.73088	7.39818	7.73423	7.75777	7.65927	7.52762	7.69521	7.60642
AGAP009576	collagen alpha 1	4.25268	3.8771	4.38435	4.38943	4.44927	4.57554	4.37633	4.48223	4.31813	4.91595	4.53514	4.71557	4.5963	4.4713	4.1469	4.75583	4.62739	4.70479	4.57154	5.04668	4.39461	4.57934	4.66965	4.43283	4.44453	4.15728	4.82892	4.36682	4.46006
AGAP009581	collagen type I/II/III/V/XI/XXIV/XXVII alpha	6.7078	6.00999	6.75527	6.5876	6.64866	6.65542	6.63535	6.8004	6.49815	7.40905	6.78785	7.06735	6.43538	7.13227	6.27198	6.51262	6.90784	6.99367	7.03829	6.61699	6.25663	7.24913	6.70671	6.26777	6.76622	6.12326	7.22904	6.44214	7.04705
AGAP009200	collagen type IV alpha	13.5729	12.4594	13.4663	13.4038	13.5484	13.2464	13.1402	13.3791	13.5151	13.7176	13.5705	13.7429	13.4641	13.7683	12.4943	13.2526	13.4175	13.3066	12.894	12.8031	13.961	14.156	14.0519	13.1156	13.2716	13.0787	13.3965	12.8759	13.4259
AGAP009201	collagen type IV alpha	12.1493	11.4301	12.192	12.163	12.1888	12.0534	12.0615	12.2559	12.2112	12.2899	12.1844	12.3329	12.1355	12.4514	11.3814	11.9504	12.1274	12.0224	11.8976	11.9026	12.495	12.6915	12.6296	11.8141	11.9954	11.868	12.1604	11.7625	12.1279
AGAP007093	collagen type IV alpha-3-binding protein	9.53905	9.2993	9.62345	9.67023	9.68047	9.68008	9.54076	9.44243	9.6344	9.56834	9.78459	9.68771	9.56394	9.6257	9.32566	9.55731	9.59159	9.5619	9.58226	9.42946	9.81991	9.88838	9.834	9.67254	9.48541	9.71038	9.6433	9.54947	9.58099
AGAP011620	collagen, type I/II/III/V/XI/XXIV/XXVII alpha	3.59103	3.3865	3.47764	3.35268	3.31527	3.56352	3.37686	3.44566	3.33154	3.53308	3.13361	3.8799	3.55165	3.59024	2.99173	3.54452	3.38123	3.3995	3.4535	3.38589	3.26161	3.69023	3.0978	2.96434	3.43831	3.69127	3.52549	3.08432	3.37718
AGAP005849	colmedin	9.18148	8.76407	8.85622	8.85801	8.96995	8.89416	8.89729	9.08927	8.99235	9.03341	8.71396	9.04478	9.43505	9.53174	9.32707	9.35056	9.3863	9.20021	9.17973	9.22801	9.43877	9.47067	9.3702	9.22447	9.2853	9.31857	8.8962	8.97954	9.12291
AGAP002406	COMM domain-containing protein 2	8.99028	9.41731	8.70432	8.72265	8.58114	8.90149	8.94026	8.756	8.86283	8.83096	8.66704	8.84249	9.08292	8.83979	9.43277	9.00386	8.90929	8.8714	9.23415	9.29029	8.56134	8.5971	8.68273	9.10051	8.75781	8.99902	8.74134	9.02761	8.93805
AGAP001207	COMM domain-containing protein 4	8.97353	9.15984	8.79823	9.00105	8.91798	9.04685	9.18105	9.01374	9.15666	8.9768	8.97365	9.03614	9.00077	8.87601	9.36287	9.03927	9.00112	8.98011	9.02622	9.13388	8.88952	8.87553	8.9045	9.06874	8.94111	8.94759	8.9446	9.18752	9.03608
AGAP004704	COMPASS component SPP1	10.4161	10.7419	10.1585	10.1803	10.0625	10.2793	10.4216	10.2336	10.3015	10.3344	10.2237	10.239	10.3238	10.2356	10.5963	10.4405	10.4958	10.2965	10.5902	10.6757	10.1321	10.0464	10.1283	10.6085	10.2813	10.3683	10.2545	10.5539	10.3957
AGAP009700	COMPASS component SWD2	8.58724	8.90248	8.73354	8.60576	8.63791	8.57743	8.72264	8.61049	8.65393	8.55208	8.70205	8.69716	8.77067	8.64264	8.82705	8.74012	8.65955	8.74978	8.796	8.94571	8.72373	8.76528	8.58533	8.83796	8.72937	8.93904	8.75461	8.83722	8.61958
AGAP002019	COMPASS component SWD3	9.41937	9.75047	9.38784	9.29534	9.2844	9.36471	9.42732	9.42311	9.3988	9.30692	9.35385	9.38881	9.49241	9.27061	9.60768	9.4905	9.37084	9.31742	9.5075	9.6415	9.25823	9.26286	9.2092	9.55176	9.30601	9.44862	9.28573	9.51616	9.3474
AGAP003987	complement component 1 Q subcomponent-binding protein, mitochondrial	12.1305	12.3838	11.9133	12.222	12.1211	12.174	12.0843	12.0658	12.1369	12.0308	11.9673	11.9269	12.141	11.9872	12.323	12.1654	12.0953	12.0291	12.0793	12.162	11.7377	11.7946	11.8021	12.1462	11.867	12.0073	11.8529	12.1441	12.0157
AGAP007761	Complement control protein	9.23844	8.60717	9.30972	9.12084	9.18114	9.37626	9.37717	9.55968	9.15827	9.05195	8.6663	8.93769	8.77296	9.24609	8.57446	8.88873	9.11963	9.20949	10.0806	9.6661	8.77043	8.85664	8.86306	9.01922	8.98545	8.88736	8.91794	8.732	9.30505
AGAP003509	Complexin, isoform V	8.73109	8.65621	8.55284	8.62884	8.51162	8.62716	8.70284	8.80152	8.60001	8.88053	8.61755	8.62268	8.74968	8.73579	8.66004	8.89458	8.69507	8.83515	9.46351	9.29807	8.73247	8.80027	8.88697	8.66125	8.72379	8.80894	8.69459	8.57044	8.78816
AGAP003970	Component of oligomeric golgi complex 3	9.40776	9.42383	9.51341	9.4132	9.46778	9.3741	9.34212	9.3057	9.42952	9.36468	9.44182	9.34678	9.4162	9.456	9.39971	9.45498	9.48754	9.51588	9.40782	9.48093	9.4376	9.31078	9.44028	9.54175	9.39983	9.55768	9.44957	9.55968	9.43941
AGAP005988	concentrative nucleoside transporter 1	8.02625	8.22552	8.16716	8.02092	7.80185	8.00159	8.03609	7.80412	7.98742	8.50392	8.17053	8.4314	8.39126	8.17773	8.30751	8.55608	8.37588	8.58681	8.45732	8.75282	8.13604	7.8388	8.12881	8.52879	8.40165	8.61715	8.40561	8.70184	8.67988
AGAP005989	concentrative nucleoside transporter 2	9.90084	10.1909	9.80592	10.1733	10.1531	10.1125	10.149	9.90328	10.1541	10.0714	10.4978	10.444	11.2756	10.6817	10.8841	11.0781	10.7667	11.0361	11.5792	11.443	11.5328	10.9333	11.0068	11.1233	11.2989	11.9036	10.2113	10.8012	10.4994
AGAP003434	Condensin complex subunit 1	9.9799	9.46294	10.2777	10.0208	10.1396	9.99092	10.0146	10.0095	10.1082	10.1088	10.2988	10.2335	9.87056	9.92301	9.28653	9.5824	9.93393	9.89787	9.9417	9.65354	10.271	10.1993	10.1678	9.90388	9.96269	9.95364	10.3083	9.72589	9.93524
AGAP011508	condensin complex subunit 2	8.51095	8.64089	8.72023	8.48389	8.52038	8.51086	8.57773	8.6133	8.4464	8.74389	8.87471	8.84563	8.48583	8.48803	8.27645	8.332	8.49392	8.49583	8.57274	8.3585	8.9157	8.80064	8.89708	8.57537	8.66008	8.70017	9.05412	8.67807	8.6082
AGAP007568	condensin complex subunit 3	9.44312	9.28877	9.72525	9.3865	9.65202	9.54845	9.50702	9.54745	9.45056	9.55263	9.95648	9.75938	9.36478	9.43091	9.12979	9.332	9.32484	9.44335	9.17869	9.02552	9.74814	9.72424	9.74151	9.41445	9.50868	9.51106	9.91282	9.34872	9.45534
AGAP004751	condensin-2 complex subunit D3	9.52	9.23648	9.37763	9.45354	9.4274	9.54569	9.59862	9.48209	9.63463	9.2787	9.14321	9.21052	9.28166	9.29756	9.05614	9.28458	9.60471	9.37231	9.58766	9.68724	9.19485	9.17061	9.22244	9.7352	9.55771	9.37299	9.35518	9.44179	9.41183
AGAP008875	conserved oligomeric Golgi complex component 4	9.12967	9.22339	9.19605	9.22192	9.15864	9.15567	9.20071	9.07286	9.05861	9.1504	9.26581	9.21796	9.27527	9.1542	9.31158	9.2611	9.21962	9.23654	9.28218	9.40116	9.21692	9.16477	9.24516	9.20822	9.20849	9.22298	9.23371	9.40244	9.32053
AGAP003824	conserved oligomeric Golgi complex subunit 2	11.1523	11.5425	11.1006	11.1264	10.9524	11.113	11.1773	11.0398	11.1108	11.1444	11.1586	11.0655	11.1953	11.1366	11.442	11.259	11.1163	11.1824	11.2889	11.5353	11.1159	11.0523	11.0815	11.2097	11.1763	11.2764	11.2179	11.469	11.2692
AGAP007586	conserved oligomeric Golgi complex subunit 6	9.41669	9.57193	9.50092	9.49337	9.45546	9.45989	9.50638	9.52193	9.54251	9.46215	9.60342	9.51738	9.58423	9.53469	9.61088	9.55567	9.52938	9.59582	9.60458	9.80522	9.51196	9.44536	9.43881	9.61292	9.59665	9.624	9.61991	9.49829	9.58163
AGAP011488	conserved oligomeric Golgi complex subunit 8	9.31475	9.70287	9.21589	9.33805	9.17989	9.2593	9.2534	9.14979	9.18744	9.28569	9.2302	9.25021	9.60665	9.43954	9.714	9.54061	9.47603	9.44722	9.46785	9.76487	9.20792	9.18556	9.177	9.41499	9.39528	9.58573	9.30623	9.63382	9.48298
AGAP007545	Contactin associated protein-like 2	10.7318	10.1647	10.838	10.684	10.8023	10.5129	10.5508	10.6489	10.5562	10.6788	10.7048	10.722	10.6374	10.8266	10.0332	10.4975	10.7517	10.7666	10.845	10.584	10.9205	10.8894	10.8591	10.506	10.6826	10.7431	10.7454	10.3861	10.7825
AGAP002909	Control protein HCTL029	4.19561	3.9746	4.36494	4.29245	4.26548	4.16015	4.58089	4.549	4.30872	3.88864	3.86233	3.72835	3.79512	3.56627	4.10023	4.1175	3.96196	3.6612	4.2622	4.13734	4.17721	4.13783	4.09597	3.88693	4.1444	3.61758	3.82766	3.80131	3.97068
AGAP012398	COP9 complex subunit 7a	10.1448	10.1976	10.0539	9.94548	9.96822	10.006	9.9273	9.86291	10.0153	10.0557	10.0076	10.1057	10.0727	9.91208	10.2516	10.0464	10.2401	10.078	10.1491	10.1068	9.91782	9.87474	9.79618	10.2009	10.0895	10.0942	10.0382	10.0617	9.97987
AGAP008598	COP9 signalosome complex subunit	10.3861	10.1605	10.6855	10.5149	10.5698	10.5313	10.4703	10.6078	10.4763	10.48	10.5831	10.6466	10.3862	10.4666	10.1652	10.2971	10.4915	10.4453	10.2988	10.2345	10.5682	10.5234	10.5237	10.3983	10.4915	10.4123	10.6632	10.2653	10.4662
AGAP006445	COP9 signalosome complex subunit 3	9.8	9.78666	10.1643	10.0155	10.0733	9.96193	9.97546	10.0602	9.94001	9.92672	10.263	10.1115	9.82281	9.87745	9.74981	9.62967	9.8546	9.88464	9.85229	9.53925	10.1841	10.1646	10.0711	9.84682	9.97959	9.84804	10.3097	9.95263	9.94409
AGAP002880	COP9 signalosome complex subunit 5	9.9113	10.2439	9.9489	10.0874	9.82568	9.97548	10.0457	9.92542	9.89392	9.7962	9.94943	9.82843	10.1743	9.97706	10.3569	10.19	10.0534	10.1066	10.0206	10.2382	9.84922	9.86917	9.88218	10.1017	10.0075	10.1236	10.0619	10.1464	10.1024
AGAP008156	COP9 signalosome complex subunit 6	9.5662	9.81155	9.57762	9.55187	9.5712	9.61768	9.62428	9.53627	9.58324	9.77255	9.79903	9.75209	9.59066	9.64337	9.79995	9.71744	9.57375	9.67934	9.55049	9.58403	9.63387	9.72168	9.66256	9.67606	9.63781	9.61007	9.69292	9.65137	9.57945
AGAP008857	COP9 signalosome complex subunit 8	9.29142	9.74154	9.05344	9.04499	8.94729	9.1748	9.3862	9.20803	9.01208	9.02987	9.02407	9.03695	9.32944	9.13385	9.52158	9.32857	9.13803	8.92222	9.31237	9.57602	8.99789	8.81839	8.81975	9.27494	9.00047	9.11351	9.08819	9.42224	9.13148
AGAP009834	COP9 signalosome subunit 4	9.8788	10.0345	9.90897	9.86615	9.82453	9.84372	9.89671	9.95477	9.88834	9.84105	9.90064	9.89788	9.96084	9.91349	10.0389	9.93363	9.91502	9.89068	9.96089	10.0543	9.70022	9.6543	9.76993	9.95142	9.92721	9.87298	9.92337	9.90945	9.84436
AGAP012028	copper chaperone	8.37788	8.74281	8.08805	7.96233	7.82137	8.29213	8.50507	8.16886	8.19774	8.24205	7.98711	8.27876	8.23963	7.91671	8.57661	8.28705	8.36033	8.12937	8.61935	8.85812	8.11747	7.92838	8.10314	8.43794	8.22687	8.38447	8.12772	8.62495	8.18628
AGAP007026	copper chaperone for superoxide dismutase	8.96111	9.14462	9.12946	9.08956	9.07448	9.08552	9.16891	9.33645	9.19753	8.99568	9.38047	9.36386	9.0148	8.89899	8.86177	8.96628	9.04889	9.02671	9.20752	9.13729	9.34171	9.32629	9.3112	9.18046	9.14317	8.87496	9.4518	9.23462	9.10026
AGAP002402	copper homeostasis protein	7.53514	7.87324	7.73659	7.61954	7.50559	7.61616	7.67214	7.4713	7.59395	7.61925	7.99051	7.75166	7.60913	7.46625	7.78318	7.62304	7.57197	7.43561	7.7619	7.82597	7.66836	7.67389	7.95598	7.60896	7.4274	7.59878	7.89859	8.06791	7.67924
AGAP004749	coproporphyrinogen III oxidase	9.81424	10.1166	9.56496	9.67831	9.56533	9.61456	9.7037	9.54571	9.72775	9.62681	9.62927	9.55694	9.73225	9.56325	10.0088	9.77404	9.67949	9.64719	9.566	9.72607	9.41165	9.515	9.4521	9.76362	9.50627	9.6802	9.54891	9.8999	9.64723
AGAP006522	Copz1 protein	10.2088	10.5178	10.132	10.0624	9.85836	10.0646	10.0864	9.98449	10.0566	10.1005	10.1462	10.0913	10.2463	10.0562	10.3951	10.3186	10.1961	10.1284	10.3615	10.4334	10.1592	10.1483	10.1842	10.2401	10.1402	10.3158	10.1928	10.4456	10.1685
AGAP005199	COQ4_ANOGA	9.45982	9.52572	9.29963	9.54678	9.3448	9.41985	9.67073	9.42314	9.28113	9.1001	8.90443	9.06527	9.30271	9.35439	9.67497	9.17713	9.29995	9.29447	9.15256	9.21647	8.97685	9.06079	8.90974	9.10775	9.15192	9.31704	8.91488	9.12816	9.17313
AGAP000930	coronin	10.3674	10.0319	10.6693	10.6844	10.8254	10.5342	10.35	10.4089	10.6555	10.5283	10.8461	10.808	10.1568	10.18	9.52315	10.2205	10.1169	10.3072	9.94709	9.75592	10.9583	10.878	10.757	10.2248	10.3755	10.3355	10.6744	10.1814	10.2441
AGAP005891	coronin homolog	11.3245	11.4505	11.2309	11.3729	11.3075	11.3608	11.3081	11.261	11.305	11.295	11.2394	11.398	11.3539	11.3523	11.4316	11.4488	11.3572	11.2669	11.1622	11.2753	11.284	11.3829	11.3455	11.4237	11.3497	11.3833	11.1918	11.4219	11.2696
AGAP007525	coronin homolog	11.7963	11.6684	11.7539	11.6797	11.7922	11.6574	11.5956	11.6021	11.8118	11.6829	11.5885	11.5731	11.4127	11.5228	11.341	11.5381	11.5708	11.5601	11.1701	11.1371	11.5454	11.537	11.5715	11.5124	11.5967	11.5025	11.5845	11.4982	11.6257
AGAP004625	cortactin	10.5282	10.4282	10.6229	10.6557	10.6327	10.5936	10.5104	10.4614	10.5966	10.6381	10.5793	10.6791	10.7328	10.628	10.7444	10.6775	10.7595	10.7936	10.5906	10.6364	10.7689	10.7551	10.7465	10.6682	10.7969	10.8964	10.542	10.5355	10.5941
[truncated: 10,598 more rows]
