# Supplementary material for: Trained Immunity in Anopheles gambiae: Antibacterial Immunity Is Enhanced by Priming via Sugar Meal Supplemented With a Single Gut Symbiotic Bacterial Strain
Source: Front Microbiol. 2021 Apr 30;12:649213. doi: 10.3389/fmicb.2021.649213 (PMC8121176; doi:10.3389/fmicb.2021.649213)
Supplement: Supplementary file 5 [file Table_3.xlsx]

## Sheet: TableS3
Table S3. Transcriptome comparison, fold change (FC) and statistical q-value
			Fold change								q-value
ID	annotation	immune genes	Enterobacter Priming vs. Native Priming	Serratia Priming vs. Native Priming	Native Prim & Ent Inf vs Inj Ctrl	Ent Prim & Ent Inf vs Ent Inf	Ser Prim & Ent Inf vs Ent Inf	Native Prim & Ser Inf vs Inj Ctrl	Ser Prim & Ser Inf vs NP & Ser Inf	Ent Prim & NP & Ser Inf vs Ser Inf	Enterobacter priming vs. Native priming	Serratia priming vs. Native priming	Native Prim & Ent Inf vs Inj Ctrl	Ent Prim & Ent Inf vs Native Prim & Ent Inf	Ser Prim & Ent Inf vs Nativ Prim & Ent Inf	Naitve Prim & Ser Inf vs Inj Ctrl	Ser Prim & Ser Inf vs Native Prim & Ser Inf	Ent Prim & Ser Inf vs Native Prim & Ser Inf	KEGGpaths	GO_terms
AGAP005650	(acyl-carrier-protein) S-malonyltransferase		-0.225107	-0.349722	0.0730857	-0.188796	-0.246259		-0.170321	-0.0229956	0.29242	0.104655	0.563122	0.253876	0.614086	0.359427	0.402645	0.622954	path:aga00061: Fatty acid biosynthesis; path:aga01100: Metabolic pathways; path:aga01212: Fatty acid metabolism	GO:0016740:transferase activity; GO:0006633:fatty acid biosynthetic process; GO:0005739:mitochondrion; GO:0004314:[acyl-carrier-protein] S-malonyltransferase activity
AGAP012104	(Dimethylallyl)adenosine tRNA methylthiotransferase MiaB		0.301881	0.195603	0.101214	-0.251643	-0.218608		-0.204848	-0.295825	0.223995	0.39398	0.542096	0.359427	0.0466139	0.307155	0.393473	0.209633		GO:0051536:iron-sulfur cluster binding; GO:0006400:tRNA modification; GO:0016740:transferase activity; GO:0051539:4 iron, 4 sulfur cluster binding; GO:0003824:catalytic activity; GO:0035596:methylthiotransferase activity; GO:0005829:cytosol; GO:0005739:mitochondrion; GO:0045736:negative regulation of cyclin-dependent protein serine/threonine kinase activity; GO:0035597:N6-isopentenyladenosine met…
AGAP000422	(heparan sulfate)-glucosamine 3-sulfotransferase 3		0.243628	0.234452	0.0430619	-0.270905	-0.20896		0.199845	-0.916161	0.49338	0.499381	0.634396	0.526291	0.574939	0.477946	0.539165	0.0695499	path:aga00534: Glycosaminoglycan biosynthesis - heparan sulfate / heparin	GO:0015012:heparan sulfate proteoglycan biosynthetic process; GO:0008146:sulfotransferase activity; GO:0016021:integral component of membrane; GO:0008467:[heparan sulfate]-glucosamine 3-sulfotransferase 1 activity; GO:0034483:heparan sulfate sulfotransferase activity; GO:0016020:membrane
AGAP006169	(heparan sulfate)-glucosamine 3-sulfotransferase 5		0.0436442	0.199513	-0.988687	-0.85742	1.06395		0.79346	0.99888	0.643288	0.581967	0.206885	0.170196	0.579246	0.253228	0.298806	0.15341	path:aga00534: Glycosaminoglycan biosynthesis - heparan sulfate / heparin	GO:0008146:sulfotransferase activity; GO:0016020:membrane; GO:0016021:integral component of membrane; GO:0008467:[heparan sulfate]-glucosamine 3-sulfotransferase 1 activity
AGAP001789	(methionine synthase) reductase		-0.267675	-0.274692	0.0366166	-0.670348	-0.106807		0.692299	0.675469	0.130646	0.117103	0.60293	0.466419	0.490516	2.42078e-05	1.85173e-05	4.83323e-05		GO:0003958:NADPH-hemoprotein reductase activity; GO:0010181:FMN binding; GO:0050660:flavin adenine dinucleotide binding; GO:0055114:oxidation-reduction process; GO:0016491:oxidoreductase activity; GO:0005829:cytosol; GO:0030586:[methionine synthase] reductase activity; GO:0050667:homocysteine metabolic process; GO:0009086:methionine biosynthetic process; GO:0016709:oxidoreductase activity, acting…
AGAP007631	adenylate cyclase		1.09468	1.03537	-0.206127	0.585236	0.878539	-0.0773024	0.314115	-0.0817934	0.000134234	0.00034155	0.453401	0.0628177	0.00102552	0.592693	0.314954	0.566223	path:aga00230: Purine metabolism; path:aga01100: Metabolic pathways; path:aga04213: Longevity regulating pathway - multiple species	GO:0009190:cyclic nucleotide biosynthetic process; GO:0016849:phosphorus-oxygen lyase activity; GO:0006171:cAMP biosynthetic process; GO:0004016:adenylate cyclase activity; GO:0035556:intracellular signal transduction; GO:0005886:plasma membrane; GO:0016020:membrane; GO:0016021:integral component of membrane; GO:0046872:metal ion binding; GO:0000166:nucleotide binding; GO:0016829:lyase activity; …
AGAP005618	1,2-dihydroxy-3-keto-5-methylthiopentene dioxygenase		-0.382283	-0.259305	0.501689	-0.246267	-0.380518	-0.0490125	0.194993	0.421242	0.208648	0.366602	0.0975747	0.38526	0.135803	0.616369	0.455384	0.139772	path:aga00270: Cysteine and methionine metabolism; path:aga01100: Metabolic pathways	GO:0010309:acireductone dioxygenase [iron(II)-requiring] activity; GO:0055114:oxidation-reduction process; GO:0005506:iron ion binding; GO:0019509:L-methionine salvage from methylthioadenosine; GO:0016491:oxidoreductase activity; GO:0005634:nucleus; GO:0005737:cytoplasm; GO:0046872:metal ion binding; GO:0008652:cellular amino acid biosynthetic process; GO:0009086:methionine biosynthetic process; …
AGAP010387	alanine-glyoxylate aminotransferase		1.21629	1.07235	0.421892	0.10824	0.227062	0.279131	0.292565	-0.137335	0.000173009	0.00117904	0.238641	0.574048	0.37807	0.397966	0.382907	0.515467	path:aga00250: Alanine, aspartate and glutamate metabolism; path:aga00260: Glycine, serine and threonine metabolism; path:aga00630: Glyoxylate and dicarboxylate metabolism; path:aga01100: Metabolic pathways; path:aga01200: Carbon metabolism; path:aga04146: Peroxisome	GO:0003824:catalytic activity; GO:0008453:alanine-glyoxylate transaminase activity; GO:0004760:serine-pyruvate transaminase activity; GO:0005777:peroxisome; GO:0019265:glycine biosynthetic process, by transamination of glyoxylate
AGAP002078	14 kDa phosphohistidine phosphatase		-0.150089	0.00828104	0.677548	-0.247342	-0.279929	-0.085409	0.370856	1.02263	0.480066	0.6504	0.00672903	0.331512	0.195493	0.568305	0.1676	2.59567e-05		GO:0005829:cytosol; GO:0101006:protein histidine phosphatase activity; GO:0035971:peptidyl-histidine dephosphorylation
AGAP001174	14.5 kDa salivary peptide		-0.0462027	-0.132427	0.110826	-0.096316	-0.362036	0.526209	-0.235283	-0.343479	0.59802	0.452365	0.492821	0.518546	0.0377775	0.00621947	0.248212	0.0763407
AGAP001151	14-3-3 protein epsilon		-0.214707	-0.218605	0.00362194	0.0752231	-0.160053	-0.148922	0.271159	-0.108164	0.0726347	0.0669805	0.650949	0.462469	0.117419	0.219194	0.0196717	0.30265	path:aga04391: Hippo signaling pathway - fly	GO:0019904:protein domain specific binding
AGAP004986	15 kDa selenoprotein		-0.629651	-0.340266	0.509465	-0.12175	-0.197397	-0.105557	0.674099	1.20311	0.105145	0.359278	0.19302	0.570625	0.439659	0.584004	0.0812805	0.000989326		GO:0055114:oxidation-reduction process; GO:0016491:oxidoreductase activity; GO:0005788:endoplasmic reticulum lumen
AGAP001753	15-hydroxyprostaglandin dehydrogenase (NAD)		-0.650332	-0.197883	0.00670076	0.345016	0.675689	-0.225548	-0.0529368	1.92492	0.0365123	0.452194	0.653626	0.287462	0.014041	0.444316	0.620437	1.93611e-12
AGAP012400	alpha-glucosidase		1.35358	1.41542	0.604923	0.473484	0.555111	0.299777	0.712859	1.01316	3.06718e-09	4.15866e-10	0.020364	0.0779	0.0158908	0.266428	0.0052395	5.48704e-05	path:aga00052: Galactose metabolism; path:aga00500: Starch and sucrose metabolism; path:aga01100: Metabolic pathways	GO:0005975:carbohydrate metabolic process; GO:0003824:catalytic activity
AGAP004465	18S rRNA (adenine1779-N6/adenine1780-N6)-dimethyltransferase		-0.00456191	-0.0550408	0.327602	-0.169873	-0.398178	-0.265151	0.279185	0.330672	0.652485	0.579214	0.0858749	0.352301	0.0145474	0.171382	0.155234	0.0730768		GO:0000154:rRNA modification; GO:0008649:rRNA methyltransferase activity; GO:0000179:rRNA (adenine-N6,N6-)-dimethyltransferase activity; GO:0031167:rRNA methylation; GO:0006364:rRNA processing; GO:0003723:RNA binding; GO:0005759:mitochondrial matrix; GO:0016740:transferase activity; GO:0008168:methyltransferase activity; GO:0032259:methylation
AGAP002021	1-acyl-sn-glycerol-3-phosphate acyltransferase		-0.0289348	-0.00716153	-0.490078	-0.0164271	0.417189	-0.0616541	-0.25805	-0.162002	0.634423	0.652735	0.116727	0.645286	0.114627	0.605673	0.380301	0.45866	path:aga00561: Glycerolipid metabolism; path:aga00564: Glycerophospholipid metabolism; path:aga01100: Metabolic pathways	GO:0006654:phosphatidic acid biosynthetic process; GO:0003841:1-acylglycerol-3-phosphate O-acyltransferase activity; GO:0008654:phospholipid biosynthetic process; GO:0016746:transferase activity, transferring acyl groups; GO:0005783:endoplasmic reticulum; GO:0016020:membrane; GO:0016021:integral component of membrane; GO:0016740:transferase activity; GO:0006629:lipid metabolic process
AGAP009414	1-acyl-sn-glycerol-3-phosphate acyltransferase alpha		-0.0752267	-0.350802	0.180835	-0.0195334	-0.0823526	-0.169464	-0.0204204	0.227779	0.573471	0.157571	0.420374	0.638047	0.520385	0.439111	0.6379	0.296209	path:aga00561: Glycerolipid metabolism; path:aga00564: Glycerophospholipid metabolism; path:aga01100: Metabolic pathways	GO:0003841:1-acylglycerol-3-phosphate O-acyltransferase activity; GO:0008654:phospholipid biosynthetic process; GO:0016746:transferase activity, transferring acyl groups; GO:0016020:membrane; GO:0016021:integral component of membrane; GO:0016740:transferase activity; GO:0006629:lipid metabolic process; GO:0005783:endoplasmic reticulum; GO:0006654:phosphatidic acid biosynthetic process
AGAP009407	1-acyl-sn-glycerol-3-phosphate acyltransferase alpha		0.485777	0.744493	-1.31091	-0.394694	0.57071	0.415827	-1.48012	-1.07334	0.340897	0.153836	0.0109064	0.43675	0.207168	0.37425	0.00311649	0.0293763	path:aga00561: Glycerolipid metabolism; path:aga00564: Glycerophospholipid metabolism; path:aga01100: Metabolic pathways	GO:0016746:transferase activity, transferring acyl groups; GO:0016021:integral component of membrane; GO:0016020:membrane; GO:0005783:endoplasmic reticulum; GO:0003841:1-acylglycerol-3-phosphate O-acyltransferase activity; GO:0006654:phosphatidic acid biosynthetic process
AGAP007113	1-acyl-sn-glycerol-3-phosphate acyltransferase gamma		0.289088	0.0186988	-0.00131104	-0.177116	-0.553722	0.0174922	-0.301714	-1.27727	0.122152	0.632518	0.656532	0.330051	0.000406587	0.634029	0.10651	2.64211e-14	path:aga00561: Glycerolipid metabolism; path:aga00564: Glycerophospholipid metabolism; path:aga01100: Metabolic pathways	GO:0003841:1-acylglycerol-3-phosphate O-acyltransferase activity; GO:0016746:transferase activity, transferring acyl groups; GO:0006644:phospholipid metabolic process; GO:0016021:integral component of membrane; GO:0016020:membrane; GO:0012505:endomembrane system
AGAP002194	1D-myo-inositol-triphosphate 3-kinase		0.289875	-0.200176	0.337625	-0.477797	-0.532269	0.191764	-0.265368	-0.128348	0.10763	0.265967	0.058034	0.00496835	0.000440752	0.283282	0.144776	0.378363	path:aga00562: Inositol phosphate metabolism; path:aga01100: Metabolic pathways; path:aga04070: Phosphatidylinositol signaling system	GO:0016301:kinase activity; GO:0032958:inositol phosphate biosynthetic process; GO:0016740:transferase activity; GO:0016310:phosphorylation
AGAP005216	1-phosphatidylinositol-3-phosphate 5-kinase		0.405254	0.455299	-0.763526	0.211104	0.508589	-0.016847	-0.267563	0.0207522	0.311813	0.262596	0.0578303	0.502261	0.138541	0.647842	0.449583	0.641261	path:aga00562: Inositol phosphate metabolism; path:aga01100: Metabolic pathways; path:aga04070: Phosphatidylinositol signaling system; path:aga04145: Phagosome	GO:0005524:ATP binding; GO:0046872:metal ion binding; GO:0046488:phosphatidylinositol metabolic process; GO:0016307:phosphatidylinositol phosphate kinase activity; GO:0016740:transferase activity; GO:0000166:nucleotide binding; GO:0016301:kinase activity; GO:0016310:phosphorylation; GO:0005680:anaphase-promoting complex; GO:0046854:phosphatidylinositol phosphorylation; GO:0000285:1-phosphatidylin…
AGAP004366	1-pyrroline-5-carboxylate dehydrogenase		-0.17431	-0.206672	0.171978	0.0998788	-0.241089	-0.365291	0.311847	0.265847	0.339174	0.2698	0.345039	0.49809	0.130143	0.0491465	0.0989078	0.13543	path:aga00250: Alanine, aspartate and glutamate metabolism; path:aga00330: Arginine and proline metabolism; path:aga01100: Metabolic pathways	GO:0003842:1-pyrroline-5-carboxylate dehydrogenase activity; GO:0010133:proline catabolic process to glutamate; GO:0055114:oxidation-reduction process; GO:0016491:oxidoreductase activity; GO:0005759:mitochondrial matrix; GO:0016620:oxidoreductase activity, acting on the aldehyde or oxo group of donors, NAD or NADP as acceptor; GO:0006560:proline metabolic process
AGAP000934	2-(3-amino-3-carboxypropyl)histidine synthase subunit 2		-0.205825	-0.363477	0.386209	-0.13799	-0.428765	-0.395002	0.216446	-0.0347394	0.400158	0.171644	0.145284	0.500077	0.0570212	0.138238	0.387227	0.613881		GO:0017183:peptidyl-diphthamide biosynthetic process from peptidyl-histidine; GO:0016740:transferase activity
AGAP001420	2,3-bisphosphoglycerate-dependent phosphoglycerate mutase		-0.265267	-0.162037	0.803385	-0.159872	-0.638846	-0.558677	0.714395	0.474237	0.39761	0.516672	0.0132207	0.518964	0.0271542	0.0991461	0.0302316	0.137442	path:aga00010: Glycolysis / Gluconeogenesis; path:aga00260: Glycine, serine and threonine metabolism; path:aga01100: Metabolic pathways; path:aga01200: Carbon metabolism; path:aga01230: Biosynthesis of amino acids	GO:0016868:intramolecular transferase activity, phosphotransferases; GO:0003824:catalytic activity; GO:0006096:glycolytic process; GO:0004619:phosphoglycerate mutase activity; GO:0004082:bisphosphoglycerate mutase activity; GO:0016853:isomerase activity
AGAP009079	2',5'-phosphodiesterase 12		-0.165859	-0.160609	-0.136801	-0.221376	0.265084	-0.30113	0.102548	0.241701	0.272765	0.285184	0.351442	0.150162	0.0416922	0.0437226	0.446301	0.0966457		GO:0090503:RNA phosphodiester bond hydrolysis, exonucleolytic; GO:0005739:mitochondrion; GO:0000288:nuclear-transcribed mRNA catabolic process, deadenylation-dependent decay; GO:0000175:3'-5'-exoribonuclease activity
AGAP011423	20S proteasome subunit beta 2		-0.286197	-0.36112	0.717793	-0.203675	-0.280414	-0.0642036	0.558276	0.81443	0.207478	0.109749	0.000528475	0.348457	0.139968	0.580521	0.00980804	0.000110381	path:aga03050: Proteasome	GO:0004175:endopeptidase activity; GO:0005839:proteasome core complex; GO:0051603:proteolysis involved in cellular protein catabolic process; GO:0004298:threonine-type endopeptidase activity; GO:0043161:proteasome-mediated ubiquitin-dependent protein catabolic process; GO:0005634:nucleus; GO:0005737:cytoplasm; GO:0010499:proteasomal ubiquitin-independent protein catabolic process; GO:0010498:prot…
AGAP001697	20S proteasome subunit beta 3		-0.310868	-0.266791	0.264787	-0.226339	-0.0495301	-0.0173938	0.126298	0.299997	0.200852	0.267118	0.270934	0.334836	0.576433	0.640063	0.500736	0.181289	path:aga03050: Proteasome	GO:0019774:proteasome core complex, beta-subunit complex; GO:0004175:endopeptidase activity; GO:0005839:proteasome core complex; GO:0051603:proteolysis involved in cellular protein catabolic process; GO:0004298:threonine-type endopeptidase activity; GO:0043161:proteasome-mediated ubiquitin-dependent protein catabolic process; GO:0005634:nucleus; GO:0005737:cytoplasm; GO:0010499:proteasomal ubiqui…
AGAP008837	20S proteasome subunit beta 4		-0.398378	-0.398713	0.543603	-0.250003	-0.295867	-0.268481	0.612332	0.87504	0.197476	0.196945	0.0746191	0.385063	0.235261	0.360527	0.0422432	0.00258615	path:aga03050: Proteasome	GO:0004175:endopeptidase activity; GO:0005839:proteasome core complex; GO:0051603:proteolysis involved in cellular protein catabolic process; GO:0004298:threonine-type endopeptidase activity; GO:0005634:nucleus; GO:0005737:cytoplasm; GO:0016787:hydrolase activity; GO:0008233:peptidase activity; GO:0006508:proteolysis; GO:0000502:proteasome complex; GO:0010498:proteasomal protein catabolic process…
AGAP010718	20S proteasome subunit beta 5		-0.268424	-0.187394	0.295337	-0.0811159	-0.0568034	-0.104131	0.376264	0.550681	0.138527	0.293137	0.101966	0.526557	0.528633	0.480314	0.0330131	0.0011977	path:aga03050: Proteasome	GO:0004175:endopeptidase activity; GO:0005839:proteasome core complex; GO:0051603:proteolysis involved in cellular protein catabolic process; GO:0004298:threonine-type endopeptidase activity; GO:0043161:proteasome-mediated ubiquitin-dependent protein catabolic process; GO:0005634:nucleus; GO:0005737:cytoplasm; GO:0010499:proteasomal ubiquitin-independent protein catabolic process; GO:0010498:prot…
AGAP004991	20S proteasome subunit beta 6		-0.108484	-0.352017	0.780718	-0.163725	-0.391224	0.0461204	0.493911	0.642541	0.548349	0.211632	0.00301203	0.4776	0.100814	0.615838	0.0772433	0.0162305	path:aga03050: Proteasome	GO:0005839:proteasome core complex; GO:0051603:proteolysis involved in cellular protein catabolic process; GO:0004298:threonine-type endopeptidase activity; GO:0005737:cytoplasm; GO:0005634:nucleus; GO:0004175:endopeptidase activity; GO:0010498:proteasomal protein catabolic process; GO:0010499:proteasomal ubiquitin-independent protein catabolic process; GO:0043161:proteasome-mediated ubiquitin-de…
AGAP011444	20S proteasome subunit beta 7		-0.377676	-0.259035	0.582542	-0.321525	-0.174144	-0.0159707	0.351236	0.643272	0.113631	0.27425	0.0104528	0.180211	0.33433	0.641173	0.143231	0.00441235	path:aga03050: Proteasome	GO:0004175:endopeptidase activity; GO:0005839:proteasome core complex; GO:0051603:proteolysis involved in cellular protein catabolic process; GO:0004298:threonine-type endopeptidase activity; GO:0043161:proteasome-mediated ubiquitin-dependent protein catabolic process; GO:0005634:nucleus; GO:0005737:cytoplasm; GO:0010499:proteasomal ubiquitin-independent protein catabolic process; GO:0010498:prot…
AGAP008782	23.4 kDa salivary protein		-0.577282	0.430982	0.489464	0.215432	0.605789	-0.984667	3.02275	3.75458	0.272516	0.383922	0.34352	0.542081	0.171608	0.065414	1.06278e-11	2.2925e-15
AGAP004177	23S rRNA (uridine2552-2'-O)-methyltransferase		-0.182801	0.0503533	0.174915	0.0652384	0.283814	-0.205313	0.429861	1.32526	0.409054	0.602831	0.427915	0.585429	0.163791	0.378119	0.0822141	1.31656e-09		GO:0008168:methyltransferase activity; GO:0005739:mitochondrion; GO:0001510:RNA methylation; GO:0008650:rRNA (uridine-2'-O-)-methyltransferase activity; GO:0032259:methylation; GO:0008173:RNA methyltransferase activity; GO:0031167:rRNA methylation
AGAP003851	26 proteasome complex subunit DSS1		-0.729853	-0.488699	0.431039	-0.206167	-0.368613	-0.2118	0.508301	1.1864	0.0973151	0.265455	0.31838	0.520092	0.287196	0.516052	0.249913	0.00444814	path:aga03050: Proteasome; path:aga03440: Homologous recombination	GO:0006406:mRNA export from nucleus; GO:0043248:proteasome assembly; GO:0000724:double-strand break repair via homologous recombination; GO:0008541:proteasome regulatory particle, lid subcomplex; GO:0000502:proteasome complex
AGAP002481	26S proteasome 26S non-ATPase subunit N1		0.00506248	-0.19164	-0.107165	-0.0450047	-0.00401908	0.0408231	-0.150241	-0.56507	0.649512	0.183279	0.411755	0.57039	0.648174	0.579743	0.289877	2.16127e-05	path:aga03050: Proteasome	GO:0000502:proteasome complex; GO:0042176:regulation of protein catabolic process; GO:0030234:enzyme regulator activity; GO:0008540:proteasome regulatory particle, base subcomplex; GO:0050790:regulation of catalytic activity; GO:0022624:proteasome accessory complex; GO:0005634:nucleus; GO:0043161:proteasome-mediated ubiquitin-dependent protein catabolic process; GO:0034515:proteasome storage gran…
AGAP005559	26S proteasome 26S non-ATPase subunit N10		-0.250127	-0.315145	0.412613	-0.233558	-0.146253	0.146521	0.109223	0.0577893	0.155409	0.0694479	0.0141504	0.185437	0.287935	0.376444	0.463393	0.537423	path:aga03050: Proteasome	GO:0043248:proteasome assembly; GO:0043161:proteasome-mediated ubiquitin-dependent protein catabolic process; GO:0005829:cytosol; GO:0005634:nucleus; GO:0008540:proteasome regulatory particle, base subcomplex; GO:0031593:polyubiquitin modification-dependent protein binding
AGAP008617	26S proteasome 26S non-ATPase subunit N11		-0.149316	-0.244593	0.0408141	-0.0961486	-0.184514	-0.0599224	0.0472797	0.0919768	0.31014	0.101217	0.583631	0.45475	0.142793	0.543382	0.570273	0.419162	path:aga03050: Proteasome	GO:0061578:Lys63-specific deubiquitinase activity; GO:0070628:proteasome binding; GO:0016579:protein deubiquitination; GO:0004843:thiol-dependent ubiquitin-specific protease activity; GO:0043161:proteasome-mediated ubiquitin-dependent protein catabolic process; GO:0008237:metallopeptidase activity; GO:0008541:proteasome regulatory particle, lid subcomplex; GO:0005515:protein binding; GO:0070536:p…
AGAP002606	26S proteasome 26S non-ATPase subunit N12		-0.347647	-0.262354	0.350732	-0.234326	-0.168817	0.0723586	0.144285	0.401958	0.115813	0.235666	0.112236	0.283888	0.318627	0.566337	0.450923	0.0560478	path:aga03050: Proteasome	GO:0005838:proteasome regulatory particle; GO:0043161:proteasome-mediated ubiquitin-dependent protein catabolic process; GO:0008541:proteasome regulatory particle, lid subcomplex; GO:0006508:proteolysis; GO:0005829:cytosol
AGAP004758	26S proteasome 26S non-ATPase subunit N13		-0.209891	-0.20712	0.295753	-0.120277	-0.209622	-0.0885297	0.206199	0.154117	0.24365	0.249487	0.0999879	0.444244	0.162923	0.511629	0.252772	0.318668	path:aga03050: Proteasome	GO:0005634:nucleus; GO:0005737:cytoplasm; GO:0006511:ubiquitin-dependent protein catabolic process; GO:0043130:ubiquitin binding; GO:0061133:endopeptidase activator activity; GO:0070628:proteasome binding; GO:0010950:positive regulation of endopeptidase activity; GO:0008541:proteasome regulatory particle, lid subcomplex
AGAP001745	26S proteasome 26S non-ATPase subunit N2		-0.0401683	-0.198484	-0.0583024	0.0111278	0.207323	0.0635138	0.0381324	-0.077221	0.585736	0.191741	0.548881	0.639675	0.106219	0.5365	0.590163	0.462864	path:aga03050: Proteasome	GO:0000502:proteasome complex; GO:0042176:regulation of protein catabolic process; GO:0030234:enzyme regulator activity; GO:0043161:proteasome-mediated ubiquitin-dependent protein catabolic process; GO:0005634:nucleus; GO:0034515:proteasome storage granule; GO:0008540:proteasome regulatory particle, base subcomplex; GO:0050790:regulation of catalytic activity; GO:0022624:proteasome accessory comp…
AGAP005535	26S proteasome 26S non-ATPase subunit N5		-0.207895	-0.282981	0.0189548	-0.134063	-0.0311276	-0.139018	0.0889427	-0.0316277	0.147833	0.0433091	0.623817	0.334897	0.570815	0.320635	0.464324	0.579881	path:aga03050: Proteasome	GO:0043161:proteasome-mediated ubiquitin-dependent protein catabolic process; GO:0008541:proteasome regulatory particle, lid subcomplex; GO:0005737:cytoplasm; GO:0031595:nuclear proteasome complex
AGAP001440	26S proteasome 26S non-ATPase subunit N6		-0.0127855	-0.0792744	0.0839953	-0.0557135	0.0418882	0.0672449	0.109757	0.0383129	0.627655	0.418076	0.402117	0.503595	0.495404	0.463393	0.305926	0.52827	path:aga03050: Proteasome	GO:0043248:proteasome assembly; GO:0005198:structural molecule activity; GO:0008541:proteasome regulatory particle, lid subcomplex; GO:0006511:ubiquitin-dependent protein catabolic process; GO:0005515:protein binding
AGAP002061	26S proteasome 26S non-ATPase subunit N7		-0.226597	-0.242047	0.540349	-0.333629	-0.300025	-0.10943	0.338332	0.541877	0.339174	0.313511	0.0222206	0.174738	0.144259	0.527648	0.170081	0.0201745	path:aga03050: Proteasome	GO:0005838:proteasome regulatory particle; GO:0030234:enzyme regulator activity; GO:0043161:proteasome-mediated ubiquitin-dependent protein catabolic process; GO:0050790:regulation of catalytic activity
AGAP012135	26S proteasome 26S non-ATPase subunit N8		-0.0876107	-0.207626	0.117166	-0.18549	-0.175083	0.0163142	-0.0935609	-0.273724	0.478256	0.169271	0.399822	0.219771	0.163802	0.630191	0.464625	0.0580059	path:aga03050: Proteasome	GO:0000502:proteasome complex; GO:0005838:proteasome regulatory particle; GO:0043161:proteasome-mediated ubiquitin-dependent protein catabolic process; GO:0005515:protein binding
AGAP001651	26S proteasome 26S non-ATPase subunit N9		-0.189333	-0.178194	0.281465	-0.121571	-0.16103	-0.1379	0.179146	0.255048	0.320114	0.342777	0.149529	0.461373	0.29032	0.428167	0.342978	0.161224	path:aga03050: Proteasome	GO:0043248:proteasome assembly; GO:0005198:structural molecule activity; GO:0008541:proteasome regulatory particle, lid subcomplex; GO:0006511:ubiquitin-dependent protein catabolic process; GO:0005829:cytosol; GO:0005634:nucleus
AGAP003935	26S proteasome alpha 1 subunit		0.0187799	-0.0706263	0.415371	-0.186423	-0.328881	-0.112137	0.313163	0.394787	0.635617	0.565032	0.0465923	0.358262	0.0693908	0.499256	0.143774	0.0519808	path:aga03050: Proteasome	GO:0004175:endopeptidase activity; GO:0005839:proteasome core complex; GO:0051603:proteolysis involved in cellular protein catabolic process; GO:0004298:threonine-type endopeptidase activity; GO:0019773:proteasome core complex, alpha-subunit complex; GO:0043161:proteasome-mediated ubiquitin-dependent protein catabolic process; GO:0006511:ubiquitin-dependent protein catabolic process; GO:0005634:n…
AGAP001995	26S proteasome alpha 2 subunit		-0.48837	-0.31413	0.410129	-0.185732	-0.222805	-0.13531	0.381116	0.695192	0.0305472	0.178421	0.0753769	0.390719	0.236833	0.478308	0.101325	0.00149061	path:aga03050: Proteasome	GO:0004175:endopeptidase activity; GO:0005839:proteasome core complex; GO:0051603:proteolysis involved in cellular protein catabolic process; GO:0004298:threonine-type endopeptidase activity; GO:0019773:proteasome core complex, alpha-subunit complex; GO:0043161:proteasome-mediated ubiquitin-dependent protein catabolic process; GO:0006511:ubiquitin-dependent protein catabolic process; GO:0005634:n…
AGAP004960	26S proteasome alpha 3 subunit		-0.470179	-0.451869	0.61526	-0.102137	-0.237351	-0.245614	0.697976	0.919657	0.0876418	0.10139	0.0210565	0.553954	0.277427	0.355162	0.00795978	0.000386727	path:aga03050: Proteasome	GO:0004175:endopeptidase activity; GO:0005839:proteasome core complex; GO:0051603:proteolysis involved in cellular protein catabolic process; GO:0004298:threonine-type endopeptidase activity; GO:0019773:proteasome core complex, alpha-subunit complex; GO:0043161:proteasome-mediated ubiquitin-dependent protein catabolic process; GO:0006511:ubiquitin-dependent protein catabolic process; GO:0005634:n…
AGAP005423	26S proteasome alpha 4 subunit		-0.503391	-0.478052	0.452814	-0.217979	-0.229002	0.0422891	0.173375	0.305085	0.0759972	0.0934354	0.113437	0.405952	0.302335	0.619737	0.468629	0.238713	path:aga03050: Proteasome	GO:0004175:endopeptidase activity; GO:0005839:proteasome core complex; GO:0051603:proteolysis involved in cellular protein catabolic process; GO:0004298:threonine-type endopeptidase activity; GO:0019773:proteasome core complex, alpha-subunit complex; GO:0043161:proteasome-mediated ubiquitin-dependent protein catabolic process; GO:0006511:ubiquitin-dependent protein catabolic process; GO:0005634:n…
AGAP008816	26S proteasome alpha 5 subunit		-0.244792	-0.272864	0.196424	-0.133975	-0.195298	-0.0537293	0.195491	0.170859	0.182623	0.135769	0.279063	0.417771	0.195471	0.577106	0.282118	0.287536	path:aga03050: Proteasome	GO:0004175:endopeptidase activity; GO:0005839:proteasome core complex; GO:0051603:proteolysis involved in cellular protein catabolic process; GO:0004298:threonine-type endopeptidase activity; GO:0019773:proteasome core complex, alpha-subunit complex; GO:0043161:proteasome-mediated ubiquitin-dependent protein catabolic process; GO:0006511:ubiquitin-dependent protein catabolic process; GO:0005634:n…
AGAP010253	26S proteasome alpha 6 subunit		-0.338173	-0.442109	0.471444	-0.123841	-0.412265	-0.168037	0.361618	0.333745	0.159662	0.0614417	0.0449659	0.502107	0.0439687	0.431911	0.13451	0.139821	path:aga03050: Proteasome	GO:0004175:endopeptidase activity; GO:0005839:proteasome core complex; GO:0051603:proteolysis involved in cellular protein catabolic process; GO:0004298:threonine-type endopeptidase activity; GO:0019773:proteasome core complex, alpha-subunit complex; GO:0043161:proteasome-mediated ubiquitin-dependent protein catabolic process; GO:0006511:ubiquitin-dependent protein catabolic process; GO:0005634:n…
AGAP001973	26S proteasome alpha 7 subunit		-0.367967	-0.285712	0.474485	-0.192407	-0.123349	-0.208464	0.514794	1.03441	0.153291	0.263785	0.0614055	0.410993	0.451874	0.386504	0.0409537	1.27465e-05	path:aga03050: Proteasome	GO:0004175:endopeptidase activity; GO:0045202:synapse; GO:0005839:proteasome core complex; GO:0051603:proteolysis involved in cellular protein catabolic process; GO:0004298:threonine-type endopeptidase activity; GO:0019773:proteasome core complex, alpha-subunit complex; GO:0043161:proteasome-mediated ubiquitin-dependent protein catabolic process; GO:0006511:ubiquitin-dependent protein catabolic p…
AGAP009271	26S proteasome beta 1 subunit		-0.390486	-0.369396	0.760725	-0.215659	-0.231704	-0.163009	0.630038	1.00765	0.23871	0.262293	0.0165631	0.450923	0.347571	0.511291	0.0532742	0.00120814	path:aga03050: Proteasome	GO:0004175:endopeptidase activity; GO:0005839:proteasome core complex; GO:0051603:proteolysis involved in cellular protein catabolic process; GO:0004298:threonine-type endopeptidase activity; GO:0043161:proteasome-mediated ubiquitin-dependent protein catabolic process; GO:0005634:nucleus; GO:0005737:cytoplasm; GO:0010499:proteasomal ubiquitin-independent protein catabolic process; GO:0010498:prot…
AGAP001490	26S proteasome non-ATPase regulatory subunit 5		0.112072	0.0492333	-0.0336099	-0.00537397	-0.0918947	-0.00499073	-0.0495323	0.0427832	0.384808	0.557049	0.593359	0.648649	0.367411	0.649283	0.558864	0.54558		GO:0043248:proteasome assembly; GO:0008540:proteasome regulatory particle, base subcomplex
AGAP000201	26S proteasome non-ATPase regulatory subunit 9		-0.164118	-0.15873	0.500932	-0.220961	-0.420955	0.105169	0.0638093	-0.111948	0.37736	0.386674	0.00783506	0.25884	0.0122038	0.4984	0.569587	0.444227	path:aga03050: Proteasome	GO:0070682:proteasome regulatory particle assembly; GO:0005634:nucleus; GO:0005737:cytoplasm; GO:0008540:proteasome regulatory particle, base subcomplex; GO:0005515:protein binding
AGAP011174	26S proteasome regulatory subunit T1		-0.171614	-0.178122	0.237247	-0.174742	-0.148981	-0.0792721	0.213589	0.0788873	0.215549	0.198328	0.083998	0.206565	0.191138	0.480906	0.124135	0.438751	path:aga03050: Proteasome	GO:0030163:protein catabolic process; GO:0036402:proteasome-activating ATPase activity; GO:0017025:TBP-class protein binding; GO:0016787:hydrolase activity; GO:0005737:cytoplasm; GO:0005524:ATP binding; GO:0045899:positive regulation of RNA polymerase II transcriptional preinitiation complex assembly; GO:0008540:proteasome regulatory particle, base subcomplex; GO:0000166:nucleotide binding; GO:19…
AGAP003216	26S proteasome regulatory subunit T2		-0.661761	-0.363065	0.331203	-0.259273	-0.00412826	-0.0395988	0.21772	0.74071	0.0156234	0.204566	0.246094	0.345363	0.65332	0.622217	0.406338	0.00606813	path:aga03050: Proteasome	GO:0030163:protein catabolic process; GO:0036402:proteasome-activating ATPase activity; GO:0017025:TBP-class protein binding; GO:0016787:hydrolase activity; GO:0005737:cytoplasm; GO:0005524:ATP binding; GO:0008540:proteasome regulatory particle, base subcomplex; GO:0000166:nucleotide binding; GO:1901800:positive regulation of proteasomal protein catabolic process
AGAP003215	26S proteasome regulatory subunit T2		-0.280741	-0.414706	0.189368	-0.1628	-0.0938255	0.0834812	-0.0294562	-0.341221	0.292975	0.125249	0.431009	0.469498	0.513707	0.571925	0.629952	0.174945	path:aga03050: Proteasome	GO:0030163:protein catabolic process; GO:0036402:proteasome-activating ATPase activity; GO:0017025:TBP-class protein binding; GO:0016787:hydrolase activity; GO:0005737:cytoplasm; GO:0005524:ATP binding; GO:0008540:proteasome regulatory particle, base subcomplex; GO:0000166:nucleotide binding; GO:1901800:positive regulation of proteasomal protein catabolic process
AGAP003008	26S proteasome regulatory subunit T3		-0.39029	-0.439454	0.611059	-0.328867	-0.26786	0.0889519	0.348945	0.564789	0.0765571	0.0433223	0.00335463	0.140064	0.150333	0.543664	0.117022	0.00734604	path:aga03050: Proteasome	GO:0030163:protein catabolic process; GO:0036402:proteasome-activating ATPase activity; GO:0045202:synapse; GO:0016787:hydrolase activity; GO:0005737:cytoplasm; GO:0005524:ATP binding; GO:0045899:positive regulation of RNA polymerase II transcriptional preinitiation complex assembly; GO:0031597:cytosolic proteasome complex; GO:0008540:proteasome regulatory particle, base subcomplex; GO:0000166:nu…
AGAP001407	26S proteasome regulatory subunit T4		-0.0878162	-0.0839497	0.201163	-0.199596	-0.241063	-0.0183162	0.0902753	0.0708183	0.5189	0.525833	0.276737	0.279699	0.125226	0.632972	0.514682	0.517369	path:aga03050: Proteasome	GO:0030163:protein catabolic process; GO:0036402:proteasome-activating ATPase activity; GO:0030433:ubiquitin-dependent ERAD pathway; GO:0016887:ATPase activity; GO:0016787:hydrolase activity; GO:0005737:cytoplasm; GO:0005524:ATP binding; GO:0045899:positive regulation of RNA polymerase II transcriptional preinitiation complex assembly; GO:0031597:cytosolic proteasome complex; GO:0008540:proteasom…
AGAP000616	26S proteasome regulatory subunit T5		-0.0181089	-0.086621	0.0942816	-0.177703	-0.0320604	0.127562	-0.137844	-0.210571	0.616841	0.404429	0.377242	0.116229	0.542322	0.257161	0.226456	0.0514559	path:aga03050: Proteasome	GO:0030163:protein catabolic process; GO:0036402:proteasome-activating ATPase activity; GO:0016787:hydrolase activity; GO:0005737:cytoplasm; GO:0005524:ATP binding; GO:0045899:positive regulation of RNA polymerase II transcriptional preinitiation complex assembly; GO:0008540:proteasome regulatory particle, base subcomplex; GO:0000166:nucleotide binding
AGAP011557	26S proteasome regulatory subunit T5		0.248395	-0.96138	-0.873542	1.00668	0.513941	0.461866	-0.358008	0.102614	0.606124	0.415289	0.477548	0.439019	0.517591	0.561449	0.587428	0.632684	path:aga03050: Proteasome	GO:0030163:protein catabolic process; GO:0036402:proteasome-activating ATPase activity; GO:0016787:hydrolase activity; GO:0005737:cytoplasm; GO:0005524:ATP binding; GO:0045899:positive regulation of RNA polymerase II transcriptional preinitiation complex assembly; GO:0008540:proteasome regulatory particle, base subcomplex
AGAP007243	26S proteasome regulatory subunit T6		-0.22888	-0.285806	0.306417	-0.168326	-0.194599	-0.0163803	0.107713	0.222976	0.29289	0.196373	0.165726	0.405059	0.266887	0.639373	0.512735	0.258003	path:aga03050: Proteasome	GO:0030163:protein catabolic process; GO:0036402:proteasome-activating ATPase activity; GO:0017025:TBP-class protein binding; GO:0016787:hydrolase activity; GO:0005737:cytoplasm; GO:0005524:ATP binding; GO:0098794:postsynapse; GO:0045899:positive regulation of RNA polymerase II transcriptional preinitiation complex assembly; GO:0031597:cytosolic proteasome complex; GO:0050804:modulation of chemic…
AGAP011521	28 kDa heat-and acid-stable phosphoprotein		-0.344194	-0.348051	0.298354	-0.213859	-0.345175	-0.0840478	0.032148	-0.0698429	0.217415	0.211788	0.27924	0.402784	0.139668	0.574301	0.628366	0.568257
AGAP001998	28S ribosomal protein S10, mitochondrial		-0.33917	-0.0972725	0.391289	-0.337636	-0.136301	-0.29852	0.382149	0.846264	0.281769	0.572709	0.220461	0.283382	0.475408	0.334897	0.233093	0.00495748	path:aga03010: Ribosome	GO:0005763:mitochondrial small ribosomal subunit
AGAP003644	28S ribosomal protein S11, mitochondrial		-0.244052	-0.334234	0.654224	-0.264786	-0.517026	-0.284046	0.347167	0.49996	0.358472	0.230401	0.0142651	0.328122	0.0293392	0.304038	0.220214	0.0614033	path:aga03010: Ribosome	GO:0000462:maturation of SSU-rRNA from tricistronic rRNA transcript (SSU-rRNA, 5.8S rRNA, LSU-rRNA); GO:0005763:mitochondrial small ribosomal subunit; GO:0003735:structural constituent of ribosome; GO:0005840:ribosome; GO:0006412:translation; GO:0048027:mRNA 5'-UTR binding; GO:0070181:small ribosomal subunit rRNA binding; GO:0000028:ribosomal small subunit assembly
AGAP013102	28S ribosomal protein S12, mitochondrial		-0.498027	-0.322638	0.647496	-0.361323	-0.112162	-0.575545	0.743938	1.37519	0.242156	0.407002	0.129695	0.369856	0.550931	0.181644	0.0809093	0.000594599	path:aga03010: Ribosome	GO:0015935:small ribosomal subunit; GO:0003735:structural constituent of ribosome; GO:0005840:ribosome; GO:0006412:translation
AGAP009077	28S ribosomal protein S14, mitochondrial		-0.554486	-0.302136	1.00219	-0.426068	-0.575268	-0.524214	0.819301	1.50844	0.210899	0.437699	0.0183821	0.32334	0.123006	0.238663	0.0618035	0.00026483	path:aga03010: Ribosome	GO:0005763:mitochondrial small ribosomal subunit; GO:0003735:structural constituent of ribosome; GO:0005840:ribosome; GO:0006412:translation; GO:0015935:small ribosomal subunit
AGAP005615	28S ribosomal protein S15, mitochondrial		-0.278288	-0.126511	0.464466	-0.213266	-0.431094	-0.201099	0.371934	0.607884	0.362979	0.545529	0.150534	0.446337	0.113707	0.462099	0.249352	0.047862	path:aga03010: Ribosome	GO:0003735:structural constituent of ribosome; GO:0005840:ribosome; GO:0006412:translation
AGAP004818	28S ribosomal protein S16, mitochondrial		-0.437448	-0.268467	0.782381	-0.3185	-0.544425	-0.664601	0.807059	1.22926	0.290147	0.454629	0.0578602	0.405768	0.122931	0.113753	0.0512392	0.00187493	path:aga03010: Ribosome	GO:0005763:mitochondrial small ribosomal subunit; GO:0003735:structural constituent of ribosome; GO:0005840:ribosome; GO:0006412:translation; GO:0015935:small ribosomal subunit
AGAP005118	28S ribosomal protein S17, mitochondrial		-0.576372	-0.437977	0.707493	-0.384832	-0.454051	-0.420323	0.573369	1.17822	0.161264	0.280804	0.0830586	0.333976	0.182078	0.30098	0.166239	0.00237493	path:aga03010: Ribosome	GO:0005763:mitochondrial small ribosomal subunit; GO:0003735:structural constituent of ribosome; GO:0005840:ribosome; GO:0006412:translation
AGAP002407	28S ribosomal protein S18A, mitochondrial		-0.485061	-0.416928	0.569628	-0.308517	-0.328408	-0.326533	0.420067	0.809042	0.173118	0.240071	0.108218	0.361531	0.249917	0.342374	0.239206	0.0166208	path:aga03010: Ribosome	GO:0005763:mitochondrial small ribosomal subunit; GO:0003735:structural constituent of ribosome; GO:0005840:ribosome; GO:0006412:translation; GO:0070181:small ribosomal subunit rRNA binding
AGAP008043	28S ribosomal protein S18B, mitochondrial		0.148005	-0.0372833	-0.320316	0.0506437	-0.0501977	-0.0994384	-0.173964	-0.876511	0.339616	0.595975	0.0423269	0.570532	0.531011	0.461013	0.280349	5.77619e-09		GO:0032543:mitochondrial translation; GO:0003735:structural constituent of ribosome; GO:0005840:ribosome; GO:0006412:translation; GO:0005739:mitochondrion
AGAP008773	28S ribosomal protein S18C, mitochondrial		-0.508106	-0.255599	0.575004	-0.14632	-0.538771	-0.382925	0.60898	0.821986	0.0664083	0.343154	0.036467	0.500708	0.0245973	0.1789	0.0268559	0.0020299	path:aga03010: Ribosome	GO:0003735:structural constituent of ribosome; GO:0005840:ribosome; GO:0006412:translation; GO:0005763:mitochondrial small ribosomal subunit; GO:0070181:small ribosomal subunit rRNA binding
AGAP011886	28S ribosomal protein S2, mitochondrial		-0.215501	-0.153622	0.205285	-0.262384	-0.32344	-0.208675	-0.0602709	-0.0937585	0.258907	0.387229	0.280786	0.17179	0.0482728	0.274578	0.573109	0.47581	path:aga03010: Ribosome	GO:0015935:small ribosomal subunit; GO:0003735:structural constituent of ribosome; GO:0005840:ribosome; GO:0006412:translation; GO:0005763:mitochondrial small ribosomal subunit
AGAP009152	28S ribosomal protein S21, mitochondrial		-0.584049	-0.158972	0.0703283	-0.156261	-0.140065	-0.585737	0.372602	1.21964	0.0993992	0.526751	0.606099	0.529547	0.491521	0.0988576	0.290909	0.000231344	path:aga03010: Ribosome	GO:0003735:structural constituent of ribosome; GO:0005840:ribosome; GO:0006412:translation
AGAP007519	28S ribosomal protein S22, mitochondrial		-0.361303	-0.364992	0.634979	-0.212681	-0.325527	-0.404938	0.648678	0.858287	0.262906	0.258487	0.0457143	0.448902	0.218703	0.214524	0.0416108	0.00525081		GO:0005763:mitochondrial small ribosomal subunit; GO:0003735:structural constituent of ribosome
AGAP002893	28S ribosomal protein S23, mitochondrial		-0.218694	0.00857315	0.493356	-0.149879	-0.276374	-0.25792	0.32994	0.665106	0.417895	0.651263	0.0979832	0.507351	0.249484	0.365289	0.269987	0.0194407		GO:0003735:structural constituent of ribosome; GO:0005840:ribosome; GO:0006412:translation; GO:0005739:mitochondrion
AGAP004404	28S ribosomal protein S24, mitochondrial		-0.446642	-0.26678	0.518393	-0.300896	-0.152319	-0.409308	0.699673	1.22	0.252303	0.438095	0.187201	0.402481	0.493359	0.290359	0.0713095	0.000889138		GO:0005739:mitochondrion
AGAP012136	28S ribosomal protein S25, mitochondrial		-0.349761	-0.175683	0.784731	-0.157075	-0.314454	-0.355875	0.672066	1.15932	0.264901	0.486949	0.00911402	0.508997	0.221879	0.262556	0.0301802	8.29448e-05		GO:0003735:structural constituent of ribosome; GO:0005739:mitochondrion
AGAP004481	28S ribosomal protein S26, mitochondrial		-0.593541	-0.418716	0.583204	-0.188234	-0.393946	-0.464147	0.645504	0.855661	0.101976	0.248779	0.10949	0.502128	0.190812	0.20678	0.0760533	0.0138057		GO:0005763:mitochondrial small ribosomal subunit; GO:0005739:mitochondrion
AGAP011803	28S ribosomal protein S27, mitochondrial		-0.187655	-0.00306918	-0.029765	-0.184612	0.063435	-0.252862	-0.056003	0.21215	0.203363	0.653275	0.60488	0.211226	0.474376	0.0834942	0.550974	0.126627		GO:0005739:mitochondrion
AGAP006650	28S ribosomal protein S28, mitochondrial		-0.260649	-0.149015	0.389267	-0.221445	-0.495393	-0.305399	0.180197	0.434046	0.250358	0.447873	0.0852902	0.317957	0.0103397	0.184576	0.399436	0.0470262		GO:0005763:mitochondrial small ribosomal subunit
AGAP000890	28S ribosomal protein S29, mitochondrial		-0.320924	-0.295094	0.511999	-0.0956805	-0.213141	-0.4418	0.687734	0.79018	0.257377	0.292473	0.0687933	0.563277	0.324787	0.121529	0.0114815	0.00332913		GO:0005761:mitochondrial ribosome; GO:0006915:apoptotic process; GO:0015935:small ribosomal subunit; GO:0005763:mitochondrial small ribosomal subunit; GO:0003735:structural constituent of ribosome
AGAP001134	28S ribosomal protein S30, mitochondrial		-0.046742	-0.0500468	-0.040273	-0.0753675	-0.138657	-0.280052	0.107163	-0.0585615	0.574815	0.567829	0.587876	0.514548	0.264757	0.069209	0.43863	0.520133		GO:0003735:structural constituent of ribosome; GO:0005840:ribosome; GO:0006412:translation; GO:0005739:mitochondrion; GO:0005762:mitochondrial large ribosomal subunit
AGAP011931	28S ribosomal protein S31, mitochondrial		-0.129508	-0.141738	0.208935	-0.267244	-0.204922	-0.42103	0.0865741	0.0497139	0.464184	0.440439	0.310299	0.203784	0.22903	0.0403291	0.540518	0.573923		GO:0005763:mitochondrial small ribosomal subunit; GO:0003735:structural constituent of ribosome
AGAP002777	28S ribosomal protein S33, mitochondrial		-0.259221	0.0950684	0.269376	-0.278633	-0.365414	-0.351709	0.255473	0.811154	0.289272	0.548386	0.274288	0.259536	0.0834435	0.159286	0.301982	0.000486631
AGAP006953	28S ribosomal protein S34, mitochondrial		-0.160431	0.0992181	0.469541	-0.145044	-0.268016	-0.442876	0.532052	0.989904	0.520083	0.57859	0.17359	0.53577	0.311449	0.200786	0.123645	0.00226919		GO:0032543:mitochondrial translation; GO:0005763:mitochondrial small ribosomal subunit; GO:0003735:structural constituent of ribosome; GO:0005739:mitochondrion
AGAP006802	28S ribosomal protein S35, mitochondrial		-0.468008	-0.277952	-0.0163548	-0.215823	0.110457	-0.142174	0.0285348	0.0814461	0.0636752	0.272446	0.64213	0.372351	0.474195	0.487985	0.629328	0.541894		GO:0032543:mitochondrial translation; GO:0005763:mitochondrial small ribosomal subunit; GO:0003735:structural constituent of ribosome
AGAP004091	28S ribosomal protein S5, mitochondrial		-0.127919	-0.0289562	0.175044	-0.105697	-0.247701	-0.241556	0.124613	0.019303	0.377649	0.608516	0.256495	0.437575	0.059907	0.118322	0.390045	0.615924	path:aga03010: Ribosome	GO:0005763:mitochondrial small ribosomal subunit; GO:0003723:RNA binding; GO:0003735:structural constituent of ribosome; GO:0005840:ribosome; GO:0006412:translation; GO:1990904:ribonucleoprotein complex
AGAP003217	28S ribosomal protein S6, mitochondrial		-0.582358	-0.304695	0.474135	-0.154557	-0.182786	-0.39934	0.767265	0.951445	0.0569942	0.315669	0.129514	0.509814	0.401285	0.204271	0.0101623	0.00120176	path:aga03010: Ribosome	GO:0019843:rRNA binding; GO:0005763:mitochondrial small ribosomal subunit; GO:0003735:structural constituent of ribosome; GO:0005840:ribosome; GO:0006412:translation; GO:0070181:small ribosomal subunit rRNA binding
AGAP009613	28S ribosomal protein S7, mitochondrial		-0.546598	-0.461576	1.05672	-0.326146	-0.329791	-0.489162	0.95526	1.42814	0.211378	0.284694	0.0110603	0.411339	0.322217	0.262196	0.0238206	0.000485091	path:aga03010: Ribosome	GO:0003729:mRNA binding; GO:0019843:rRNA binding; GO:0005763:mitochondrial small ribosomal subunit; GO:0003735:structural constituent of ribosome; GO:0006412:translation; GO:0000028:ribosomal small subunit assembly; GO:0005840:ribosome
AGAP010268	28S ribosomal protein S9, mitochondrial		-0.459223	-0.399784	0.58396	-0.182772	-0.523025	-0.352599	0.547728	0.607194	0.194048	0.254735	0.0967662	0.501401	0.0808726	0.309647	0.12172	0.0708752	path:aga03010: Ribosome	GO:0003735:structural constituent of ribosome; GO:0005840:ribosome; GO:0006412:translation; GO:0005763:mitochondrial small ribosomal subunit; GO:0003723:RNA binding; GO:0015935:small ribosomal subunit
AGAP005949	2-acylglycerol O-acyltransferase 2		-0.199142	-0.127548	-1.02398	0.283174	0.952695	-0.296265	-0.0149289	-0.315616	0.419278	0.520007	2.57317e-05	0.29531	2.56864e-05	0.273305	0.644711	0.208124	path:aga00561: Glycerolipid metabolism	GO:0016747:transferase activity, transferring acyl groups other than amino-acyl groups; GO:0016021:integral component of membrane; GO:0016020:membrane
AGAP010368	2-hydroxyacyl-CoA lyase 1		-0.0129264	-0.0837882	0.357874	-0.0682319	-0.173259	-0.140696	0.360848	0.0756809	0.639251	0.514041	0.0347465	0.545513	0.220981	0.387364	0.0341675	0.494918	path:aga04146: Peroxisome	GO:0030976:thiamine pyrophosphate binding; GO:0003824:catalytic activity; GO:0000287:magnesium ion binding; GO:0005777:peroxisome; GO:0016830:carbon-carbon lyase activity; GO:0001561:fatty acid alpha-oxidation
AGAP007868	2-hydroxyglutarate dehydrogenase		-0.135797	-0.0620543	0.566821	-0.0923974	-0.0489961	-0.281049	0.576534	0.433255	0.537358	0.607669	0.0789425	0.579878	0.599233	0.364504	0.0746191	0.155509	path:aga00650: Butanoate metabolism; path:aga01100: Metabolic pathways	GO:0055114:oxidation-reduction process; GO:0016491:oxidoreductase activity; GO:0005739:mitochondrion; GO:0047545:2-hydroxyglutarate dehydrogenase activity; GO:0003973:(S)-2-hydroxy-acid oxidase activity
AGAP009648	2-oxo-4-hydroxy-4-carboxy-5-ureidoimidazoline decarboxylase		-0.118524	-0.188557	0.892987	-0.565406	-1.23935	-0.0670922	0.10992	-0.0852551	0.56186	0.492404	0.00624243	0.100926	1.42929e-05	0.607085	0.56948	0.569884	path:aga00230: Purine metabolism; path:aga01100: Metabolic pathways	GO:0019428:allantoin biosynthetic process; GO:0016831:carboxy-lyase activity
AGAP002933	2-oxoglutarate and iron-dependent oxygenase domain-containing protein 1		-0.154667	-0.165549	-0.121615	-0.111124	0.150793	-0.110922	0.0602082	0.0225239	0.232823	0.201481	0.334572	0.367201	0.163138	0.365876	0.522279	0.597416		GO:0016255:attachment of GPI anchor to protein; GO:0042765:GPI-anchor transamidase complex; GO:0016020:membrane; GO:0016021:integral component of membrane; GO:0031418:L-ascorbic acid binding; GO:0016705:oxidoreductase activity, acting on paired donors, with incorporation or reduction of molecular oxygen; GO:0055114:oxidation-reduction process; GO:0005506:iron ion binding; GO:0016706:2-oxoglutarat…
AGAP006366	2-oxoglutarate dehydrogenase E1 component		0.323205	0.203337	0.202339	0.0318699	-0.519666	-0.0797036	-0.0331475	-0.793722	0.282316	0.443554	0.444858	0.63121	0.0447629	0.586556	0.629854	0.00576254	path:aga00020: Citrate cycle (TCA cycle); path:aga01100: Metabolic pathways; path:aga01200: Carbon metabolism	GO:0030976:thiamine pyrophosphate binding; GO:0045252:oxoglutarate dehydrogenase complex; GO:0004591:oxoglutarate dehydrogenase (succinyl-transferring) activity; GO:0055114:oxidation-reduction process; GO:0006099:tricarboxylic acid cycle; GO:0005739:mitochondrion; GO:0016624:oxidoreductase activity, acting on the aldehyde or oxo group of donors, disulfide as acceptor
AGAP000551	2-oxoglutarate dehydrogenase E1 component DHKTD1		-0.4757	-0.433844	0.202662	-0.394537	0.0900031	-0.672779	0.476202	0.228188	0.188618	0.229019	0.485167	0.270154	0.556712	0.0581088	0.188935	0.410843	path:aga00310: Lysine degradation; path:aga00380: Tryptophan metabolism; path:aga01100: Metabolic pathways	GO:0030976:thiamine pyrophosphate binding; GO:0045252:oxoglutarate dehydrogenase complex; GO:0004591:oxoglutarate dehydrogenase (succinyl-transferring) activity; GO:0055114:oxidation-reduction process; GO:0006099:tricarboxylic acid cycle; GO:0005829:cytosol; GO:0016624:oxidoreductase activity, acting on the aldehyde or oxo group of donors, disulfide as acceptor
AGAP004055	2-oxoglutarate dehydrogenase E2 component (dihydrolipoamide succinyltransferas		0.0667905	-0.000470655	0.577393	-0.0184443	-0.624645	-0.0365822	0.324863	-0.428693	0.578781	0.657833	0.00849777	0.637917	0.00132161	0.617279	0.161478	0.0519869	path:aga00020: Citrate cycle (TCA cycle); path:aga00310: Lysine degradation; path:aga00380: Tryptophan metabolism; path:aga01100: Metabolic pathways; path:aga01200: Carbon metabolism	GO:0004149:dihydrolipoyllysine-residue succinyltransferase activity; GO:0045252:oxoglutarate dehydrogenase complex; GO:0016746:transferase activity, transferring acyl groups; GO:0006099:tricarboxylic acid cycle
AGAP003136	2-oxoisovalerate dehydrogenase E1 component, alpha subunit		-0.0498817	-0.16177	0.0557932	-0.203172	-0.301695	-0.613648	0.236652	0.0107218	0.606655	0.457823	0.599891	0.391956	0.157532	0.0117407	0.339556	0.644334	path:aga00280: Valine, leucine and isoleucine degradation; path:aga00640: Propanoate metabolism; path:aga01100: Metabolic pathways	GO:0003826:alpha-ketoacid dehydrogenase activity; GO:0009083:branched-chain amino acid catabolic process; GO:0003863:3-methyl-2-oxobutanoate dehydrogenase (2-methylpropanoyl-transferring) activity; GO:0005947:mitochondrial alpha-ketoglutarate dehydrogenase complex; GO:0016624:oxidoreductase activity, acting on the aldehyde or oxo group of donors, disulfide as acceptor; GO:0016491:oxidoreductase a…
AGAP007531	2-oxoisovalerate dehydrogenase E1 component, beta subunit		-0.104997	-0.151639	-0.330224	-0.173855	-0.494238	-0.926988	0.0927067	-0.785518	0.566699	0.518838	0.298731	0.494188	0.0719388	0.00195265	0.579555	0.0109224	path:aga00280: Valine, leucine and isoleucine degradation; path:aga00640: Propanoate metabolism; path:aga01100: Metabolic pathways	GO:0003826:alpha-ketoacid dehydrogenase activity; GO:0009083:branched-chain amino acid catabolic process; GO:0003824:catalytic activity; GO:0005739:mitochondrion; GO:0007584:response to nutrient; GO:0005947:mitochondrial alpha-ketoglutarate dehydrogenase complex; GO:0055114:oxidation-reduction process
AGAP000549	2-oxoisovalerate dehydrogenase E2 component (dihydrolipoyl transacylase)		0.0478443	-0.0545356	-0.447944	-0.0142156	0.0524413	-1.00641	0.314357	-0.164794	0.611459	0.60469	0.0951337	0.645243	0.580681	2.67828e-05	0.24494	0.42127	path:aga00280: Valine, leucine and isoleucine degradation; path:aga00640: Propanoate metabolism; path:aga01100: Metabolic pathways	GO:0016746:transferase activity, transferring acyl groups; GO:0005737:cytoplasm; GO:0005739:mitochondrion; GO:0016407:acetyltransferase activity; GO:0031405:lipoic acid binding; GO:0016740:transferase activity
AGAP004654	3'(2'), 5'-bisphosphate nucleotidase		0.0925905	0.110691	0.525528	-0.085345	-0.194071	-0.105814	0.460268	0.750272	0.543781	0.516456	0.0188477	0.554081	0.286538	0.525209	0.0446588	0.00057567	path:aga00920: Sulfur metabolism; path:aga01100: Metabolic pathways	GO:0046854:phosphatidylinositol phosphorylation; GO:0008441:3'(2'),5'-bisphosphate nucleotidase activity; GO:0016311:dephosphorylation
AGAP010130	3,2-trans-enoyl-CoA isomerase mitochondrial		-0.244337	-0.229396	0.364821	-0.292806	-0.727924	-0.108723	-0.18321	-0.0786635	0.330972	0.353748	0.158685	0.255349	0.000785141	0.536248	0.427976	0.546939	path:aga00071: Fatty acid degradation	GO:0004300:enoyl-CoA hydratase activity; GO:0006635:fatty acid beta-oxidation; GO:0003824:catalytic activity; GO:0005739:mitochondrion
AGAP008304	3',5'-cyclic-nucleotide phosphodiesterase		0.178667	-0.134659	-0.0127103	0.144097	0.133271	0.752492	-0.150914	0.186135	0.446168	0.508702	0.646447	0.494874	0.444726	0.0021937	0.481495	0.376694	path:aga00230: Purine metabolism; path:aga01100: Metabolic pathways	GO:0008081:phosphoric diester hydrolase activity; GO:0004114:3',5'-cyclic-nucleotide phosphodiesterase activity; GO:0007165:signal transduction; GO:0046872:metal ion binding; GO:0005515:protein binding; GO:0016787:hydrolase activity; GO:0005634:nucleus; GO:0005829:cytosol; GO:0005886:plasma membrane; GO:0042803:protein homodimerization activity; GO:0048471:perinuclear region of cytoplasm; GO:0005…
AGAP000236	3',5'-cyclic-nucleotide phosphodiesterase		0.113547	-0.00225835	-0.0384855	0.0969847	-0.38817	0.207438	-0.488938	0.0367636	0.564373	0.656631	0.628986	0.580168	0.173478	0.467796	0.154991	0.62193	path:aga00230: Purine metabolism; path:aga01100: Metabolic pathways	GO:0008081:phosphoric diester hydrolase activity; GO:0004114:3',5'-cyclic-nucleotide phosphodiesterase activity; GO:0007165:signal transduction; GO:0046872:metal ion binding; GO:0016787:hydrolase activity; GO:0005634:nucleus; GO:0004115:3',5'-cyclic-AMP phosphodiesterase activity; GO:0019933:cAMP-mediated signaling; GO:0043951:negative regulation of cAMP-mediated signaling
AGAP007163	3',5'-cyclic-nucleotide phosphodiesterase		0.438318	0.226422	-0.459394	0.299899	0.373791	0.184602	-0.419495	-1.55673	0.268947	0.483301	0.249487	0.410137	0.245396	0.522037	0.287804	2.55712e-05	path:aga00230: Purine metabolism; path:aga01100: Metabolic pathways	GO:0008081:phosphoric diester hydrolase activity; GO:0004114:3',5'-cyclic-nucleotide phosphodiesterase activity; GO:0006355:regulation of transcription, DNA-templated; GO:0007165:signal transduction; GO:0046872:metal ion binding; GO:0070374:positive regulation of ERK1 and ERK2 cascade; GO:0016787:hydrolase activity
AGAP001738	39S ribosomal protein L1, mitochondrial		-0.367542	-0.309043	0.321727	-0.220771	-0.0859225	-0.244404	0.351757	0.179896	0.111118	0.182761	0.165737	0.327356	0.502125	0.286266	0.13031	0.350876	path:aga03010: Ribosome	GO:0000470:maturation of LSU-rRNA; GO:0022625:cytosolic large ribosomal subunit; GO:0003723:RNA binding; GO:0000398:mRNA splicing, via spliceosome; GO:0046540:U4/U6 x U5 tri-snRNP complex; GO:0071011:precatalytic spliceosome; GO:0032040:small-subunit processome; GO:0030490:maturation of SSU-rRNA; GO:0031428:box C/D snoRNP complex
AGAP009988	39S ribosomal protein L10, mitochondrial		-0.0809707	0.09364	0.291221	-0.0484902	-0.176341	-0.353748	0.301236	0.715508	0.495549	0.461722	0.0513167	0.567889	0.162347	0.016143	0.0495092	2.65477e-07	path:aga03010: Ribosome	GO:0042254:ribosome biogenesis; GO:0003735:structural constituent of ribosome; GO:0005762:mitochondrial large ribosomal subunit; GO:0015934:large ribosomal subunit; GO:0006412:translation
AGAP002332	39S ribosomal protein L11, mitochondrial		-0.38202	-0.189451	0.340441	-0.107755	-0.0737017	-0.506506	0.644401	0.924762	0.227839	0.470676	0.278092	0.56215	0.564413	0.110185	0.0379959	0.00195928	path:aga03010: Ribosome	GO:0015934:large ribosomal subunit; GO:0019843:rRNA binding; GO:0005762:mitochondrial large ribosomal subunit; GO:0000027:ribosomal large subunit assembly; GO:0003735:structural constituent of ribosome; GO:0005840:ribosome; GO:0006412:translation; GO:0070180:large ribosomal subunit rRNA binding
AGAP011581	39S ribosomal protein L12, mitochondrial		-0.467314	-0.262137	0.360096	-0.219498	-0.0782151	-0.440841	0.460473	0.865168	0.110809	0.351442	0.221477	0.411512	0.549517	0.134638	0.117682	0.00176562	path:aga03010: Ribosome	GO:0003735:structural constituent of ribosome; GO:0005840:ribosome; GO:0006412:translation; GO:0005762:mitochondrial large ribosomal subunit; GO:0006390:mitochondrial transcription
AGAP009908	39S ribosomal protein L13, mitochondrial		0.0778048	0.0883922	0.168306	-0.160906	-0.243517	-0.334753	0.130993	0.427502	0.532658	0.510999	0.338355	0.353246	0.112748	0.0628177	0.429035	0.0137049	path:aga03010: Ribosome	GO:0003735:structural constituent of ribosome; GO:0005840:ribosome; GO:0006412:translation; GO:0003729:mRNA binding; GO:0005762:mitochondrial large ribosomal subunit; GO:0017148:negative regulation of translation
AGAP011146	39S ribosomal protein L14, mitochondrial		-0.220376	-0.00252287	0.508632	-0.350589	-0.446558	-0.551361	0.313252	0.784342	0.462006	0.656488	0.151594	0.312212	0.13346	0.119826	0.356518	0.0199294	path:aga03010: Ribosome	GO:0003735:structural constituent of ribosome; GO:0005840:ribosome; GO:0006412:translation; GO:0005739:mitochondrion
AGAP011148	39S ribosomal protein L14, mitochondrial		-0.136088	0.0805197	-0.125397	-0.452892	-0.476283	-0.540433	-0.295768	-0.134045	0.565205	0.606414	0.572798	0.267445	0.16448	0.18928	0.426613	0.53928	path:aga03010: Ribosome	GO:0003735:structural constituent of ribosome; GO:0005840:ribosome; GO:0006412:translation; GO:0005739:mitochondrion
AGAP011946	39S ribosomal protein L15, mitochondrial		-0.35521	-0.198069	0.602737	-0.276332	-0.247369	-0.408621	0.670442	1.03378	0.296571	0.480353	0.078214	0.389818	0.340096	0.237784	0.0481961	0.00145847	path:aga03010: Ribosome	GO:0015934:large ribosomal subunit; GO:0005762:mitochondrial large ribosomal subunit; GO:0003735:structural constituent of ribosome; GO:0006412:translation
AGAP004985	39S ribosomal protein L16, mitochondrial		-0.131303	-0.0442127	0.140781	-0.07711	-0.151205	-0.354894	0.291723	0.467329	0.4804	0.607016	0.46441	0.562713	0.36495	0.120215	0.206286	0.0319196	path:aga03010: Ribosome	GO:0019843:rRNA binding; GO:0003735:structural constituent of ribosome; GO:0005840:ribosome; GO:0006412:translation; GO:0005762:mitochondrial large ribosomal subunit; GO:0032543:mitochondrial translation
AGAP001865	39S ribosomal protein L17, mitochondrial		-0.558414	-0.457724	0.540619	-0.264489	-0.278841	-0.411262	0.27492	0.39162	0.0731174	0.146088	0.08385	0.372844	0.265305	0.194764	0.362057	0.181474	path:aga03010: Ribosome	GO:0005762:mitochondrial large ribosomal subunit; GO:0003735:structural constituent of ribosome; GO:0005840:ribosome; GO:0006412:translation; GO:0015934:large ribosomal subunit
AGAP004709	39S ribosomal protein L18, mitochondrial		-0.420328	-0.205054	0.872853	-0.189656	-0.347859	-0.318284	0.708961	1.38849	0.352221	0.531226	0.0608233	0.54267	0.330469	0.442201	0.134697	0.00178525	path:aga03010: Ribosome	GO:0003735:structural constituent of ribosome; GO:0005840:ribosome; GO:0006412:translation; GO:0005739:mitochondrion; GO:0008097:5S rRNA binding
AGAP001139	39S ribosomal protein L19, mitochondrial		0.135392	0.0751278	0.0592867	-0.156921	-0.403861	-0.40682	0.059934	0.336394	0.328344	0.49731	0.53743	0.265654	0.00075888	0.00213741	0.540614	0.0136591	path:aga03010: Ribosome	GO:0005762:mitochondrial large ribosomal subunit; GO:0003735:structural constituent of ribosome; GO:0005840:ribosome; GO:0006412:translation
AGAP010450	39S ribosomal protein L2, mitochondrial		-0.36537	-0.268416	0.864491	-0.376937	-0.524617	-0.390842	0.633407	0.75738	0.301581	0.411162	0.0115266	0.287677	0.0852276	0.274059	0.0761173	0.0271045	path:aga03010: Ribosome	GO:0003735:structural constituent of ribosome; GO:0005840:ribosome; GO:0006412:translation; GO:0005762:mitochondrial large ribosomal subunit; GO:0003723:RNA binding; GO:0032543:mitochondrial translation
AGAP001311	39S ribosomal protein L20, mitochondrial		-0.143391	0.184734	0.568203	-0.276739	-0.441697	-0.230519	0.287951	0.762688	0.520071	0.46908	0.0603065	0.347276	0.0896619	0.410869	0.335755	0.00877941	path:aga03010: Ribosome	GO:0019843:rRNA binding; GO:0003735:structural constituent of ribosome; GO:0005840:ribosome; GO:0006412:translation; GO:0000027:ribosomal large subunit assembly
AGAP012030	39S ribosomal protein L21, mitochondrial		-0.444054	-0.379456	0.660295	-0.203387	-0.33649	-0.409898	0.715114	0.937804	0.235541	0.302288	0.0749995	0.492204	0.259581	0.272124	0.0531958	0.00832251	path:aga03010: Ribosome	GO:0005762:mitochondrial large ribosomal subunit; GO:0003735:structural constituent of ribosome; GO:0005840:ribosome
AGAP000508	39S ribosomal protein L22, mitochondrial		-0.552181	-0.336865	0.641393	-0.203806	-0.0895098	-0.282277	0.704906	1.12032	0.140003	0.347431	0.0839666	0.49157	0.561205	0.408941	0.0557247	0.00142568	path:aga03010: Ribosome	GO:0015934:large ribosomal subunit; GO:0005762:mitochondrial large ribosomal subunit; GO:0003735:structural constituent of ribosome; GO:0005840:ribosome; GO:0006412:translation; GO:0042255:ribosome assembly
AGAP008405	39S ribosomal protein L24, mitochondrial		-0.468005	-0.361768	0.398649	-0.278058	-0.409868	-0.342854	0.126237	0.315719	0.175576	0.287407	0.246965	0.387196	0.154891	0.311342	0.55503	0.294398	path:aga03010: Ribosome	GO:0003735:structural constituent of ribosome; GO:0005840:ribosome; GO:0006412:translation; GO:0005739:mitochondrion
AGAP002470	39S ribosomal protein L27, mitochondrial		-0.617115	-0.429746	0.564446	-0.312977	-0.255819	-0.406063	0.577322	1.14114	0.102343	0.254794	0.137657	0.37954	0.359268	0.28138	0.130412	0.00138027	path:aga03010: Ribosome	GO:0003735:structural constituent of ribosome; GO:0005840:ribosome; GO:0006412:translation; GO:0005762:mitochondrial large ribosomal subunit
AGAP008376	39S ribosomal protein L28, mitochondrial		0.0244699	0.00415523	0.865979	-0.268777	-0.676347	-0.0933305	0.435381	0.690886	0.636015	0.654658	0.000783725	0.326489	0.0044325	0.565017	0.121813	0.00956758	path:aga03010: Ribosome	GO:0003735:structural constituent of ribosome; GO:0005762:mitochondrial large ribosomal subunit
AGAP000857	39S ribosomal protein L3, mitochondrial		-0.385204	-0.225526	0.443478	-0.207208	-0.100473	-0.180065	0.350385	0.403029	0.0940028	0.317478	0.0508253	0.349546	0.472294	0.399386	0.13194	0.0674797	path:aga03010: Ribosome	GO:0005762:mitochondrial large ribosomal subunit; GO:0003735:structural constituent of ribosome; GO:0005840:ribosome; GO:0006412:translation; GO:0005739:mitochondrion
AGAP010590	39S ribosomal protein L30, mitochondrial		-0.53699	-0.214692	0.208739	-0.245309	-0.23313	-0.335687	0.175185	0.559296	0.0346953	0.380467	0.390472	0.333147	0.262669	0.200946	0.444182	0.0245045	path:aga03010: Ribosome	GO:0015934:large ribosomal subunit; GO:0003735:structural constituent of ribosome; GO:0006412:translation; GO:0005739:mitochondrion
AGAP000759	39S ribosomal protein L32, mitochondrial		-0.469215	-0.230497	0.712688	-0.416173	-0.325834	-0.430285	0.536043	1.07434	0.199403	0.45811	0.0458013	0.252315	0.261916	0.238792	0.143231	0.00174543	path:aga03010: Ribosome	GO:0005762:mitochondrial large ribosomal subunit; GO:0003735:structural constituent of ribosome; GO:0006412:translation
AGAP002917	39S ribosomal protein L34, mitochondrial		-0.5844	-0.269615	0.762478	-0.250016	-0.427483	-0.241992	0.585653	1.28916	0.183251	0.464135	0.0793819	0.481586	0.229277	0.489935	0.18542	0.00176578	path:aga03010: Ribosome	GO:0005762:mitochondrial large ribosomal subunit; GO:0003735:structural constituent of ribosome; GO:0005840:ribosome; GO:0006412:translation
AGAP011635	39S ribosomal protein L35, mitochondrial		-0.421288	-0.386766	0.558398	-0.202457	-0.0816314	-0.44162	0.586605	1.32528	0.251011	0.286543	0.129204	0.489418	0.568781	0.2317	0.111511	0.000103948	path:aga03010: Ribosome	GO:0003735:structural constituent of ribosome; GO:0005840:ribosome; GO:0006412:translation; GO:0005739:mitochondrion
AGAP005927	39S ribosomal protein L36, mitochondrial		-0.516082	-0.254353	0.38677	-0.223554	-0.253516	-0.357717	0.538586	0.706608	0.0846377	0.370615	0.203182	0.414652	0.285623	0.239562	0.0744058	0.0141586	path:aga03010: Ribosome	GO:0003735:structural constituent of ribosome; GO:0005840:ribosome; GO:0006412:translation; GO:0005762:mitochondrial large ribosomal subunit; GO:0042254:ribosome biogenesis
AGAP002400	39S ribosomal protein L37, mitochondrial		-0.249423	-0.232357	0.467092	-0.286661	-0.310373	-0.442973	0.481146	0.616403	0.332204	0.35746	0.0751114	0.274594	0.160012	0.0943832	0.0678004	0.0145907		GO:0003735:structural constituent of ribosome; GO:0005840:ribosome; GO:0006412:translation; GO:0005739:mitochondrion
AGAP000652	39S ribosomal protein L38, mitochondrial		-0.0698009	-0.24084	0.490951	-0.201461	-0.43503	-0.343494	0.456201	0.286978	0.581918	0.325516	0.046308	0.389237	0.0424279	0.174624	0.0676202	0.213914		GO:0005762:mitochondrial large ribosomal subunit
AGAP010644	39S ribosomal protein L39, mitochondrial		-0.311571	-0.281393	0.182805	-0.213455	-0.168564	-0.373303	0.27374	0.210969	0.0740043	0.107714	0.295253	0.227401	0.238153	0.0305003	0.129581	0.200937		GO:0000166:nucleotide binding; GO:0005739:mitochondrion
AGAP007937	39S ribosomal protein L4, mitochondrial		-0.306946	-0.241885	0.346563	-0.116147	-0.266873	-0.458005	0.419854	0.65824	0.350998	0.428959	0.304714	0.562741	0.312513	0.184846	0.223912	0.0445204	path:aga03010: Ribosome	GO:0003735:structural constituent of ribosome; GO:0005840:ribosome; GO:0006412:translation
AGAP000110	39S ribosomal protein L40, mitochondrial		-0.364307	-0.197863	0.602882	-0.31031	-0.212069	-0.258174	0.419786	0.633117	0.25837	0.466218	0.0590049	0.32543	0.368541	0.392282	0.198671	0.0406404		GO:0005761:mitochondrial ribosome; GO:0005762:mitochondrial large ribosomal subunit
AGAP013376	39S ribosomal protein L41, mitochondrial		-0.548289	-0.323755	0.879338	-0.206772	-0.539846	-0.311468	0.723549	1.2452	0.212785	0.415496	0.0409347	0.518971	0.143206	0.428919	0.100311	0.00270932		GO:0005762:mitochondrial large ribosomal subunit; GO:0003735:structural constituent of ribosome; GO:0006412:translation
AGAP005852	39S ribosomal protein L42, mitochondrial		-0.416561	-0.149226	0.206569	-0.202216	-0.302824	-0.625589	0.321525	0.814762	0.275659	0.547749	0.495536	0.49958	0.309453	0.104637	0.378119	0.0267341		GO:0005762:mitochondrial large ribosomal subunit
AGAP004100	39S ribosomal protein L43, mitochondrial		-0.153564	0.0698268	0.593325	-0.443466	-0.431841	-0.213092	0.347432	0.73715	0.497123	0.593029	0.035689	0.125724	0.079235	0.41759	0.233549	0.00728077		GO:0005762:mitochondrial large ribosomal subunit; GO:0032543:mitochondrial translation; GO:0003735:structural constituent of ribosome
AGAP001898	39S ribosomal protein L44, mitochondrial		-0.12828	-0.158559	0.516384	-0.334802	-0.539695	-0.255683	0.21236	0.00262122	0.482175	0.42884	0.016727	0.136702	0.00458595	0.256773	0.335255	0.654881		GO:0031053:primary miRNA processing; GO:0004525:ribonuclease III activity; GO:0003725:double-stranded RNA binding; GO:0006396:RNA processing; GO:0005634:nucleus; GO:0031054:pre-miRNA processing; GO:0030422:production of siRNA involved in RNA interference; GO:0003723:RNA binding; GO:0090501:RNA phosphodiester bond hydrolysis; GO:0090502:RNA phosphodiester bond hydrolysis, endonucleolytic
AGAP002412	39S ribosomal protein L45, mitochondrial		-0.413155	-0.300443	0.419963	-0.340732	-0.255016	-0.267587	0.218221	0.547705	0.209002	0.342549	0.202279	0.292679	0.312617	0.384027	0.445816	0.079108		GO:0005739:mitochondrion
AGAP006684	39S ribosomal protein L46, mitochondrial		-0.470729	-0.411263	0.365897	-0.279274	-0.233447	-0.404561	0.582431	0.69957	0.193595	0.252712	0.303331	0.400879	0.372445	0.261357	0.106866	0.0423516		GO:0005762:mitochondrial large ribosomal subunit; GO:0016787:hydrolase activity; GO:0003735:structural constituent of ribosome
AGAP002218	39S ribosomal protein L47, mitochondrial		-0.193053	-0.105952	0.523448	-0.282953	-0.51155	-0.361235	0.314788	0.572319	0.411503	0.539853	0.0380201	0.269804	0.0199346	0.164866	0.227578	0.0203102		GO:0005761:mitochondrial ribosome; GO:0005762:mitochondrial large ribosomal subunit; GO:0032543:mitochondrial translation; GO:0003735:structural constituent of ribosome; GO:0006412:translation
AGAP007507	39S ribosomal protein L48, mitochondrial		-0.178119	-0.017156	0.550134	-0.296276	-0.512477	-0.489779	0.311094	1.11181	0.465192	0.64339	0.054052	0.299124	0.0383294	0.0925682	0.286069	3.69905e-05		GO:0005761:mitochondrial ribosome
AGAP002713	39S ribosomal protein L49, mitochondrial		-0.437864	-0.202912	0.656714	-0.356496	-0.281839	-0.37551	0.449799	1.10787	0.261768	0.501598	0.0923094	0.344641	0.338838	0.326679	0.251983	0.00273934		GO:0005762:mitochondrial large ribosomal subunit; GO:0003735:structural constituent of ribosome; GO:0005840:ribosome; GO:0006412:translation
AGAP005486	39S ribosomal protein L50, mitochondrial		-0.171887	0.013247	0.345724	-0.254353	-0.389037	-0.429388	0.318635	0.603713	0.472173	0.646752	0.231135	0.355658	0.110705	0.13792	0.268485	0.0281071		GO:0005739:mitochondrion; GO:0005762:mitochondrial large ribosomal subunit
AGAP003770	39S ribosomal protein L51, mitochondrial		-0.312179	-0.156566	0.834102	-0.114725	-0.400326	-0.364286	0.944138	1.36108	0.294566	0.501323	0.00317863	0.550128	0.116648	0.230734	0.000673942	8.40202e-07		GO:0005762:mitochondrial large ribosomal subunit; GO:0003735:structural constituent of ribosome; GO:0006412:translation
AGAP004839	39S ribosomal protein L52, mitochondrial		-0.49203	-0.303232	0.639326	-0.0465657	-0.204883	-0.261036	0.799543	1.2145	0.131526	0.335796	0.0456965	0.620934	0.380701	0.39195	0.0104074	5.94817e-05		GO:0005762:mitochondrial large ribosomal subunit; GO:0032543:mitochondrial translation; GO:0003735:structural constituent of ribosome; GO:0006412:translation
AGAP011716	39S ribosomal protein L53, mitochondrial		-0.251817	-0.0298468	0.403642	-0.252701	-0.249505	-0.246503	0.231113	0.42736	0.327889	0.628803	0.127321	0.326081	0.24176	0.336764	0.361792	0.0893218
AGAP006916	39S ribosomal protein L54, mitochondrial		-0.435591	-0.189949	0.50338	-0.178493	-0.291919	-0.420613	0.689173	1.11783	0.238056	0.502205	0.174884	0.514135	0.30648	0.256579	0.0604244	0.00130527		GO:0005762:mitochondrial large ribosomal subunit; GO:0003735:structural constituent of ribosome
AGAP004113	39S ribosomal protein L55, mitochondrial		-0.748699	-0.517978	0.851155	-0.296814	-0.468878	-0.44802	0.914532	1.33442	0.0690545	0.213211	0.0365081	0.425108	0.174954	0.2826	0.0245375	0.000667711		GO:0005762:mitochondrial large ribosomal subunit; GO:0003735:structural constituent of ribosome; GO:0006412:translation
AGAP000950	39S ribosomal protein L9, mitochondrial		-0.265181	-0.192274	0.464521	-0.235956	-0.492842	-0.315743	0.302929	-0.0176144	0.332727	0.438398	0.0989185	0.375012	0.0405683	0.262065	0.280413	0.637554	path:aga03010: Ribosome	GO:0003735:structural constituent of ribosome; GO:0005840:ribosome; GO:0006412:translation; GO:0005739:mitochondrion
AGAP006654	3-beta-hydroxy-delta-5-steroid dehydrogenase, steroid delta-isomerase		-0.12621	-0.100016	-1.84464	-0.28032	0.823266	0.00707162	-1.90033	-2.5403	0.591141	0.606124	0.000106007	0.508586	0.0730186	0.65468	8.94828e-05	1.03761e-06	path:aga01100: Metabolic pathways	GO:0016616:oxidoreductase activity, acting on the CH-OH group of donors, NAD or NADP as acceptor; GO:0055114:oxidation-reduction process; GO:0006694:steroid biosynthetic process; GO:0003854:3-beta-hydroxy-delta5-steroid dehydrogenase activity; GO:0016491:oxidoreductase activity
AGAP003984	3-dehydrosphinganine reductase		-0.175623	-0.260108	0.398735	-0.0393096	0.0364531	0.0534228	0.246256	0.581362	0.431317	0.293137	0.115202	0.617816	0.601619	0.602224	0.321806	0.0148966	path:aga00600: Sphingolipid metabolism; path:aga01100: Metabolic pathways	GO:0030148:sphingolipid biosynthetic process; GO:0005783:endoplasmic reticulum; GO:0005789:endoplasmic reticulum membrane; GO:0016491:oxidoreductase activity; GO:0016021:integral component of membrane; GO:0047560:3-dehydrosphinganine reductase activity; GO:0006666:3-keto-sphinganine metabolic process; GO:0016020:membrane; GO:0055114:oxidation-reduction process
AGAP003414	3-hydroxyacyl-CoA dehydrogenase / 3-hydroxy-2-methylbutyryl-CoA dehydrogenase		-0.209855	-0.1332	0.0758512	-0.159659	0.0352599	-0.624313	0.492961	0.799551	0.415661	0.519508	0.585438	0.486139	0.610509	0.0234494	0.0836403	0.00301207	path:aga00280: Valine, leucine and isoleucine degradation; path:aga01100: Metabolic pathways	GO:0016491:oxidoreductase activity; GO:0055114:oxidation-reduction process
AGAP005581	3-hydroxyisobutyrate dehydrogenase		-0.00947492	0.118022	-0.104713	-0.326063	0.0353592	-0.783824	0.220281	0.3474	0.651237	0.556637	0.568643	0.311129	0.617237	0.0121904	0.442999	0.2409	path:aga00280: Valine, leucine and isoleucine degradation; path:aga00410: beta-Alanine metabolism; path:aga00640: Propanoate metabolism; path:aga01100: Metabolic pathways; path:aga01200: Carbon metabolism	GO:0050661:NADP binding; GO:0008442:3-hydroxyisobutyrate dehydrogenase activity; GO:0051287:NAD binding; GO:0055114:oxidation-reduction process; GO:0016491:oxidoreductase activity; GO:0005739:mitochondrion; GO:0006574:valine catabolic process; GO:0016616:oxidoreductase activity, acting on the CH-OH group of donors, NAD or NADP as acceptor; GO:0009083:branched-chain amino acid catabolic process
AGAP004097	3-hydroxyisobutyryl-CoA hydrolase, mitochondrial		-0.436564	-0.4556	-0.120504	-0.0189913	-0.105765	-0.732698	0.406004	-0.0537488	0.0959059	0.0806712	0.524097	0.640047	0.48888	0.00301574	0.126796	0.586985	path:aga00280: Valine, leucine and isoleucine degradation; path:aga00410: beta-Alanine metabolism; path:aga00640: Propanoate metabolism; path:aga01100: Metabolic pathways; path:aga01200: Carbon metabolism	GO:0003860:3-hydroxyisobutyryl-CoA hydrolase activity; GO:0006635:fatty acid beta-oxidation; GO:0005739:mitochondrion; GO:0006574:valine catabolic process; GO:0016787:hydrolase activity; GO:0009083:branched-chain amino acid catabolic process
AGAP007880	3-ketoacyl-CoA reductase		-0.516347	-0.284807	0.230197	-0.309041	-0.544141	-0.10333	-0.509879	-0.451079	0.163005	0.39949	0.465806	0.379619	0.0889562	0.582591	0.191024	0.201967	path:aga00062: Fatty acid elongation; path:aga01040: Biosynthesis of unsaturated fatty acids; path:aga01100: Metabolic pathways; path:aga01212: Fatty acid metabolism	GO:0016491:oxidoreductase activity; GO:0016020:membrane; GO:0016021:integral component of membrane; GO:0055114:oxidation-reduction process
AGAP004532	3-ketoacyl-CoA reductase		0.148877	0.18694	-0.0332551	-0.031226	-0.1579	-0.0885895	0.0869187	-0.285468	0.354989	0.263098	0.606115	0.609217	0.244663	0.498292	0.502594	0.075621	path:aga00062: Fatty acid elongation; path:aga01040: Biosynthesis of unsaturated fatty acids; path:aga01100: Metabolic pathways; path:aga01212: Fatty acid metabolism
AGAP010228	3-methylcrotonyl-CoA carboxylase alpha subunit		0.146044	-0.0305903	-0.304447	-0.0332267	-0.371991	-0.775708	0.047203	-0.956482	0.51029	0.631478	0.29611	0.628986	0.134676	0.00531135	0.616963	0.000605563	path:aga00280: Valine, leucine and isoleucine degradation; path:aga01100: Metabolic pathways	GO:0016874:ligase activity; GO:0005524:ATP binding; GO:0046872:metal ion binding; GO:0000166:nucleotide binding
AGAP002761	3-methylcrotonyl-CoA carboxylase beta subunit		0.026523	0.0190247	0.0539517	0.00551217	-0.201503	-1.01778	0.471551	-0.150982	0.637999	0.644017	0.616262	0.65426	0.392715	0.000918127	0.159871	0.487619	path:aga00280: Valine, leucine and isoleucine degradation; path:aga01100: Metabolic pathways	GO:0016874:ligase activity; GO:0005739:mitochondrion; GO:0006552:leucine catabolic process; GO:1905202:methylcrotonoyl-CoA carboxylase complex; GO:0004485:methylcrotonoyl-CoA carboxylase activity
AGAP002449	3-OH androgenic UDPGT		0.253587	0.155747	0.38483	-0.255049	-0.16717	-0.22648	0.351297	-0.601952	0.351696	0.49012	0.18185	0.34973	0.400434	0.397323	0.232153	0.0387265		GO:0016758:transferase activity, transferring hexosyl groups; GO:0016020:membrane; GO:0016021:integral component of membrane; GO:0016740:transferase activity; GO:0016757:transferase activity, transferring glycosyl groups; GO:0015020:glucuronosyltransferase activity; GO:0043231:intracellular membrane-bounded organelle; GO:0008194:UDP-glycosyltransferase activity
AGAP007493	3-oxo-5-alpha-steroid 4-dehydrogenase 3		-0.312527	-0.260765	0.62275	-0.28857	-0.398498	-0.278061	0.378719	0.592757	0.289666	0.358472	0.0327645	0.321172	0.11448	0.341918	0.216189	0.0395294	path:aga00510: N-Glycan biosynthesis	GO:0003865:3-oxo-5-alpha-steroid 4-dehydrogenase activity; GO:0019408:dolichol biosynthetic process; GO:0016627:oxidoreductase activity, acting on the CH-CH group of donors; GO:0006488:dolichol-linked oligosaccharide biosynthetic process; GO:0005783:endoplasmic reticulum; GO:0006629:lipid metabolic process; GO:0016021:integral component of membrane; GO:0016095:polyprenol catabolic process; GO:001…
AGAP009633	3-oxoacyl-(acyl-carrier protein) reductase fabG2		-0.237697	-0.0216719	0.236897	-0.38397	-0.361786	-0.712254	0.307142	0.122302	0.442435	0.64288	0.443387	0.273531	0.211435	0.0401355	0.366065	0.532245	path:aga00061: Fatty acid biosynthesis; path:aga01100: Metabolic pathways; path:aga01212: Fatty acid metabolism	GO:0016616:oxidoreductase activity, acting on the CH-OH group of donors, NAD or NADP as acceptor; GO:0055114:oxidation-reduction process; GO:0006633:fatty acid biosynthetic process; GO:0048038:quinone binding
AGAP002809	3-oxoacyl-(acyl-carrier-protein) synthase II		0.0193411	0.0409559	0.247131	-0.189847	-0.180953	-0.136912	0.0537282	0.240636	0.622066	0.575927	0.0779069	0.176884	0.126443	0.32293	0.554478	0.075869	path:aga00061: Fatty acid biosynthesis; path:aga00780: Biotin metabolism; path:aga01100: Metabolic pathways; path:aga01212: Fatty acid metabolism	GO:0006633:fatty acid biosynthetic process; GO:0003824:catalytic activity; GO:0016747:transferase activity, transferring acyl groups other than amino-acyl groups; GO:0005739:mitochondrion; GO:0004315:3-oxoacyl-[acyl-carrier-protein] synthase activity; GO:0016740:transferase activity
AGAP006674	chymotrypsin-like protease (Precursor)		2.52182	0	6.23955	2.24528	0.624699	5.94432	1.9598	4.22404	0.279399	0.658213	0.00167214	0.117429	0.474353	0.00297879	0.175902	0.00161087		GO:0005615:extracellular space; GO:0006508:proteolysis; GO:0004252:serine-type endopeptidase activity; GO:0016787:hydrolase activity; GO:0008233:peptidase activity; GO:0008236:serine-type peptidase activity
AGAP001471	3-phosphoinositide dependent protein kinase-1		-0.024118	0.0715233	-0.564012	0.0333238	0.51533	0.210855	-0.447517	-0.677454	0.628919	0.56394	0.00517698	0.61811	0.00444593	0.311399	0.030945	0.000733042	path:aga04068: FoxO signaling pathway; path:aga04140: Autophagy - animal; path:aga04150: mTOR signaling pathway	GO:0004674:protein serine/threonine kinase activity; GO:0006468:protein phosphorylation; GO:0004672:protein kinase activity; GO:0005524:ATP binding; GO:0035556:intracellular signal transduction; GO:0018105:peptidyl-serine phosphorylation
AGAP012396	4.3 kDa secreted salivary peptide		-0.36821	-0.257178	0.859495	0.130128	-0.463963	-0.00880182	0.979373	1.15215	0.350326	0.45961	0.0350557	0.569321	0.177406	0.653296	0.0145247	0.00325312		GO:0016021:integral component of membrane; GO:0016020:membrane
AGAP000739	40S ribosomal protein S10		-0.544299	-0.511541	0.751774	-0.340006	-0.266292	-0.240971	0.738126	0.926555	0.106605	0.130646	0.0207713	0.30626	0.308137	0.426106	0.0235686	0.00372514	path:aga03010: Ribosome	GO:0003735:structural constituent of ribosome; GO:0000028:ribosomal small subunit assembly; GO:0022627:cytosolic small ribosomal subunit; GO:0003723:RNA binding
AGAP011077	40S ribosomal protein S12		-0.520292	-0.347073	0.604018	-0.264334	-0.174707	-0.271099	0.640362	1.15355	0.140313	0.314347	0.0839844	0.410151	0.444613	0.402472	0.0655134	0.000461889	path:aga03010: Ribosome	GO:0003735:structural constituent of ribosome; GO:0005840:ribosome; GO:0006412:translation; GO:0022627:cytosolic small ribosomal subunit
AGAP001274	40S ribosomal protein S15		-0.182749	-0.00827739	0.379077	-0.366282	0.00499176	-0.072642	0.131425	0.826576	0.457146	0.651263	0.189067	0.203995	0.652188	0.589745	0.523797	0.00227039	path:aga03010: Ribosome	GO:0015935:small ribosomal subunit; GO:0003723:RNA binding; GO:0003735:structural constituent of ribosome; GO:0005840:ribosome; GO:0006412:translation; GO:0000028:ribosomal small subunit assembly; GO:0022627:cytosolic small ribosomal subunit
AGAP009572	40S ribosomal protein S15a		-0.506726	-0.384505	0.601321	-0.365733	-0.292688	-0.300657	0.618092	1.0045	0.188621	0.307767	0.116826	0.327986	0.319175	0.396881	0.106564	0.00566405	path:aga03010: Ribosome	GO:0003735:structural constituent of ribosome; GO:0005840:ribosome; GO:0006412:translation; GO:0022627:cytosolic small ribosomal subunit
AGAP000541	40S ribosomal protein S15a		-0.386756	-0.279742	0.496175	-0.294839	-0.25076	-0.193003	0.444317	0.554021	0.161181	0.302206	0.0682366	0.279733	0.255524	0.430923	0.105817	0.0347707	path:aga03010: Ribosome	GO:0003735:structural constituent of ribosome; GO:0005840:ribosome; GO:0006412:translation; GO:0022627:cytosolic small ribosomal subunit
AGAP011424	40S ribosomal protein S16		-0.751129	-0.554059	0.77824	-0.413944	-0.178738	-0.369688	0.840041	1.50437	0.0991432	0.226182	0.0865037	0.346295	0.492699	0.386577	0.0623267	0.000431238	path:aga03010: Ribosome	GO:0000462:maturation of SSU-rRNA from tricistronic rRNA transcript (SSU-rRNA, 5.8S rRNA, LSU-rRNA); GO:0003723:RNA binding; GO:0003735:structural constituent of ribosome; GO:0005840:ribosome; GO:0006412:translation; GO:0022627:cytosolic small ribosomal subunit; GO:0015935:small ribosomal subunit
AGAP010933	40S ribosomal protein S19		-0.486238	-0.386384	0.612335	-0.247577	-0.253939	-0.303423	0.74352	0.998576	0.1505	0.251537	0.0661903	0.417444	0.323807	0.349074	0.0221907	0.00165998	path:aga03010: Ribosome	GO:0003735:structural constituent of ribosome; GO:0005840:ribosome; GO:0006412:translation; GO:0000028:ribosomal small subunit assembly; GO:0022627:cytosolic small ribosomal subunit; GO:0003723:RNA binding
AGAP003768	40S ribosomal protein S2		-0.370638	-0.339468	0.53138	-0.321961	-0.137478	-0.313524	0.470567	0.765936	0.243532	0.281011	0.0932199	0.303583	0.473748	0.314347	0.139861	0.0111052	path:aga03010: Ribosome	GO:0015935:small ribosomal subunit; GO:0003723:RNA binding; GO:0003735:structural constituent of ribosome; GO:0005840:ribosome; GO:0006412:translation; GO:0022627:cytosolic small ribosomal subunit; GO:1990904:ribonucleoprotein complex
AGAP010591	40S ribosomal protein S20		-0.247797	-0.0628701	0.0660657	-0.113122	-0.0271799	-0.343782	0.50764	0.852053	0.220235	0.570848	0.566157	0.485875	0.606042	0.0861099	0.00785364	4.19672e-06	path:aga03010: Ribosome	GO:0015935:small ribosomal subunit; GO:0003735:structural constituent of ribosome; GO:0005840:ribosome; GO:0006412:translation; GO:0022627:cytosolic small ribosomal subunit
AGAP009431	40S ribosomal protein S21		-0.678753	-0.338583	0.332378	-0.235373	-0.0241018	-0.380389	0.558388	1.48407	0.0982725	0.381255	0.387229	0.481688	0.636409	0.339516	0.176898	0.000105113	path:aga03010: Ribosome	GO:0003735:structural constituent of ribosome; GO:0005840:ribosome; GO:0006412:translation; GO:0000461:endonucleolytic cleavage to generate mature 3'-end of SSU-rRNA from (SSU-rRNA, 5.8S rRNA, LSU-rRNA); GO:0000447:endonucleolytic cleavage in ITS1 to separate SSU-rRNA from 5.8S rRNA and LSU-rRNA from tricistronic rRNA transcript (SSU-rRNA, 5.8S rRNA, LSU-rRNA); GO:0022627:cytosolic small ribosoma…
AGAP012990	40S ribosomal protein S23		-0.147137	-0.012488	0.327001	-0.298604	-0.0371719	-0.251766	0.358524	0.996678	0.483342	0.646353	0.208648	0.249173	0.602467	0.320748	0.168089	3.28008e-05	path:aga03010: Ribosome	GO:0015935:small ribosomal subunit; GO:0003735:structural constituent of ribosome; GO:0005840:ribosome; GO:0006412:translation; GO:0022627:cytosolic small ribosomal subunit
AGAP005131	40S ribosomal protein S24		-0.671893	-0.54043	0.919368	-0.311189	-0.0686366	-0.339225	1.03953	1.66842	0.126606	0.219965	0.0311479	0.427804	0.596959	0.401678	0.0132207	4.13255e-05	path:aga03010: Ribosome	GO:0003735:structural constituent of ribosome; GO:0005840:ribosome; GO:0006412:translation
AGAP004462	40S ribosomal protein S25		-0.243559	0.0325135	0.0933239	-0.113736	-0.0368586	-0.36935	0.370416	1.1209	0.306398	0.623319	0.548543	0.519369	0.598732	0.127789	0.126606	3.8521e-07	path:aga03010: Ribosome	GO:0003735:structural constituent of ribosome; GO:0022627:cytosolic small ribosomal subunit; GO:0005840:ribosome
AGAP007157	40S ribosomal protein S27		-0.0528409	0.0555884	0.279402	-0.152454	-0.0610756	-0.142602	0.388493	0.901045	0.581622	0.577165	0.141117	0.388247	0.52505	0.409497	0.0354019	1.70507e-07	path:aga03010: Ribosome	GO:0003735:structural constituent of ribosome; GO:0005840:ribosome; GO:0006412:translation; GO:0046872:metal ion binding; GO:0000028:ribosomal small subunit assembly; GO:0022627:cytosolic small ribosomal subunit; GO:0003723:RNA binding
AGAP008001	40S ribosomal protein S27a		-0.396795	-0.380537	-0.0758006	-0.233757	-0.11309	-0.161712	-0.0669773	-0.0981224	0.0576227	0.0698005	0.557449	0.267915	0.427059	0.405832	0.569809	0.482736		GO:0030687:preribosome, large subunit precursor; GO:0000470:maturation of LSU-rRNA; GO:0000460:maturation of 5.8S rRNA
AGAP003412	40S ribosomal protein S28		-0.346353	-0.215814	0.241277	-0.163519	-0.223844	-0.388619	0.547382	1.13832	0.258563	0.430643	0.396431	0.496855	0.334931	0.207768	0.0723457	6.55066e-05	path:aga03010: Ribosome	GO:0003735:structural constituent of ribosome; GO:0005840:ribosome; GO:0006412:translation; GO:0030490:maturation of SSU-rRNA; GO:0000028:ribosomal small subunit assembly; GO:0022627:cytosolic small ribosomal subunit
AGAP001595	40S ribosomal protein S29		-0.818169	-0.361176	0.0209741	-0.334047	-0.0760202	-0.465767	0.195557	1.49824	0.110029	0.429615	0.647981	0.451073	0.600505	0.345438	0.549916	0.00191747	path:aga03010: Ribosome	GO:0003735:structural constituent of ribosome; GO:0005840:ribosome; GO:0006412:translation; GO:0008270:zinc ion binding; GO:0022627:cytosolic small ribosomal subunit
AGAP001910	40S ribosomal protein S3		-0.547283	-0.350174	0.511969	-0.307878	-0.000844258	-0.289605	0.572292	1.17787	0.150417	0.340032	0.179511	0.385938	0.65754	0.405535	0.132469	0.000953557	path:aga03010: Ribosome	GO:0003906:DNA-(apurinic or apyrimidinic site) endonuclease activity; GO:0008534:oxidized purine nucleobase lesion DNA N-glycosylase activity; GO:0003684:damaged DNA binding; GO:0015935:small ribosomal subunit; GO:0006281:DNA repair; GO:0003723:RNA binding; GO:0003735:structural constituent of ribosome; GO:0006412:translation; GO:0005634:nucleus; GO:0032357:oxidized purine DNA binding; GO:2001235…
AGAP000654	40S ribosomal protein S30		-0.343445	-0.149876	-0.0221471	-0.148785	-0.0141108	-0.238338	0.190382	0.593246	0.112342	0.43449	0.631896	0.43665	0.63395	0.268336	0.357648	0.00375495	path:aga03010: Ribosome	GO:0003735:structural constituent of ribosome; GO:0005840:ribosome; GO:0006412:translation; GO:0022627:cytosolic small ribosomal subunit; GO:0005515:protein binding
AGAP006871	40S ribosomal protein S4		-0.432709	-0.288113	0.518811	-0.322652	-0.0559541	-0.275658	0.521562	0.964256	0.174727	0.346056	0.101494	0.302429	0.589099	0.362057	0.0997046	0.00124063	path:aga03010: Ribosome	GO:0019843:rRNA binding; GO:0003723:RNA binding; GO:0003735:structural constituent of ribosome; GO:0005840:ribosome; GO:0006412:translation; GO:0022627:cytosolic small ribosomal subunit
AGAP008329	40S ribosomal protein S5		0.0344684	-0.00758148	0.167367	-0.183258	-0.133126	-0.185126	0.215291	0.280009	0.596225	0.645645	0.258516	0.218723	0.261428	0.214011	0.148279	0.0479533	path:aga03010: Ribosome	GO:0015935:small ribosomal subunit; GO:0003729:mRNA binding; GO:0019843:rRNA binding; GO:0003723:RNA binding; GO:0003735:structural constituent of ribosome; GO:0006412:translation; GO:0000028:ribosomal small subunit assembly; GO:0022627:cytosolic small ribosomal subunit; GO:0005840:ribosome
AGAP002919	40S ribosomal protein S6		-0.23473	-0.223071	0.434048	-0.312756	-0.0432101	-0.152461	0.279287	0.557383	0.327028	0.3454	0.074358	0.204441	0.589226	0.463153	0.254541	0.0168657	path:aga03010: Ribosome; path:aga04150: mTOR signaling pathway	GO:0003735:structural constituent of ribosome; GO:0005840:ribosome; GO:0006412:translation
AGAP002437	40S ribosomal protein S8		-0.267437	-0.179666	0.285502	-0.261087	-0.0597033	-0.321268	0.354379	0.769466	0.310299	0.443706	0.2826	0.319838	0.568838	0.232153	0.188818	0.00235805	path:aga03010: Ribosome	GO:0000462:maturation of SSU-rRNA from tricistronic rRNA transcript (SSU-rRNA, 5.8S rRNA, LSU-rRNA); GO:0003735:structural constituent of ribosome; GO:0005840:ribosome; GO:0006412:translation; GO:0022627:cytosolic small ribosomal subunit
AGAP005061	40S ribosomal protein S9		-0.0708137	0.100917	-0.00325924	-0.20615	-0.0485761	-0.179357	0.140219	0.596733	0.541017	0.478305	0.653804	0.236136	0.544042	0.295536	0.387474	0.000230432	path:aga03010: Ribosome	GO:0015935:small ribosomal subunit; GO:0019843:rRNA binding; GO:0003723:RNA binding; GO:0003735:structural constituent of ribosome; GO:0006412:translation; GO:0045903:positive regulation of translational fidelity; GO:0022627:cytosolic small ribosomal subunit; GO:0005840:ribosome
AGAP002810	45 kDa calcium-binding protein		0.401528	0.645569	0.103949	-0.0189873	0.370638	0.0645494	0.139597	1.74058	0.306035	0.0994898	0.589942	0.646554	0.25119	0.617145	0.563152	5.46021e-07		GO:0005783:endoplasmic reticulum; GO:0005509:calcium ion binding; GO:0016021:integral component of membrane; GO:0017156:calcium-ion regulated exocytosis; GO:0016020:membrane
AGAP000439	4a-hydroxytetrahydrobiopterin dehydratase		-0.291735	-0.150703	-0.420249	-0.115731	0.310772	-0.109361	-0.301258	-0.2322	0.205543	0.44879	0.0643334	0.507391	0.110512	0.517035	0.192914	0.258622	path:aga00790: Folate biosynthesis; path:aga01100: Metabolic pathways	GO:0008124:4-alpha-hydroxytetrahydrobiopterin dehydratase activity; GO:0006729:tetrahydrobiopterin biosynthetic process
AGAP006966	4-aminobutyrate aminotransferase, mitochondrial		-0.25065	-0.198789	1.10749	0.125639	-0.0600241	-0.381857	1.02851	2.21198	0.379927	0.449458	4.72259e-05	0.538551	0.579246	0.214843	0.000210019	1.95469e-16	path:aga00250: Alanine, aspartate and glutamate metabolism; path:aga00280: Valine, leucine and isoleucine degradation; path:aga00410: beta-Alanine metabolism; path:aga00640: Propanoate metabolism; path:aga00650: Butanoate metabolism; path:aga01100: Metabolic pathways	GO:0008483:transaminase activity; GO:0003867:4-aminobutyrate transaminase activity; GO:0030170:pyridoxal phosphate binding; GO:0003824:catalytic activity; GO:0005739:mitochondrion; GO:0009448:gamma-aminobutyric acid metabolic process; GO:0009450:gamma-aminobutyric acid catabolic process
AGAP001508	unspecified product		0.700012	-0.617605	3.27337	0.357944	0.0997944	4.7725	0.695325	0.924152	0.428547	0.462469	0.000257871	0.555956	0.62011	1.26059e-08	0.429709	0.286309
AGAP005828	Alpha-tubulin N-acetyltransferase		0.622104	0.675331	-0.428255	-0.0169009	0.0147054	-0.751804	0.482057	1.00776	0.0280204	0.01566	0.146101	0.643975	0.639607	0.00683467	0.104088	0.000229973		GO:0019799:tubulin N-acetyltransferase activity; GO:0071929:alpha-tubulin acetylation; GO:0005874:microtubule; GO:0048666:neuron development; GO:0070507:regulation of microtubule cytoskeleton organization; GO:0016740:transferase activity; GO:0016746:transferase activity, transferring acyl groups
AGAP004513	4-hydroxybenzoate hexaprenyltransferase		-0.230805	-0.144281	0.481509	-0.237174	-0.630113	-0.322643	0.284075	0.116501	0.425111	0.527142	0.137759	0.417545	0.0222159	0.310765	0.35939	0.525698	path:aga00130: Ubiquinone and other terpenoid-quinone biosynthesis; path:aga01100: Metabolic pathways	GO:0004659:prenyltransferase activity; GO:0016765:transferase activity, transferring alkyl or aryl (other than methyl) groups; GO:0008299:isoprenoid biosynthetic process; GO:0031305:integral component of mitochondrial inner membrane; GO:0006744:ubiquinone biosynthetic process; GO:0016021:integral component of membrane; GO:0005739:mitochondrion; GO:0002083:4-hydroxybenzoate decaprenyltransferase a…
AGAP013188	aminopeptidase 4		0.792882	0.754696	0.0882496	-0.0138691	0.203687	-0.0967802	0.461577	0.783168	0.018636	0.0259965	0.58992	0.648383	0.403237	0.582363	0.189375	0.0183754	path:aga00480: Glutathione metabolism; path:aga01100: Metabolic pathways	GO:0008237:metallopeptidase activity; GO:0070006:metalloaminopeptidase activity; GO:0006508:proteolysis; GO:0008270:zinc ion binding; GO:0016021:integral component of membrane; GO:0005737:cytoplasm; GO:0043171:peptide catabolic process; GO:0042277:peptide binding; GO:0016020:membrane; GO:0046872:metal ion binding; GO:0016787:hydrolase activity; GO:0008233:peptidase activity; GO:0004177:aminopepti…
AGAP011350	4-nitrophenyl phosphatase		-0.389137	-0.301207	0.674473	-0.363863	-0.326772	-0.127688	0.505014	0.713243	0.18888	0.299024	0.0170706	0.217142	0.180359	0.532746	0.0863328	0.0108206	path:aga00630: Glyoxylate and dicarboxylate metabolism; path:aga01100: Metabolic pathways; path:aga01200: Carbon metabolism	GO:0016791:phosphatase activity; GO:0016787:hydrolase activity; GO:0016311:dephosphorylation; GO:0005737:cytoplasm
AGAP001509	unspecified product		-0.905773	-4.37656	2.98056	0.835509	-0.139698	5.28664	0.72853	1.31473	0.490282	0.0354282	0.040141	0.454732	0.618024	5.17831e-05	0.47993	0.24722
AGAP000094	4-nitrophenylphosphatase		-0.0616914	0.00216969	1.31872	0.0967506	0.0877216	-0.390306	0.803647	4.4616	0.637738	0.657565	0.0824213	0.62486	0.614219	0.505576	0.289958	6.73084e-11	path:aga00981: Insect hormone biosynthesis	GO:0016311:dephosphorylation; GO:0016791:phosphatase activity; GO:0005737:cytoplasm; GO:0016787:hydrolase activity
AGAP013255	aminopeptidase N1		1.93543	1.51047	-0.572754	0.899231	1.05551	0.00818924	0.1798	-1.25234	5.3319e-13	6.17539e-08	0.0767511	0.00324063	0.000100305	0.652155	0.489863	3.44376e-05	path:aga00480: Glutathione metabolism; path:aga01100: Metabolic pathways	GO:0008237:metallopeptidase activity; GO:0070006:metalloaminopeptidase activity; GO:0006508:proteolysis; GO:0008270:zinc ion binding; GO:0016021:integral component of membrane; GO:0005737:cytoplasm; GO:0043171:peptide catabolic process; GO:0042277:peptide binding; GO:0016020:membrane; GO:0046872:metal ion binding; GO:0016787:hydrolase activity; GO:0008233:peptidase activity; GO:0004177:aminopepti…
AGAP007546	4'-phosphopantetheinyl transferase		-0.294181	-0.234516	0.252161	-0.117668	-0.0578625	-0.224979	0.261656	0.337894	0.213683	0.309363	0.281508	0.508247	0.558732	0.329679	0.270902	0.130656	path:aga00770: Pantothenate and CoA biosynthesis	GO:0008897:holo-[acyl-carrier-protein] synthase activity; GO:0000287:magnesium ion binding; GO:0019878:lysine biosynthetic process via aminoadipic acid
AGAP011026	5' nucleotidase, ecto		-0.643567	0.0720427	0.624284	-0.399036	0.0450639	-0.461754	1.03205	3.00717	0.0589748	0.603054	0.0678004	0.24812	0.60776	0.184226	0.00122039	2.92873e-23		GO:0008253:5'-nucleotidase activity; GO:0009166:nucleotide catabolic process; GO:0000166:nucleotide binding; GO:0016787:hydrolase activity; GO:0016788:hydrolase activity, acting on ester bonds; GO:0005886:plasma membrane; GO:0046872:metal ion binding; GO:0006196:AMP catabolic process; GO:0016311:dephosphorylation
AGAP007686	50 kDa dystrophin-associated glycoprotein		0.25006	0.295815	0.333619	0.198645	-0.0143514	-0.115769	0.40667	1.64938	0.359825	0.293276	0.259916	0.438455	0.639949	0.547703	0.178749	1.53387e-10		GO:0016012:sarcoglycan complex; GO:0016020:membrane; GO:0016021:integral component of membrane
AGAP004430	5'-3' exoribonuclease 1		0.262631	-0.0431211	-0.658136	0.263326	0.332605	-0.0103179	-0.318382	-0.631216	0.421749	0.627413	0.0670573	0.421356	0.254056	0.651332	0.358806	0.0681034	path:aga03008: Ribosome biogenesis in eukaryotes; path:aga03018: RNA degradation	GO:0008409:5'-3' exonuclease activity; GO:0000956:nuclear-transcribed mRNA catabolic process; GO:0003723:RNA binding; GO:0003676:nucleic acid binding; GO:0005737:cytoplasm; GO:0004527:exonuclease activity; GO:0016787:hydrolase activity; GO:0004518:nuclease activity; GO:0090305:nucleic acid phosphodiester bond hydrolysis
AGAP004090	5'-3' exoribonuclease 2		0.0469596	-0.259479	-0.597489	0.104069	0.187713	-0.080592	-0.505415	-1.27921	0.612302	0.321623	0.0203852	0.547564	0.347587	0.574324	0.0555007	1.84523e-07	path:aga03008: Ribosome biogenesis in eukaryotes; path:aga03018: RNA degradation	GO:0006139:nucleobase-containing compound metabolic process; GO:0004534:5'-3' exoribonuclease activity; GO:0006397:mRNA processing; GO:0003676:nucleic acid binding; GO:0005634:nucleus; GO:0004527:exonuclease activity; GO:0016787:hydrolase activity; GO:0004518:nuclease activity; GO:0090305:nucleic acid phosphodiester bond hydrolysis; GO:0090503:RNA phosphodiester bond hydrolysis, exonucleolytic
AGAP013393	aminopeptidase N1		1.42267	0.978675	-0.029355	0.315482	0.418538	-0.167529	0.594563	-1.50786	5.86382e-09	0.000179463	0.632055	0.271805	0.0881645	0.478793	0.0347306	8.94198e-09	path:aga00480: Glutathione metabolism; path:aga01100: Metabolic pathways	GO:0008237:metallopeptidase activity; GO:0006508:proteolysis; GO:0008270:zinc ion binding; GO:0016020:membrane; GO:0016021:integral component of membrane; GO:0046872:metal ion binding; GO:0016787:hydrolase activity; GO:0008233:peptidase activity; GO:0004177:aminopeptidase activity; GO:0042277:peptide binding; GO:0070006:metalloaminopeptidase activity; GO:0043171:peptide catabolic process; GO:0005…
AGAP002686	5'-AMP-activated protein kinase, catalytic alpha subunit		-0.065525	-0.0817272	0.58795	-0.166696	-0.264306	-0.0653257	0.419786	0.553117	0.548573	0.515454	0.000128698	0.316631	0.0679058	0.549569	0.00979948	0.000533803	path:aga04068: FoxO signaling pathway; path:aga04140: Autophagy - animal; path:aga04150: mTOR signaling pathway; path:aga04213: Longevity regulating pathway - multiple species	GO:0032007:negative regulation of TOR signaling; GO:0004674:protein serine/threonine kinase activity; GO:0035556:intracellular signal transduction; GO:0006468:protein phosphorylation; GO:0004672:protein kinase activity; GO:0005634:nucleus; GO:0005737:cytoplasm; GO:0005524:ATP binding; GO:0031588:nucleotide-activated protein kinase complex; GO:0042149:cellular response to glucose starvation; GO:00…
AGAP006824	5-formyltetrahydrofolate cyclo-ligase		-0.30582	-0.549963	0.0735581	-0.196273	-0.415429	-0.684543	0.284604	-0.289893	0.283349	0.052047	0.589393	0.440243	0.0923822	0.0142003	0.325516	0.274245	path:aga00670: One carbon pool by folate; path:aga01100: Metabolic pathways	GO:0009396:folic acid-containing compound biosynthetic process; GO:0035999:tetrahydrofolate interconversion; GO:0005524:ATP binding; GO:0046872:metal ion binding; GO:0005739:mitochondrion; GO:0030272:5-formyltetrahydrofolate cyclo-ligase activity; GO:0000166:nucleotide binding
AGAP000415	5-hydroxyisourate hydrolase		-0.304475	-0.461359	0.827915	-0.346154	-0.543913	-0.41409	0.659527	0.744356	0.279282	0.103366	0.00158628	0.221773	0.0238503	0.145819	0.0154763	0.00560396	path:aga00230: Purine metabolism; path:aga01100: Metabolic pathways	GO:0006144:purine nucleobase metabolic process; GO:0033971:hydroxyisourate hydrolase activity
AGAP006371	amyrel		3.15925	3.29612	0.474003	-0.402389	-0.176974	0.453318	0.245292	1.93985	5.24156e-29	1.05789e-31	0.171683	0.243679	0.436786	0.191234	0.426827	2.9991e-10	path:aga00500: Starch and sucrose metabolism; path:aga01100: Metabolic pathways	GO:0043169:cation binding; GO:0005975:carbohydrate metabolic process; GO:0003824:catalytic activity; GO:0016787:hydrolase activity; GO:0016798:hydrolase activity, acting on glycosyl bonds; GO:0008152:metabolic process; GO:0004556:alpha-amylase activity; GO:0103025:alpha-amylase activity (releasing maltohexaose)
AGAP010681	5'-nucleotidase		-0.437595	-0.424822	0.239091	-0.146537	-0.462633	-0.378721	0.496214	0.563362	0.0911819	0.101203	0.343658	0.485869	0.0383792	0.149946	0.0556065	0.0240621	path:aga00230: Purine metabolism; path:aga00240: Pyrimidine metabolism	GO:0008253:5'-nucleotidase activity; GO:0016298:lipase activity; GO:0000166:nucleotide binding; GO:0006629:lipid metabolic process; GO:0000287:magnesium ion binding; GO:0005737:cytoplasm; GO:0009117:nucleotide metabolic process; GO:0016787:hydrolase activity; GO:0016311:dephosphorylation; GO:0016791:phosphatase activity
AGAP000380	5'-nucleotidase		0.371981	0.0259813	-0.121084	-0.0520845	-0.318709	-0.0201017	-0.400095	-1.66632	0.177666	0.63397	0.529117	0.608164	0.164105	0.639683	0.146427	1.47268e-11	path:aga00230: Purine metabolism; path:aga00240: Pyrimidine metabolism; path:aga00760: Nicotinate and nicotinamide metabolism; path:aga01100: Metabolic pathways	GO:0046872:metal ion binding; GO:0008253:5'-nucleotidase activity; GO:0016311:dephosphorylation
AGAP001319	5'-nucleotidase domain-containing protein 1		-0.22206	-0.325586	0.244325	-0.250928	-0.44236	-0.0851233	-0.0868313	-0.575431	0.204658	0.0579861	0.163554	0.151981	0.0027528	0.513385	0.510817	0.000515258		GO:0008253:5'-nucleotidase activity; GO:0016311:dephosphorylation
AGAP001606	5-oxoprolinase (ATP-hydrolysing)		-0.239786	-0.51206	0.387019	-0.207847	-0.172807	-0.0667523	0.264924	-0.881095	0.257947	0.0114352	0.0658977	0.317982	0.29688	0.570532	0.215682	8.38089e-06	path:aga00480: Glutathione metabolism; path:aga01100: Metabolic pathways	GO:0016787:hydrolase activity; GO:0003824:catalytic activity; GO:0005829:cytosol; GO:0017168:5-oxoprolinase (ATP-hydrolyzing) activity; GO:0006749:glutathione metabolic process
AGAP004002	60 kDa heat shock protein, mitochondrial precursor		0.202986	-0.047703	-0.414986	-0.0751041	-0.0389026	-0.51209	-0.40911	-1.13571	0.404007	0.610664	0.117039	0.580227	0.601007	0.0487593	0.123578	3.30075e-06	path:aga03018: RNA degradation	GO:0042026:protein refolding; GO:0007005:mitochondrion organization; GO:0051082:unfolded protein binding; GO:0006457:protein folding; GO:0005829:cytosol; GO:0005524:ATP binding; GO:0005739:mitochondrion; GO:0045041:protein import into mitochondrial intermembrane space; GO:0006458:'de novo' protein folding; GO:0008637:apoptotic mitochondrial changes
AGAP002397	60 kDa lysophospholipase		0.158114	-0.237396	0.920232	-0.593848	-0.687746	-0.155982	0.240964	0.253582	0.550203	0.481973	0.0212749	0.153095	0.0517279	0.551957	0.479095	0.420791		GO:0004067:asparaginase activity; GO:0006520:cellular amino acid metabolic process; GO:0005515:protein binding; GO:0006530:asparagine catabolic process
AGAP000953	60S ribosomal protein L10-1		-0.349457	-0.241113	0.712503	-0.321461	-0.186827	-0.197316	0.591004	1.03002	0.242156	0.387229	0.0123612	0.277506	0.382456	0.447322	0.0431133	0.000216823	path:aga03010: Ribosome	GO:0022625:cytosolic large ribosomal subunit; GO:0000027:ribosomal large subunit assembly; GO:0003735:structural constituent of ribosome; GO:0005840:ribosome; GO:0006412:translation
AGAP002395	60S ribosomal protein L10-2		-0.159375	-0.00646604	0.672954	-0.297856	-0.143337	-0.0901354	0.545089	1.06891	0.473597	0.652413	0.00824186	0.265376	0.426765	0.56378	0.0376321	1.63139e-05	path:aga03010: Ribosome	GO:0022625:cytosolic large ribosomal subunit; GO:0000027:ribosomal large subunit assembly; GO:0003735:structural constituent of ribosome; GO:0005840:ribosome; GO:0006412:translation
AGAP011298	60S ribosomal protein L10a		-0.585261	-0.365316	0.447125	-0.325752	-0.0590062	-0.306163	0.468145	1.03546	0.121604	0.322535	0.237467	0.364452	0.597009	0.386328	0.21697	0.00374897	path:aga03010: Ribosome	GO:0015934:large ribosomal subunit; GO:0000470:maturation of LSU-rRNA; GO:0022625:cytosolic large ribosomal subunit; GO:0003723:RNA binding; GO:0003735:structural constituent of ribosome; GO:0006412:translation
AGAP011173	60S ribosomal protein L11		-0.193245	0.0242454	0.444702	-0.310203	-0.00187929	-0.282242	0.44425	1.14961	0.402266	0.633386	0.0732642	0.217402	0.656016	0.25881	0.0736737	5.05795e-07	path:aga03010: Ribosome	GO:0003735:structural constituent of ribosome; GO:0005840:ribosome; GO:0006412:translation; GO:0003723:RNA binding; GO:0022625:cytosolic large ribosomal subunit; GO:0000027:ribosomal large subunit assembly
AGAP010065	60S ribosomal protein L12		-0.325732	-0.106547	0.29258	-0.261449	0.0316237	-0.264706	0.440113	1.16821	0.241798	0.549333	0.287431	0.333162	0.614857	0.328726	0.113125	4.90247e-06	path:aga03010: Ribosome	GO:0015934:large ribosomal subunit; GO:0019843:rRNA binding; GO:0022625:cytosolic large ribosomal subunit; GO:0000027:ribosomal large subunit assembly; GO:0003735:structural constituent of ribosome; GO:0005840:ribosome; GO:0006412:translation; GO:0070180:large ribosomal subunit rRNA binding
AGAP001805	60S ribosomal protein L13		-0.427304	-0.39828	0.507203	-0.316037	-0.209352	-0.204869	0.403756	0.498006	0.161235	0.192461	0.0941721	0.29277	0.353251	0.441976	0.186659	0.0848015	path:aga03010: Ribosome	GO:0022625:cytosolic large ribosomal subunit; GO:0003735:structural constituent of ribosome; GO:0005840:ribosome; GO:0006412:translation; GO:0003723:RNA binding
AGAP010257	60S ribosomal protein L13a		-0.600522	-0.5064	0.438354	-0.250222	-0.239601	-0.320152	0.569301	0.758217	0.104626	0.17362	0.237727	0.441499	0.372924	0.363897	0.125146	0.0318824	path:aga03010: Ribosome	GO:0015934:large ribosomal subunit; GO:0003735:structural constituent of ribosome; GO:0005840:ribosome; GO:0006412:translation; GO:0003729:mRNA binding; GO:0022625:cytosolic large ribosomal subunit; GO:0017148:negative regulation of translation
AGAP005991	60S ribosomal protein L14		-0.661652	-0.556056	0.501032	-0.257503	-0.138905	-0.324083	0.664105	0.992919	0.0892718	0.156408	0.202319	0.448424	0.509801	0.378963	0.0881116	0.00739906	path:aga03010: Ribosome	GO:0042273:ribosomal large subunit biogenesis; GO:0022625:cytosolic large ribosomal subunit; GO:0003723:RNA binding; GO:0003735:structural constituent of ribosome; GO:0005840:ribosome; GO:0006412:translation
AGAP012284	60S ribosomal protein L18a		-0.317293	-0.274447	0.76595	-0.35199	-0.308655	-0.252746	0.709693	0.882948	0.254422	0.315234	0.00334817	0.208346	0.181988	0.346474	0.00716099	0.000741612	path:aga03010: Ribosome	GO:0022625:cytosolic large ribosomal subunit; GO:0003735:structural constituent of ribosome; GO:0005840:ribosome; GO:0006412:translation
AGAP004422	60S ribosomal protein L19		-0.44709	-0.197085	0.425897	-0.285906	-0.0820322	-0.323148	0.560008	1.23539	0.191832	0.479463	0.212967	0.374224	0.560959	0.330266	0.0996644	9.60558e-05	path:aga03010: Ribosome	GO:0022625:cytosolic large ribosomal subunit; GO:0003723:RNA binding; GO:0003735:structural constituent of ribosome; GO:0005840:ribosome; GO:0006412:translation
AGAP012138	60S ribosomal protein L21		-0.400412	-0.218485	0.726936	-0.267897	-0.0912	-0.282772	0.830845	1.51111	0.246538	0.458541	0.030191	0.400392	0.550808	0.382966	0.0116695	1.81809e-06	path:aga03010: Ribosome	GO:0022625:cytosolic large ribosomal subunit; GO:0003735:structural constituent of ribosome; GO:0005840:ribosome; GO:0006412:translation
AGAP005046	60S ribosomal protein L22		-0.395404	-0.0961357	0.115097	-0.0332095	0.0567798	-0.409676	0.538432	1.19482	0.155484	0.560534	0.538735	0.627229	0.576577	0.141117	0.0481631	2.73806e-06	path:aga03010: Ribosome	GO:0022625:cytosolic large ribosomal subunit; GO:0003723:RNA binding; GO:0003735:structural constituent of ribosome; GO:0005840:ribosome; GO:0006412:translation; GO:0002181:cytoplasmic translation
AGAP010252	60S ribosomal protein L23		-0.44848	-0.158114	0.304956	-0.146162	-0.0237129	-0.380298	0.617457	1.34075	0.172138	0.514778	0.336498	0.527506	0.631586	0.245382	0.0553795	8.76716e-06	path:aga03010: Ribosome	GO:0022625:cytosolic large ribosomal subunit; GO:0003735:structural constituent of ribosome; GO:0005840:ribosome; GO:0006412:translation; GO:0070180:large ribosomal subunit rRNA binding
AGAP006037	60S ribosomal protein L24		-0.428626	-0.48374	0.592786	-0.319627	-0.239488	-0.188775	0.420429	0.336165	0.143526	0.0969464	0.0376698	0.271079	0.293781	0.453353	0.15151	0.209523	path:aga03010: Ribosome	GO:0022625:cytosolic large ribosomal subunit; GO:0000027:ribosomal large subunit assembly; GO:0003735:structural constituent of ribosome; GO:0005840:ribosome; GO:0006412:translation
AGAP010216	60S ribosomal protein L25		-0.320269	-0.254621	0.349599	-0.342063	-0.369119	-0.259522	0.247965	0.51848	0.280787	0.369367	0.243422	0.252909	0.142215	0.362683	0.37921	0.0690495	path:aga03010: Ribosome	GO:0003735:structural constituent of ribosome; GO:0003723:RNA binding; GO:0022625:cytosolic large ribosomal subunit; GO:0006412:translation; GO:0000027:ribosomal large subunit assembly; GO:1902626:assembly of large subunit precursor of preribosome
AGAP002468	60S ribosomal protein L26		-0.647207	-0.402845	0.528659	-0.385989	-0.0773952	-0.282328	0.374966	1.12835	0.153238	0.352415	0.242253	0.367705	0.590848	0.461537	0.37834	0.00843831	path:aga03010: Ribosome	GO:0042273:ribosomal large subunit biogenesis; GO:0015934:large ribosomal subunit; GO:0022625:cytosolic large ribosomal subunit; GO:0003723:RNA binding; GO:0003735:structural constituent of ribosome; GO:0005840:ribosome; GO:0006412:translation; GO:0002181:cytoplasmic translation
AGAP011687	60S ribosomal protein L27		-0.355767	-0.303937	0.380385	-0.240815	-0.230698	-0.270065	0.487033	0.591496	0.158983	0.228481	0.131717	0.326892	0.253547	0.279342	0.0487958	0.0133832	path:aga03010: Ribosome	GO:0022625:cytosolic large ribosomal subunit; GO:0003735:structural constituent of ribosome; GO:0005840:ribosome; GO:0006412:translation
AGAP011706	60S ribosomal protein L27a		-0.653357	-0.533141	0.676378	-0.320455	-0.171776	-0.340113	0.742048	1.00056	0.0913381	0.171594	0.0794217	0.380467	0.469276	0.359372	0.0522043	0.00657942	path:aga03010: Ribosome	GO:0015934:large ribosomal subunit; GO:0022625:cytosolic large ribosomal subunit; GO:0003735:structural constituent of ribosome; GO:0006412:translation
AGAP005427	60S ribosomal protein L28		-0.124683	0.0629072	0.427142	-0.258651	0.0906764	-0.14068	0.433209	1.21988	0.484526	0.579878	0.0486966	0.241734	0.484117	0.456754	0.0451726	8.14789e-10	path:aga03010: Ribosome	GO:0022625:cytosolic large ribosomal subunit; GO:0003735:structural constituent of ribosome; GO:0005840:ribosome; GO:0006412:translation
AGAP006612	60S ribosomal protein L29		-0.430852	-0.136142	0.0878837	-0.162308	-0.037627	-0.419734	0.403266	1.35047	0.224817	0.548881	0.591058	0.523396	0.617978	0.236527	0.25397	3.77836e-05	path:aga03010: Ribosome	GO:0022625:cytosolic large ribosomal subunit; GO:0003735:structural constituent of ribosome; GO:0005840:ribosome; GO:0006412:translation; GO:0002181:cytoplasmic translation
AGAP003556	60S ribosomal protein L3		-0.0651911	-0.148633	0.158404	-0.180096	-0.0525976	-0.186963	0.262173	0.214064	0.553573	0.371399	0.348793	0.299241	0.535208	0.283134	0.137131	0.188197		GO:0003735:structural constituent of ribosome; GO:0005840:ribosome; GO:0006412:translation; GO:0003723:RNA binding; GO:0022625:cytosolic large ribosomal subunit; GO:0000027:ribosomal large subunit assembly
AGAP003816	60S ribosomal protein L30		-0.670977	-0.394458	0.861265	-0.351113	-0.121279	-0.315309	0.898218	1.79768	0.137759	0.359377	0.0520261	0.398919	0.54837	0.431657	0.0417147	1.56892e-05	path:aga03010: Ribosome	GO:0022625:cytosolic large ribosomal subunit; GO:0003723:RNA binding; GO:0003735:structural constituent of ribosome; GO:0006412:translation
AGAP011896	60S ribosomal protein L31		-0.280873	-0.0556428	0.328452	-0.185873	-0.0599456	-0.327182	0.553797	1.20466	0.287892	0.603063	0.220509	0.432994	0.568201	0.222177	0.0332659	8.12599e-07	path:aga03010: Ribosome	GO:0022625:cytosolic large ribosomal subunit; GO:0003735:structural constituent of ribosome; GO:0005840:ribosome; GO:0006412:translation; GO:0002181:cytoplasmic translation
AGAP002122	60S ribosomal protein L32		-0.485746	-0.31523	0.46609	-0.384157	-0.171756	-0.29523	0.456973	1.09929	0.212156	0.385553	0.230966	0.313144	0.469059	0.406588	0.239746	0.00269039	path:aga03010: Ribosome	GO:0022625:cytosolic large ribosomal subunit; GO:0003735:structural constituent of ribosome; GO:0005840:ribosome; GO:0006412:translation
AGAP009324	60S ribosomal protein L34		-0.31907	-0.185185	0.884018	-0.291691	-0.154894	-0.298514	0.88756	1.50391	0.325007	0.48736	0.00467243	0.357955	0.458081	0.349485	0.00448913	7.20776e-07	path:aga03010: Ribosome	GO:0022625:cytosolic large ribosomal subunit; GO:0042254:ribosome biogenesis; GO:0003735:structural constituent of ribosome; GO:0005840:ribosome; GO:0006412:translation
AGAP001408	60S ribosomal protein L35		-0.368384	-0.133846	0.521827	-0.274913	0.00395469	-0.298958	0.587306	1.36031	0.240474	0.534266	0.0949822	0.358456	0.654041	0.328103	0.0572573	2.2248e-06	path:aga03010: Ribosome	GO:0003729:mRNA binding; GO:0022625:cytosolic large ribosomal subunit; GO:0003735:structural constituent of ribosome; GO:0005840:ribosome; GO:0006412:translation; GO:0000463:maturation of LSU-rRNA from tricistronic rRNA transcript (SSU-rRNA, 5.8S rRNA, LSU-rRNA)
AGAP002754	60S ribosomal protein L35a		-0.343446	-0.305847	0.421504	-0.314291	-0.130068	-0.210311	0.421879	0.766735	0.25119	0.300417	0.160649	0.288643	0.472928	0.430626	0.160263	0.0068753	path:aga03010: Ribosome	GO:0042273:ribosomal large subunit biogenesis; GO:0022625:cytosolic large ribosomal subunit; GO:0003735:structural constituent of ribosome; GO:0005840:ribosome; GO:0006412:translation; GO:0002181:cytoplasmic translation
AGAP002921	60S ribosomal protein L36		-0.359331	-0.132309	0.521157	-0.268703	-0.15782	-0.231087	0.43885	1.06911	0.228958	0.528121	0.077739	0.348332	0.42888	0.400374	0.141926	0.000114298	path:aga03010: Ribosome	GO:0022625:cytosolic large ribosomal subunit; GO:0003735:structural constituent of ribosome; GO:0005840:ribosome; GO:0006412:translation; GO:0002181:cytoplasmic translation
AGAP003538	60S ribosomal protein L36a		-0.566138	-0.327509	1.29177	-0.211856	-0.162183	-0.363559	1.54327	2.18566	0.126146	0.35484	0.000101068	0.481079	0.470887	0.315587	1.69941e-06	3.99984e-11	path:aga03010: Ribosome	GO:0022625:cytosolic large ribosomal subunit; GO:0003735:structural constituent of ribosome; GO:0005840:ribosome; GO:0006412:translation
AGAP000952	60S ribosomal protein L37		-0.399607	-0.276356	0.305252	-0.237729	-0.223254	-0.388287	0.507206	0.99532	0.209366	0.360748	0.324456	0.410993	0.346057	0.222409	0.109443	0.000836384	path:aga03010: Ribosome	GO:0019843:rRNA binding; GO:0022625:cytosolic large ribosomal subunit; GO:0003735:structural constituent of ribosome; GO:0005840:ribosome; GO:0006412:translation; GO:0046872:metal ion binding; GO:0003723:RNA binding
AGAP009920	60S ribosomal protein L37a		-0.600283	-0.244792	0.420216	-0.237879	-0.0309078	-0.435642	0.741378	1.63318	0.156052	0.478667	0.310718	0.484977	0.631291	0.295677	0.0763426	2.88892e-05	path:aga03010: Ribosome	GO:0003735:structural constituent of ribosome; GO:0005840:ribosome; GO:0006412:translation
AGAP011802	60S ribosomal protein L39		-0.26585	-0.12823	0.188399	-0.189728	-0.172205	-0.286521	0.313025	0.918233	0.346056	0.530463	0.454503	0.452596	0.40081	0.317957	0.281202	0.000845827	path:aga03010: Ribosome	GO:0022625:cytosolic large ribosomal subunit; GO:0003735:structural constituent of ribosome; GO:0005840:ribosome; GO:0006412:translation
AGAP002306	60S ribosomal protein L4		-0.356123	-0.258286	0.418751	-0.247163	0.0411392	-0.244847	0.443114	0.842158	0.173916	0.312898	0.107839	0.330317	0.596383	0.333856	0.0878451	0.000574651	path:aga03010: Ribosome	GO:0022625:cytosolic large ribosomal subunit; GO:0003735:structural constituent of ribosome; GO:0005840:ribosome; GO:0006412:translation; GO:0003723:RNA binding
AGAP007927	60S ribosomal protein L40		-0.302124	-0.117835	0.0764649	-0.0821142	-0.104857	-0.373406	0.430928	0.98343	0.25995	0.530344	0.580028	0.573163	0.493485	0.16657	0.108671	8.31596e-05	path:aga03010: Ribosome; path:aga04120: Ubiquitin mediated proteolysis; path:aga04137: Mitophagy - animal	GO:0031625:ubiquitin protein ligase binding; GO:0016567:protein ubiquitination; GO:0003735:structural constituent of ribosome; GO:0005840:ribosome; GO:0006412:translation; GO:0005634:nucleus; GO:0005737:cytoplasm; GO:0022627:cytosolic small ribosomal subunit; GO:0019941:modification-dependent protein catabolic process; GO:0031386:protein tag; GO:0005515:protein binding; GO:0015935:small ribosomal…
AGAP001911	60S ribosomal protein L6		-0.436822	-0.411013	0.573469	-0.373047	-0.200044	-0.255004	0.47437	0.641063	0.19502	0.221877	0.0854397	0.264065	0.396699	0.40668	0.15862	0.0451043	path:aga03010: Ribosome	GO:0022625:cytosolic large ribosomal subunit; GO:0000027:ribosomal large subunit assembly; GO:0003723:RNA binding; GO:0003735:structural constituent of ribosome; GO:0005840:ribosome; GO:0006412:translation; GO:0002181:cytoplasmic translation
AGAP008916	60S ribosomal protein L7		-0.391112	-0.239217	0.559998	-0.30648	-0.0342396	-0.267563	0.589209	1.10821	0.18351	0.383027	0.0513611	0.289141	0.613367	0.343378	0.0392296	4.32755e-05	path:aga03010: Ribosome	GO:0022625:cytosolic large ribosomal subunit; GO:0003735:structural constituent of ribosome; GO:0000463:maturation of LSU-rRNA from tricistronic rRNA transcript (SSU-rRNA, 5.8S rRNA, LSU-rRNA); GO:0003723:RNA binding
AGAP007635	60S ribosomal protein L7		-0.257404	0.0126077	0.121562	-0.251137	0.139231	-0.23903	0.221391	0.689088	0.130168	0.639373	0.424984	0.140339	0.293442	0.160666	0.195226	1.06605e-05	path:aga03010: Ribosome	GO:0022625:cytosolic large ribosomal subunit; GO:0003735:structural constituent of ribosome; GO:0000463:maturation of LSU-rRNA from tricistronic rRNA transcript (SSU-rRNA, 5.8S rRNA, LSU-rRNA); GO:0003723:RNA binding
AGAP009508	60S ribosomal protein L9		-0.481004	-0.178035	0.519245	-0.277998	0.0228267	-0.336467	0.690394	1.49527	0.145327	0.493799	0.114915	0.37195	0.632707	0.300426	0.0309592	6.7642e-07	path:aga03010: Ribosome	GO:0019843:rRNA binding; GO:0003735:structural constituent of ribosome; GO:0005840:ribosome; GO:0006412:translation; GO:0022625:cytosolic large ribosomal subunit; GO:0002181:cytoplasmic translation
AGAP003592	60S ribosomal protein LP0		-0.546617	-0.468414	0.732138	-0.285333	-0.02542	-0.350707	0.904144	1.32145	0.120396	0.185511	0.0324127	0.386097	0.631623	0.31033	0.00656143	5.09118e-05	path:aga03010: Ribosome	GO:0022625:cytosolic large ribosomal subunit; GO:0000027:ribosomal large subunit assembly; GO:0042254:ribosome biogenesis; GO:0003735:structural constituent of ribosome; GO:0070180:large ribosomal subunit rRNA binding; GO:0002181:cytoplasmic translation; GO:0005840:ribosome
AGAP007740	60S ribosomal protein LP1		-0.605019	-0.236537	0.919896	-0.194432	0.0802987	-0.386372	1.18635	2.30055	0.140501	0.479512	0.0193853	0.517481	0.580105	0.33199	0.00177821	4.02108e-10	path:aga03010: Ribosome	GO:0030295:protein kinase activator activity; GO:0006414:translational elongation; GO:0022625:cytosolic large ribosomal subunit; GO:0003735:structural constituent of ribosome; GO:0005840:ribosome; GO:0006412:translation; GO:0043021:ribonucleoprotein complex binding; GO:0002181:cytoplasmic translation; GO:0032147:activation of protein kinase activity
AGAP003025	60S ribosomal protein LP2		-0.256984	0.0187494	0.422651	-0.0561475	0.0305582	-0.239388	0.728111	1.48382	0.268419	0.637845	0.0671199	0.593525	0.607657	0.298745	0.000664116	1.07351e-12	path:aga03010: Ribosome	GO:0006414:translational elongation; GO:0003735:structural constituent of ribosome; GO:0005840:ribosome
AGAP002330	60S ribosome subunit biogenesis protein NIP7 homolog		-0.42775	-0.185525	0.385214	-0.21473	-0.189576	-0.424407	0.787772	0.896122	0.174997	0.474037	0.221026	0.437454	0.392278	0.179568	0.0083567	0.00248886		GO:0042273:ribosomal large subunit biogenesis; GO:0003723:RNA binding; GO:0005730:nucleolus; GO:0005634:nucleus; GO:0042255:ribosome assembly; GO:0030687:preribosome, large subunit precursor; GO:0042254:ribosome biogenesis
AGAP009622	6-phosphofructo-2-kinase / fructose-2,6-bisphosphatase		0.014271	0.0556911	0.186849	-0.145308	-0.228555	0.264629	-0.363577	-1.09155	0.63546	0.560247	0.240428	0.342582	0.0903231	0.0927052	0.0179418	4.5388e-14	path:aga00051: Fructose and mannose metabolism; path:aga01100: Metabolic pathways	GO:0006003:fructose 2,6-bisphosphate metabolic process; GO:0003873:6-phosphofructo-2-kinase activity; GO:0006000:fructose metabolic process; GO:0003824:catalytic activity; GO:0005524:ATP binding; GO:0016311:dephosphorylation; GO:0046835:carbohydrate phosphorylation; GO:0005829:cytosol; GO:0004331:fructose-2,6-bisphosphate 2-phosphatase activity
AGAP012010	6-phosphofructo-2-kinase / fructose-2,6-bisphosphatase		0.498832	0.262606	-0.0626833	-0.12712	-0.467569	-0.113087	-0.117595	-0.761483	0.00615098	0.174929	0.566991	0.448402	0.00426825	0.476265	0.467796	2.18624e-05	path:aga00051: Fructose and mannose metabolism; path:aga01100: Metabolic pathways	GO:0006003:fructose 2,6-bisphosphate metabolic process; GO:0003873:6-phosphofructo-2-kinase activity; GO:0006000:fructose metabolic process; GO:0003824:catalytic activity; GO:0005524:ATP binding; GO:0016311:dephosphorylation; GO:0046835:carbohydrate phosphorylation; GO:0005829:cytosol; GO:0004331:fructose-2,6-bisphosphate 2-phosphatase activity
AGAP004563	ANCE9		1.13174	0.917322	-0.407881	0.13981	0.398278	-0.491194	0.299919	-1.05496	0.000670931	0.00767462	0.259874	0.548748	0.18535	0.178193	0.379912	0.00207064		GO:0004180:carboxypeptidase activity; GO:0008241:peptidyl-dipeptidase activity; GO:0008239:dipeptidyl-peptidase activity; GO:0005615:extracellular space; GO:0008237:metallopeptidase activity; GO:0016020:membrane; GO:0006508:proteolysis; GO:0005886:plasma membrane; GO:0016021:integral component of membrane; GO:0046872:metal ion binding; GO:0008238:exopeptidase activity; GO:0016787:hydrolase activi…
AGAP010866	6-phosphogluconolactonase		-0.267906	-0.375683	0.742343	-0.182278	-0.487753	0.112042	0.316041	0.110992	0.315051	0.168354	0.00353263	0.442192	0.0349768	0.539589	0.245576	0.505639	path:aga00030: Pentose phosphate pathway; path:aga01100: Metabolic pathways; path:aga01200: Carbon metabolism	GO:0017057:6-phosphogluconolactonase activity; GO:0005975:carbohydrate metabolic process; GO:0006098:pentose-phosphate shunt; GO:0009051:pentose-phosphate shunt, oxidative branch; GO:0016787:hydrolase activity; GO:0005737:cytoplasm
AGAP008730	6-pyruvoyltetrahydropterin/6-carboxytetrahydropterin synthase		-0.452159	-0.0931916	-0.205013	-0.0478634	0.396231	0.068239	-0.121918	0.225685	0.0391696	0.536203	0.344953	0.60191	0.0380443	0.572365	0.493658	0.255003	path:aga00790: Folate biosynthesis; path:aga01100: Metabolic pathways	GO:0003874:6-pyruvoyltetrahydropterin synthase activity; GO:0006729:tetrahydrobiopterin biosynthetic process; GO:0005739:mitochondrion
AGAP003278	7SK snRNA methylphosphate capping enzyme		-0.271935	0.136795	-0.264831	-0.0503608	0.559217	-0.582216	0.574384	0.927387	0.343667	0.521361	0.356541	0.614903	0.0279139	0.0482016	0.054647	0.000956379		GO:0008171:O-methyltransferase activity; GO:0017069:snRNA binding; GO:0008173:RNA methyltransferase activity; GO:0008168:methyltransferase activity; GO:0040031:snRNA modification; GO:0001510:RNA methylation
AGAP012087	7SK snRNA methylphosphate capping enzyme		0.415763	0.168059	-1.08924	0.186514	0.67372	0.107756	-0.855379	-1.10326	0.310948	0.54267	0.00583719	0.528107	0.0592463	0.587576	0.0359806	0.00537854		GO:0008168:methyltransferase activity; GO:0001510:RNA methylation; GO:0008173:RNA methyltransferase activity; GO:0017069:snRNA binding; GO:0008171:O-methyltransferase activity; GO:0040031:snRNA modification
AGAP005595	a component of the cytoplasm (encore)		0.324858	0.253964	-1.18024	0.331101	0.840058	0.205848	-0.867777	-0.830824	0.453954	0.507192	0.0145143	0.449388	0.050997	0.540789	0.083454	0.0831694	path:aga04320: Dorso-ventral axis formation	GO:0003676:nucleic acid binding
AGAP007033	APL1C	APL1C	0.0266169	-0.549746	0.903895	-0.0513125	-0.473631	1.17685	0.379497	-0.383141	0.637072	0.0855566	0.00255595	0.616881	0.0830255	4.06842e-05	0.238187	0.195838		GO:0005515:protein binding
AGAP001113	A disintegrin and metalloproteinase with thrombospondin motifs 18		0.545816	0.470013	0.194878	0.168413	-0.233896	-0.0632429	0.0969217	0.321581	0.0452592	0.0895486	0.432738	0.469124	0.286991	0.59802	0.560927	0.209623		GO:0004222:metalloendopeptidase activity; GO:0008237:metallopeptidase activity; GO:0006508:proteolysis
AGAP004201	a disintegrin and metalloproteinase with thrombospondin motifs 9		0.431759	0.377185	-0.636104	0.150214	0.425522	0.0403767	-0.421688	-0.468945	0.38906	0.430795	0.237565	0.581526	0.306672	0.639207	0.396603	0.311537		GO:0004222:metalloendopeptidase activity; GO:0008237:metallopeptidase activity; GO:0006508:proteolysis; GO:0008270:zinc ion binding
AGAP004810	A16_ANOGA		-0.768571	-0.581169	0.169971	-0.844108	-0.175201	-0.617769	0.994108	-0.0375647	0.23169	0.341685	0.594579	0.253301	0.5588	0.376673	0.185698	0.642652		GO:0030246:carbohydrate binding
AGAP009548	AAA family ATPase		-0.183518	0.0130339	-0.717358	-0.0385357	0.520852	0.0184806	-0.531937	-0.538673	0.361664	0.642682	0.000183465	0.610531	0.00372912	0.635575	0.00818466	0.00721435	path:aga03008: Ribosome biogenesis in eukaryotes	GO:0005524:ATP binding; GO:0000166:nucleotide binding; GO:0005737:cytoplasm; GO:0016887:ATPase activity
AGAP011652	AAA family ATPase, CDC48 subfamily protein		0.102883	-0.0548965	0.0479561	-0.0390836	0.180809	-0.0411989	-0.184632	0.128138	0.51332	0.587123	0.598085	0.609362	0.276111	0.606564	0.371409	0.422916		GO:0005524:ATP binding; GO:0005737:cytoplasm; GO:0016887:ATPase activity
AGAP012287	AarF domain containing kinase 1 precursor		0.156159	0.0618697	0.184516	0.0457657	-0.179349	0.145236	-0.107685	0.109584	0.444214	0.585748	0.402744	0.607377	0.325034	0.467032	0.527631	0.483634		GO:0006468:protein phosphorylation; GO:0004672:protein kinase activity; GO:0005524:ATP binding
AGAP006050	AarF domain containing kinase 5		-0.122024	-0.0965347	0.777172	-0.262247	-0.38206	-0.135771	0.561641	0.813315	0.51568	0.550119	0.000953294	0.295972	0.0776898	0.4984	0.0237377	0.000703503
AGAP004662	ABDA_ANOGA		-0.577987	-0.561217	1.00712	0.0540176	-0.602378	0.542294	0.326278	-0.291498	0.182463	0.194638	0.0151232	0.625355	0.0998118	0.212035	0.408644	0.394178		GO:0006355:regulation of transcription, DNA-templated; GO:0003677:DNA binding; GO:0043565:sequence-specific DNA binding; GO:0005634:nucleus; GO:0000122:negative regulation of transcription by RNA polymerase II; GO:0003700:DNA-binding transcription factor activity; GO:0000980:GO_0000980; GO:0009952:anterior/posterior pattern specification; GO:0007275:multicellular organism development; GO:0000981:…
AGAP004989	abelson tyrosine-protein kinase 1		0.422959	0.220116	-1.2953	0.269275	0.700074	0.220171	-0.85559	-1.04702	0.421759	0.551609	0.0215959	0.523019	0.153318	0.551449	0.144379	0.0601423		GO:0004713:protein tyrosine kinase activity; GO:0006468:protein phosphorylation; GO:0004672:protein kinase activity; GO:0005524:ATP binding; GO:0004715:non-membrane spanning protein tyrosine kinase activity; GO:0005515:protein binding; GO:0016740:transferase activity; GO:0000166:nucleotide binding; GO:0016301:kinase activity; GO:0016310:phosphorylation; GO:0018108:peptidyl-tyrosine phosphorylation
AGAP004888	unspecified product		-1.15874	-1.28855	2.81692	-0.249139	0.106494	2.1345	1.32909	0.348407	0.205228	0.156529	0.00343365	0.571925	0.606647	0.0350538	0.102005	0.50187
AGAP008167	abhydrolase domain containing 4		-0.34267	-0.12796	0.558232	-0.356283	-0.202464	-0.0498757	0.126126	-0.00759913	0.061087	0.432171	0.000848214	0.0438023	0.176763	0.583659	0.439661	0.64466		GO:0055088:lipid homeostasis; GO:0052689:carboxylic ester hydrolase activity; GO:0005811:lipid droplet
AGAP010737	ARK		0.865931	0.943099	-0.266887	-0.021433	-0.131812	0.571327	-0.911669	-1.90055	0.00037666	8.49773e-05	0.310299	0.6379	0.446895	0.0266268	0.00016342	2.18674e-15	path:aga04214: Apoptosis - fly; path:aga04215: Apoptosis - multiple species	GO:0043531:ADP binding; GO:0005515:protein binding; GO:0043547:positive regulation of GTPase activity; GO:0050790:regulation of catalytic activity; GO:0030176:integral component of endoplasmic reticulum membrane; GO:0005096:GTPase activator activity; GO:0009306:protein secretion; GO:0005090:Sar guanyl-nucleotide exchange factor activity; GO:0051020:GTPase binding; GO:0003400:regulation of COPII v…
AGAP009289	abhydrolase domain-containing protein 11		-0.1309	0.028107	0.641221	-0.304747	-0.748235	-0.365478	0.399799	0.410986	0.523232	0.63287	0.0202055	0.281943	0.00198217	0.207164	0.169906	0.13129		GO:0005739:mitochondrion
AGAP001891	arrestin domain-containing protein 3		0.597444	0.722486	-0.104846	-0.110943	0.204159	0.277441	-0.0934649	0.112828	0.0245124	0.0051316	0.548673	0.54109	0.324426	0.297536	0.560978	0.500921
AGAP008542	abhydrolase domain-containing protein 2		0.0115091	-0.316989	-0.116158	0.225076	0.111954	0.082576	0.0932382	-0.6244	0.643165	0.0969461	0.46897	0.240013	0.402834	0.531697	0.513435	0.000620544		GO:0016298:lipase activity; GO:0036126:sperm flagellum; GO:0016788:hydrolase activity, acting on ester bonds; GO:0044255:cellular lipid metabolic process; GO:0034338:short-chain carboxylesterase activity; GO:0047372:acylglycerol lipase activity; GO:0043401:steroid hormone mediated signaling pathway; GO:0046464:acylglycerol catabolic process; GO:0048240:sperm capacitation; GO:0097524:sperm plasma …
AGAP011970	Abhydrolase domain-containing protein 7		-1.04228	-0.316768	0.752287	0.0271305	0.356771	-1.05221	1.86294	3.84631	0.0383199	0.458583	0.168184	0.645433	0.354567	0.0741763	0.000517599	2.2925e-15		GO:0003824:catalytic activity
AGAP013018	abhydrolase domain-containing protein FAM108B1		-0.198579	-0.418671	-0.648072	0.229962	0.105742	0.410403	-0.638349	-1.68058	0.494026	0.254246	0.0769345	0.463128	0.541636	0.259722	0.0803014	8.55601e-07
AGAP010402	abhydrolase domain-containing protein FAM108B1		-0.125665	-0.351516	-0.655249	0.117709	0.134043	0.0381183	-0.398282	-0.97316	0.542514	0.258563	0.0362633	0.555461	0.482808	0.626383	0.214089	0.00150659
AGAP001046	Abl interactor 2		-0.1065	-0.312039	0.535728	0.0518023	-0.324485	0.0328756	0.381574	-0.0714145	0.509154	0.145353	0.00860244	0.592691	0.0749602	0.618576	0.073934	0.536701		GO:0008154:actin polymerization or depolymerization; GO:0017124:SH3 domain binding; GO:0005515:protein binding
AGAP003703	abnormal spindle-like microcephaly-associated protein		0.0715328	-0.0272522	-1.87478	0.369101	1.41088	-0.264633	-0.729023	-1.38904	0.626631	0.646658	0.000516225	0.462922	0.00485537	0.525566	0.217232	0.0133469		GO:0007051:spindle organization; GO:0005515:protein binding
AGAP001356	ACES_ANOGA		0.295905	0.0605935	0.111251	-0.0271106	-0.524528	-0.183141	-0.143612	-0.076003	0.35873	0.610926	0.566388	0.637917	0.0706578	0.494488	0.536791	0.578878	path:aga00564: Glycerophospholipid metabolism	GO:0003990:acetylcholinesterase activity; GO:0045202:synapse; GO:0042135:neurotransmitter catabolic process; GO:0030054:cell junction; GO:0004104:cholinesterase activity; GO:0016787:hydrolase activity; GO:0052689:carboxylic ester hydrolase activity
AGAP000466	acetylcholinesterase		-0.0733434	-0.122604	-1.24794	0.0259525	0.297663	-0.313969	-0.963212	-1.56664	0.601099	0.556909	4.75008e-05	0.639207	0.275172	0.340359	0.00275689	7.98196e-07	path:aga00564: Glycerophospholipid metabolism	GO:0003990:acetylcholinesterase activity; GO:0016021:integral component of membrane; GO:0001507:acetylcholine catabolic process in synaptic cleft; GO:0043083:synaptic cleft; GO:0004104:cholinesterase activity; GO:0016020:membrane; GO:0016787:hydrolase activity
AGAP011827	acetyl-CoA acyltransferase		-0.294982	-0.505267	0.0689386	-0.283989	-0.808846	-0.0458176	-0.779308	-1.35548	0.174258	0.0145861	0.568824	0.191159	5.62465e-06	0.60191	5.93447e-05	3.00201e-12	path:aga00062: Fatty acid elongation; path:aga00071: Fatty acid degradation; path:aga00280: Valine, leucine and isoleucine degradation; path:aga01100: Metabolic pathways; path:aga01212: Fatty acid metabolism	GO:0003824:catalytic activity; GO:0016747:transferase activity, transferring acyl groups other than amino-acyl groups; GO:0016740:transferase activity; GO:0016746:transferase activity, transferring acyl groups; GO:0005739:mitochondrion; GO:0006635:fatty acid beta-oxidation; GO:0003988:acetyl-CoA C-acyltransferase activity
AGAP006821	acetyl-CoA acyltransferase 2		-0.429136	-0.451199	0.657431	-0.607356	-0.992358	-0.13925	-0.180591	-0.206807	0.225427	0.203084	0.0588543	0.0833611	0.000817185	0.54536	0.504368	0.431646	path:aga00062: Fatty acid elongation; path:aga00071: Fatty acid degradation; path:aga00280: Valine, leucine and isoleucine degradation; path:aga01100: Metabolic pathways; path:aga01212: Fatty acid metabolism	GO:0006635:fatty acid beta-oxidation; GO:0003824:catalytic activity; GO:0016747:transferase activity, transferring acyl groups other than amino-acyl groups; GO:0005739:mitochondrion; GO:0003985:acetyl-CoA C-acetyltransferase activity; GO:0003988:acetyl-CoA C-acyltransferase activity; GO:0016740:transferase activity; GO:0016746:transferase activity, transferring acyl groups
AGAP001318	acetyl-CoA C-acetyltransferase		0.281428	0.13792	0.908244	-0.356541	-0.558432	0.0801646	0.245694	0.623828	0.166347	0.439123	2.47193e-07	0.0765617	0.00110176	0.546601	0.232905	0.00115471	path:aga00071: Fatty acid degradation; path:aga00072: Synthesis and degradation of ketone bodies; path:aga00280: Valine, leucine and isoleucine degradation; path:aga00310: Lysine degradation; path:aga00380: Tryptophan metabolism; path:aga00620: Pyruvate metabolism; path:aga00630: Glyoxylate and dicarboxylate metabolism; path:aga00640: Propanoate metabolism; path:aga00650: Butanoate metabolism; pa…	GO:0006635:fatty acid beta-oxidation; GO:0003824:catalytic activity; GO:0016747:transferase activity, transferring acyl groups other than amino-acyl groups; GO:0005739:mitochondrion; GO:0003985:acetyl-CoA C-acetyltransferase activity; GO:0003988:acetyl-CoA C-acyltransferase activity; GO:0016740:transferase activity; GO:0016746:transferase activity, transferring acyl groups
AGAP006379	ATP-binding cassette transporter (ABC transporter) family A member 1		1.46993	1.0963	-0.539372	0.474264	0.491999	0.830466	-0.451066	-0.45436	0.00027359	0.00958313	0.226657	0.281859	0.182257	0.0573066	0.302137	0.253402	path:aga02010: ABC transporters	GO:0005319:lipid transporter activity; GO:0042626:ATPase-coupled transmembrane transporter activity; GO:0006869:lipid transport; GO:0055085:transmembrane transport; GO:0016887:ATPase activity; GO:0043231:intracellular membrane-bounded organelle; GO:0016021:integral component of membrane; GO:0005524:ATP binding; GO:0016020:membrane; GO:0000166:nucleotide binding
AGAP005175	acetyl-CoA carboxylase / biotin carboxylase		-0.0455238	-0.375827	-0.826438	-0.139601	-0.330728	-0.681828	-0.984579	-2.46873	0.634055	0.400926	0.0869946	0.579208	0.356851	0.16148	0.0377329	2.03665e-08	path:aga00061: Fatty acid biosynthesis; path:aga00620: Pyruvate metabolism; path:aga00640: Propanoate metabolism; path:aga01100: Metabolic pathways; path:aga01212: Fatty acid metabolism	GO:0016874:ligase activity; GO:0003989:acetyl-CoA carboxylase activity; GO:0006633:fatty acid biosynthetic process; GO:0005524:ATP binding; GO:0046872:metal ion binding; GO:0000166:nucleotide binding
AGAP004396	acetyl-CoA hydrolase/transferase (Precursor)		-0.163392	-0.422222	0.710344	-0.399252	-0.953945	0.00274218	-0.241184	-0.902249	0.439449	0.0763426	0.00138201	0.0954888	1.24726e-06	0.65547	0.308027	5.36718e-05		GO:0006084:acetyl-CoA metabolic process; GO:0003824:catalytic activity; GO:0006083:acetate metabolic process; GO:0019679:propionate metabolic process, methylcitrate cycle; GO:0008775:acetate CoA-transferase activity; GO:0003986:acetyl-CoA hydrolase activity
AGAP006569	acetyl-CoA synthetase		-0.177076	-0.582237	-0.340102	0.229725	-0.322732	-0.263647	0.538489	-0.0299232	0.470984	0.0441339	0.251772	0.401079	0.189659	0.353565	0.06639	0.624372	path:aga00010: Glycolysis / Gluconeogenesis; path:aga00620: Pyruvate metabolism; path:aga00630: Glyoxylate and dicarboxylate metabolism; path:aga00640: Propanoate metabolism; path:aga01100: Metabolic pathways; path:aga01200: Carbon metabolism	GO:0019427:acetyl-CoA biosynthetic process from acetate; GO:0003987:acetate-CoA ligase activity; GO:0016208:AMP binding; GO:0003824:catalytic activity; GO:0005524:ATP binding; GO:0000166:nucleotide binding; GO:0016874:ligase activity
AGAP006943	acetyl-coenzyme A transporter		-0.161615	-0.498798	0.132165	-0.0556767	-0.0889199	-0.102725	0.146229	-0.324061	0.402254	0.0127624	0.460303	0.585836	0.478249	0.512632	0.434953	0.107646	path:aga00604: Glycosphingolipid biosynthesis - ganglio series; path:aga01100: Metabolic pathways	GO:0008521:acetyl-CoA transmembrane transporter activity; GO:0016020:membrane; GO:0016021:integral component of membrane; GO:0015295:solute:proton symporter activity; GO:1902600:proton transmembrane transport; GO:0015876:acetyl-CoA transport
AGAP000876	achaete-scute complex protein		-0.0250302	0.387769	0.616362	0.249034	1.07452	-0.353984	1.40146	0.467702	0.649243	0.474824	0.403903	0.560927	0.0672085	0.541057	0.0875687	0.451874		GO:0007423:sensory organ development; GO:0000977:RNA polymerase II regulatory region sequence-specific DNA binding; GO:0030182:neuron differentiation; GO:0046983:protein dimerization activity; GO:0008134:transcription factor binding; GO:0045944:positive regulation of transcription by RNA polymerase II; GO:0003677:DNA binding; GO:0006357:regulation of transcription by RNA polymerase II; GO:0090575…
AGAP004591	acid phosphatase		-0.050984	-0.0524213	0.447715	-0.287042	-0.319418	-0.191864	0.296386	0.276994	0.584166	0.581637	0.0133985	0.128229	0.047214	0.306065	0.12348	0.124382	path:aga00740: Riboflavin metabolism; path:aga01100: Metabolic pathways; path:aga04142: Lysosome	GO:0016021:integral component of membrane; GO:0016020:membrane
AGAP002387	acid phosphatase		-0.439218	-0.276474	-1.05302	0.0301519	1.07595	-0.0111871	-0.24917	-0.577686	0.159106	0.353397	0.00018208	0.633386	2.96095e-05	0.649335	0.389771	0.0513551	path:aga00740: Riboflavin metabolism; path:aga01100: Metabolic pathways; path:aga04142: Lysosome	GO:0003993:acid phosphatase activity; GO:0016021:integral component of membrane; GO:0016020:membrane; GO:0016311:dephosphorylation
AGAP007852	aconitate hydratase 1 / homoaconitase		0.322942	0.20041	0.344457	-0.100725	-0.642065	0.0544525	-0.273792	-1.65726	0.351751	0.48856	0.328424	0.581825	0.0373897	0.619119	0.40778	5.19454e-07	path:aga00020: Citrate cycle (TCA cycle); path:aga00630: Glyoxylate and dicarboxylate metabolism; path:aga01100: Metabolic pathways; path:aga01200: Carbon metabolism; path:aga01210: 2-Oxocarboxylic acid metabolism; path:aga01230: Biosynthesis of amino acids	GO:0003994:aconitate hydratase activity; GO:0051539:4 iron, 4 sulfur cluster binding; GO:0006099:tricarboxylic acid cycle; GO:0046872:metal ion binding; GO:0005739:mitochondrion; GO:0016829:lyase activity; GO:0051536:iron-sulfur cluster binding; GO:0005829:cytosol
AGAP007258	aconitate hydratase 1 / homoaconitase		0.0462326	-0.0249957	-0.157025	-0.0963324	0.0891644	0.0705477	-0.287267	-0.742327	0.529023	0.594127	0.137657	0.344179	0.282894	0.442934	0.00377265	3.04115e-15	path:aga00020: Citrate cycle (TCA cycle); path:aga00630: Glyoxylate and dicarboxylate metabolism; path:aga01100: Metabolic pathways; path:aga01200: Carbon metabolism; path:aga01210: 2-Oxocarboxylic acid metabolism; path:aga01230: Biosynthesis of amino acids	GO:0006101:citrate metabolic process; GO:0003994:aconitate hydratase activity; GO:0010040:response to iron(II) ion; GO:0006879:cellular iron ion homeostasis; GO:0051539:4 iron, 4 sulfur cluster binding; GO:0006099:tricarboxylic acid cycle; GO:0005829:cytosol; GO:0005739:mitochondrion; GO:0005737:cytoplasm; GO:0005623:cell; GO:0051536:iron-sulfur cluster binding
AGAP010398	Flavin-containing monooxygenase FMO GS-OX-like 1		0.20786	-0.469976	2.58798	-0.520592	-1.42889	3.35708	0.37373	0.810192	0.559511	0.394925	4.52479e-07	0.357651	0.0043624	7.50543e-12	0.458931	0.144564	path:aga00982: Drug metabolism - cytochrome P450	GO:0004499:N,N-dimethylaniline monooxygenase activity; GO:0050661:NADP binding; GO:0050660:flavin adenine dinucleotide binding; GO:0055114:oxidation-reduction process; GO:0016491:oxidoreductase activity; GO:0004497:monooxygenase activity
AGAP005095	actin beta/gamma 1		-0.0831636	0.244158	0.303676	0.00946684	0.00913562	0.0489202	0.445918	1.39489	0.496258	0.11702	0.0469902	0.643093	0.636409	0.570468	0.00209118	1.29581e-24		GO:0005856:cytoskeleton; GO:0005737:cytoplasm; GO:0005524:ATP binding; GO:0000166:nucleotide binding; GO:0015629:actin cytoskeleton; GO:0000281:mitotic cytokinesis
AGAP001712	actin related protein 2/3 complex, subunit 3		-0.600992	-0.516071	1.10944	-0.288618	-0.413115	0.212255	0.593226	1.21676	0.128086	0.192266	0.00255595	0.417601	0.201967	0.494956	0.133804	0.00100221	path:aga04144: Endocytosis	GO:0005856:cytoskeleton; GO:0034314:Arp2/3 complex-mediated actin nucleation; GO:0005885:Arp2/3 protein complex; GO:0003779:actin binding; GO:0005737:cytoplasm; GO:0030833:regulation of actin filament polymerization; GO:0051015:actin filament binding
AGAP001306	actin related protein 2/3 complex, subunit 4		-0.3678	-0.385335	0.288667	-0.159424	-0.171627	0.101811	0.0225075	0.288155	0.241576	0.220572	0.341036	0.505355	0.419751	0.566958	0.640114	0.292475	path:aga04144: Endocytosis	GO:0030041:actin filament polymerization; GO:0015629:actin cytoskeleton; GO:0034314:Arp2/3 complex-mediated actin nucleation; GO:0005885:Arp2/3 protein complex; GO:0003779:actin binding; GO:0005737:cytoplasm; GO:0030833:regulation of actin filament polymerization; GO:0005856:cytoskeleton
AGAP008895	actin related protein 2/3 complex, subunit 5		-0.183088	0.0805349	0.450508	-0.122197	-0.047824	-0.0227705	0.456128	1.08554	0.502561	0.597603	0.205652	0.560734	0.605875	0.642087	0.200998	0.00107795	path:aga04144: Endocytosis	GO:0015629:actin cytoskeleton; GO:0034314:Arp2/3 complex-mediated actin nucleation; GO:0005885:Arp2/3 protein complex; GO:0030833:regulation of actin filament polymerization; GO:0005856:cytoskeleton; GO:0005737:cytoplasm; GO:0051015:actin filament binding; GO:0016477:cell migration
AGAP012156	ATP-binding cassette transporter (ABC transporter) family A member 5		1.96456	2.22459	-0.344086	0.44683	0.240779	0.793433	-0.505639	-1.7137	5.63654e-05	3.11286e-06	0.459275	0.382483	0.469865	0.144572	0.336695	0.000869762	path:aga02010: ABC transporters	GO:0005319:lipid transporter activity; GO:0042626:ATPase-coupled transmembrane transporter activity; GO:0006869:lipid transport; GO:0055085:transmembrane transport; GO:0016887:ATPase activity; GO:0043231:intracellular membrane-bounded organelle; GO:0016021:integral component of membrane; GO:0005524:ATP binding; GO:0016020:membrane; GO:0000166:nucleotide binding
AGAP011516	Actin, cytoplasmic		0.0183365	0.341026	0.186736	0.0186368	-0.389083	-0.0513071	0.851577	1.44504	0.635896	0.102775	0.353721	0.635404	0.0297483	0.592283	3.63507e-06	7.95882e-15		GO:0005856:cytoskeleton; GO:0005737:cytoplasm; GO:0005524:ATP binding; GO:0000166:nucleotide binding
AGAP005425	actin-binding LIM protein		-0.046366	-0.252707	-0.385542	0.076917	0.0196327	0.00046022	-0.471295	-0.850458	0.610452	0.314473	0.134494	0.575292	0.629895	0.657935	0.0637579	0.000422117		GO:0007010:cytoskeleton organization; GO:0003779:actin binding; GO:0046872:metal ion binding; GO:0051015:actin filament binding; GO:0015629:actin cytoskeleton; GO:0030032:lamellipodium assembly
AGAP009913	actin-binding protein IPP		0.00061141	-0.109825	0.144049	-0.053524	-0.204412	0.0605211	0.0452936	0.14932	0.657281	0.432738	0.347115	0.563152	0.127497	0.549761	0.580315	0.284336		GO:0003779:actin binding; GO:0005515:protein binding
AGAP008687	actin-like protein 6B		-0.465611	-0.354831	0.239954	-0.306609	-0.0992517	-0.251112	0.194139	0.290462	0.0576617	0.154637	0.324014	0.219779	0.489656	0.306014	0.40009	0.205146		GO:0043044:ATP-dependent chromatin remodeling; GO:0016514:SWI/SNF complex; GO:0043967:histone H4 acetylation; GO:0035267:NuA4 histone acetyltransferase complex; GO:0003682:chromatin binding; GO:0006357:regulation of transcription by RNA polymerase II; GO:0007399:nervous system development
AGAP012077	actin-related protein 10		-0.386535	-0.371755	0.60612	-0.30204	-0.330769	-0.0856993	0.416721	0.490669	0.195939	0.211632	0.0376521	0.302399	0.18045	0.579743	0.167118	0.0844415		GO:0005869:dynactin complex; GO:0007018:microtubule-based movement; GO:0098958:retrograde axonal transport of mitochondrion; GO:1904115:axon cytoplasm; GO:0005623:cell; GO:0005813:centrosome; GO:0030473:nuclear migration along microtubule; GO:0106006:microtubule cortical anchor activity; GO:0000132:establishment of mitotic spindle orientation; GO:0099738:cell cortex region
AGAP008908	actin-related protein 2/3 complex subunit 1A		-0.265747	-0.17535	0.688379	-0.191695	-0.0848501	0.191026	0.476858	1.01735	0.318711	0.453986	0.0075962	0.42961	0.529752	0.430923	0.0773546	5.48405e-05	path:aga04144: Endocytosis	GO:0015629:actin cytoskeleton; GO:0051015:actin filament binding; GO:0034314:Arp2/3 complex-mediated actin nucleation; GO:0005885:Arp2/3 protein complex; GO:0005737:cytoplasm; GO:0030833:regulation of actin filament polymerization; GO:0005515:protein binding; GO:0005856:cytoskeleton; GO:0003779:actin binding
AGAP004488	actin-related protein 5		-0.10791	-0.0242851	-0.335849	-0.0208789	0.374503	-0.184084	0.144194	0.301281	0.445082	0.618815	0.0392321	0.625746	0.00765817	0.255343	0.364295	0.0523035		GO:0043044:ATP-dependent chromatin remodeling; GO:0006302:double-strand break repair; GO:0031011:Ino80 complex; GO:0006355:regulation of transcription, DNA-templated; GO:0005737:cytoplasm; GO:0032508:DNA duplex unwinding
AGAP005857	actin-related protein 6		-0.162386	0.0131371	-0.634931	-0.171331	0.58109	-0.12866	-0.303792	-0.287687	0.454226	0.645296	0.00857985	0.444998	0.00703429	0.503405	0.234366	0.215252		GO:0043486:histone exchange; GO:0031491:nucleosome binding; GO:0006338:chromatin remodeling; GO:0005634:nucleus; GO:0000812:Swr1 complex
AGAP010671	actin-related protein 8		0.240962	0.130382	-0.255555	0.0592474	0.249003	-0.047331	-0.165407	-0.189911	0.350062	0.513327	0.332286	0.599891	0.251576	0.611459	0.468543	0.381931		GO:0006310:DNA recombination; GO:0043044:ATP-dependent chromatin remodeling; GO:0006302:double-strand break repair; GO:0006338:chromatin remodeling; GO:0031011:Ino80 complex; GO:0006355:regulation of transcription, DNA-templated; GO:0005524:ATP binding; GO:0032508:DNA duplex unwinding; GO:0005634:nucleus; GO:0000166:nucleotide binding; GO:0006281:DNA repair; GO:0006974:cellular response to DNA da…
AGAP012041	Activated RNA polymerase II transcriptional coactivator p15		-0.382406	-0.0286088	-0.351967	0.131402	0.519898	-0.30683	0.370623	0.814881	0.165284	0.631247	0.203258	0.516934	0.026457	0.261768	0.180792	0.00155703		GO:0003713:transcription coactivator activity; GO:0006355:regulation of transcription, DNA-templated; GO:0003677:DNA binding; GO:0005667:transcription factor complex; GO:0005634:nucleus; GO:0060261:positive regulation of transcription initiation from RNA polymerase II promoter
AGAP007571	Activating signal cointegrator 1 complex subunit		-0.375226	-0.427451	0.433506	-0.232455	-0.234054	-0.343203	0.303683	0.667255	0.164598	0.111174	0.106692	0.362414	0.271545	0.20633	0.263611	0.00921684		GO:0003723:RNA binding; GO:0003676:nucleic acid binding; :
AGAP001234	Activating signal cointegrator 1 complex subunit 3		0.514153	0.179762	-0.609572	0.172155	0.334159	0.151831	-0.400462	-0.63537	0.215683	0.53164	0.142504	0.538548	0.299899	0.55458	0.322562	0.105657		GO:0008026:GO_0008026; GO:0043140:GO_0043140; GO:0003676:nucleic acid binding; GO:0005634:nucleus; GO:0005524:ATP binding; GO:0006307:DNA dealkylation involved in DNA repair; GO:0032508:DNA duplex unwinding; GO:0043138:3'-5' DNA helicase activity; GO:0003723:RNA binding
AGAP010514	activator of 90 kDa heat shock protein ATPase		0.135115	0.262232	-0.500686	-0.0466183	0.206203	-0.215225	-0.310991	-0.684018	0.468459	0.239353	0.0195711	0.603054	0.250896	0.321161	0.166444	0.00120837		GO:0051087:chaperone binding; GO:0001671:ATPase activator activity; GO:0051879:Hsp90 protein binding; GO:0032781:positive regulation of ATPase activity
AGAP007729	activin receptor type-1		-0.0553482	-0.0383511	0.148366	0.114446	-0.145457	-0.218164	0.339092	0.336493	0.570232	0.599944	0.375012	0.452104	0.292879	0.220182	0.0533508	0.0469155	path:aga04350: TGF-beta signaling pathway	GO:0046332:SMAD binding; GO:0007179:transforming growth factor beta receptor signaling pathway; GO:0004675:transmembrane receptor protein serine/threonine kinase activity; GO:0006468:protein phosphorylation; GO:0004672:protein kinase activity; GO:0016020:membrane; GO:0005887:integral component of plasma membrane; GO:0005524:ATP binding; GO:0007178:transmembrane receptor protein serine/threonine k…
AGAP000763	activin receptor type-2, invertebrate		-0.0749886	-0.193062	0.117137	-0.0801653	-0.118703	0.0910296	0.0480105	-0.397658	0.466394	0.114044	0.330512	0.451116	0.235371	0.414343	0.547934	0.000699136	path:aga04350: TGF-beta signaling pathway	GO:0046332:SMAD binding; GO:0007179:transforming growth factor beta receptor signaling pathway; GO:0004675:transmembrane receptor protein serine/threonine kinase activity; GO:0006468:protein phosphorylation; GO:0004672:protein kinase activity; GO:0016020:membrane; GO:0005887:integral component of plasma membrane; GO:0005524:ATP binding; GO:0046872:metal ion binding; GO:0007178:transmembrane recep…
AGAP001497	ACTN_ANOGA		0.19289	0.279591	0.242678	0.0192067	-0.512113	0.125756	0.192587	0.337367	0.424023	0.291939	0.347694	0.64016	0.0252028	0.519989	0.424701	0.176536		GO:0003779:actin binding; GO:0005509:calcium ion binding; GO:0005515:protein binding; GO:0046872:metal ion binding
AGAP005662	acyl-CoA dehydrogenase		-0.420464	-0.439706	0.603946	-0.607459	-1.03655	0.0451492	-0.623061	-0.725513	0.211082	0.191609	0.068405	0.0666989	0.000208503	0.6232	0.0594587	0.023013	path:aga00071: Fatty acid degradation; path:aga00280: Valine, leucine and isoleucine degradation; path:aga01100: Metabolic pathways; path:aga01212: Fatty acid metabolism	GO:0006635:fatty acid beta-oxidation; GO:0016627:oxidoreductase activity, acting on the CH-CH group of donors; GO:0003995:acyl-CoA dehydrogenase activity; GO:0050660:flavin adenine dinucleotide binding; GO:0055114:oxidation-reduction process; GO:0005739:mitochondrion; GO:0070991:medium-chain-acyl-CoA dehydrogenase activity; GO:0051793:medium-chain fatty acid catabolic process; GO:0016491:oxidored…
AGAP007958	acyl-CoA oxidase		0.00527387	-0.206009	0.168119	-0.103544	-0.263361	-0.0249923	-0.0588411	-0.498668	0.649378	0.161888	0.254006	0.430212	0.0364852	0.614096	0.544791	0.000348622	path:aga00071: Fatty acid degradation; path:aga00410: beta-Alanine metabolism; path:aga00592: alpha-Linolenic acid metabolism; path:aga00640: Propanoate metabolism; path:aga01040: Biosynthesis of unsaturated fatty acids; path:aga01100: Metabolic pathways; path:aga01200: Carbon metabolism; path:aga01212: Fatty acid metabolism; path:aga04146: Peroxisome	GO:0003997:acyl-CoA oxidase activity; GO:0006631:fatty acid metabolic process; GO:0006635:fatty acid beta-oxidation; GO:0016627:oxidoreductase activity, acting on the CH-CH group of donors; GO:0071949:FAD binding; GO:0055114:oxidation-reduction process; GO:0005777:peroxisome; GO:0055088:lipid homeostasis; GO:0050660:flavin adenine dinucleotide binding; GO:0005504:fatty acid binding; GO:0033540:fa…
AGAP008016	acyl-CoA oxidase		-0.180105	-0.337004	-0.573255	0.474557	0.66997	0.390452	-0.502118	-0.772284	0.505943	0.329796	0.106828	0.18489	0.0271783	0.268544	0.159135	0.0225688	path:aga00071: Fatty acid degradation; path:aga00410: beta-Alanine metabolism; path:aga00592: alpha-Linolenic acid metabolism; path:aga00640: Propanoate metabolism; path:aga01040: Biosynthesis of unsaturated fatty acids; path:aga01100: Metabolic pathways; path:aga01200: Carbon metabolism; path:aga01212: Fatty acid metabolism; path:aga04146: Peroxisome	GO:0003997:acyl-CoA oxidase activity; GO:0006631:fatty acid metabolic process; GO:0006635:fatty acid beta-oxidation; GO:0016627:oxidoreductase activity, acting on the CH-CH group of donors; GO:0071949:FAD binding; GO:0055114:oxidation-reduction process; GO:0005777:peroxisome; GO:0055088:lipid homeostasis; GO:0050660:flavin adenine dinucleotide binding; GO:0005504:fatty acid binding; GO:0033540:fa…
AGAP010071	acyl-CoA synthetase		0.2059	0.328316	-0.224331	0.299536	0.31875	-0.221505	0.242099	0.792791	0.334262	0.131232	0.320782	0.191744	0.100837	0.317975	0.292838	0.000124013		GO:0003824:catalytic activity; GO:0005515:protein binding
AGAP003848	acyl-CoA thioesterase 9.1		0.043816	-0.0560544	0.641842	-0.529943	-1.17232	0.874742	-0.48655	-0.764187	0.625212	0.616275	0.0600679	0.126202	4.46143e-05	0.00757986	0.16102	0.0202993		GO:0005739:mitochondrion; GO:0047617:acyl-CoA hydrolase activity; GO:0006637:acyl-CoA metabolic process
AGAP000752	acyl-CoA-binding domain-containing protein 6		-0.0486967	0.0999207	0.395539	-0.215991	0.240532	-0.323165	0.36078	1.24527	0.616239	0.564905	0.190974	0.424162	0.302455	0.27924	0.232548	6.86062e-06		GO:0000062:fatty-acyl-CoA binding; GO:0005515:protein binding
AGAP000546	acyl-CoA-binding protein		-0.449788	-0.277123	-0.145165	-0.0888186	0.114232	-0.265761	0.300278	0.122099	0.0405669	0.21833	0.453706	0.545283	0.439534	0.237899	0.184829	0.450148		GO:0000062:fatty-acyl-CoA binding
AGAP008436	ATP-binding cassette transporter (ABC transporter) family C member 11		1.77342	1.48301	-0.221636	0.71765	0.772796	0.837825	-0.510068	-1.91292	2.9785e-08	7.05087e-06	0.474873	0.0518746	0.0154546	0.02032	0.176121	1.95261e-08	path:aga02010: ABC transporters	GO:0042626:ATPase-coupled transmembrane transporter activity; GO:0055085:transmembrane transport; GO:0016887:ATPase activity; GO:0016021:integral component of membrane; GO:0005524:ATP binding; GO:0016020:membrane; GO:0000166:nucleotide binding
AGAP007238	acyl-coenzyme A thioesterase 13		-0.483764	-0.282993	0.564305	-0.104179	-0.509205	-0.338771	0.517945	0.599321	0.192114	0.403163	0.128555	0.580647	0.104741	0.344735	0.166341	0.0896301		GO:0047617:acyl-CoA hydrolase activity
AGAP005825	acylglycerol kinase		-0.282877	-0.203144	0.113655	-0.279271	-0.0995373	-0.263918	0.0772127	0.055587	0.173449	0.315611	0.490282	0.178975	0.451365	0.203843	0.553393	0.561323	path:aga00561: Glycerolipid metabolism; path:aga01100: Metabolic pathways	GO:0003951:NAD+ kinase activity; GO:0016301:kinase activity; GO:0016310:phosphorylation
AGAP008311	acylphosphatase		0.328126	0.577345	0.408369	0.049484	-0.875293	-0.529745	0.131889	-0.767749	0.448116	0.246067	0.382314	0.632717	0.0394834	0.283134	0.586052	0.104827	path:aga00620: Pyruvate metabolism; path:aga01100: Metabolic pathways	GO:0003998:acylphosphatase activity
AGAP000322	Adaptin ear-binding coat-associated protein 1		-0.151093	-0.274226	-0.34804	-0.0486069	0.169872	0.215044	-0.515064	-1.23215	0.387542	0.143686	0.060295	0.587945	0.258664	0.246824	0.00344784	4.20762e-13		GO:0006897:endocytosis; GO:0016020:membrane; GO:0030125:clathrin vesicle coat; GO:0016192:vesicle-mediated transport
AGAP003359	adaptor protein complex AP-1 subunit gamma-1		0.593677	0.185347	0.17049	0.369691	0.374527	0.113135	0.320313	-0.141772	0.0103128	0.406316	0.432092	0.128388	0.0700592	0.521385	0.190905	0.434025	path:aga04142: Lysosome	GO:0030117:membrane coat; GO:0016192:vesicle-mediated transport; GO:0006886:intracellular protein transport; GO:0016020:membrane; GO:0005737:cytoplasm; GO:0015031:protein transport
AGAP001267	Adaptor-related protein complex 2, beta 1 subunit		-0.0605594	-0.22319	0.236254	0.065253	-0.112143	0.106742	0.164854	0.0849797	0.433134	0.00666277	0.00411531	0.410993	0.127927	0.223443	0.0565677	0.27309	path:aga04142: Lysosome	GO:0030117:membrane coat; GO:0030131:clathrin adaptor complex; GO:0015031:protein transport; GO:0016192:vesicle-mediated transport; GO:0030276:clathrin binding; GO:0006886:intracellular protein transport; GO:0016020:membrane; GO:0005737:cytoplasm
AGAP000161	Adaptor-related protein complex 3, delta 1 subunit		0.2319	0.0831288	-0.303619	0.178916	0.153936	0.537282	-0.482697	-0.898966	0.328323	0.561878	0.21379	0.417056	0.379492	0.0210982	0.0419189	6.75084e-05	path:aga04142: Lysosome	GO:0030123:AP-3 adaptor complex; GO:0030117:membrane coat; GO:0015031:protein transport; GO:0016192:vesicle-mediated transport; GO:0006886:intracellular protein transport; GO:0016020:membrane; GO:0005794:Golgi apparatus; GO:0005623:cell; GO:0043195:terminal bouton; GO:1904115:axon cytoplasm; GO:0006623:protein targeting to vacuole; GO:0010008:endosome membrane; GO:0006896:Golgi to vacuole transpo…
AGAP007522	Adaptor-related protein complex 3, sigma 1 subunit		-0.302965	-0.387803	0.236864	0.00966859	-0.267486	0.139059	0.129227	0.294125	0.167339	0.0727529	0.274838	0.647146	0.144341	0.456118	0.474693	0.148392	path:aga04142: Lysosome	GO:0030117:membrane coat; GO:0015031:protein transport; GO:0016192:vesicle-mediated transport; GO:0043231:intracellular membrane-bounded organelle; GO:0006886:intracellular protein transport; GO:0016020:membrane
AGAP004852	Adducin		-0.0184958	-0.222011	-0.0321491	0.0541161	-0.0871884	-0.00192784	-0.0649554	-0.460266	0.615648	0.0437446	0.579878	0.515918	0.315198	0.654111	0.480659	1.06333e-05		:; GO:0051017:actin filament bundle assembly; GO:0005856:cytoskeleton; GO:0051016:barbed-end actin filament capping; GO:0051015:actin filament binding; GO:0005198:structural molecule activity; GO:0030507:spectrin binding; GO:0044853:plasma membrane raft; GO:0014069:postsynaptic density
AGAP005723	adenine phosphoribosyltransferase		-0.275218	-0.231183	0.237309	-0.269656	-0.250903	-0.132903	0.0813174	-0.0290972	0.0822983	0.144319	0.132753	0.0831285	0.0606881	0.372519	0.507303	0.594922	path:aga00230: Purine metabolism; path:aga01100: Metabolic pathways	GO:0016208:AMP binding; GO:0006168:adenine salvage; GO:0003999:adenine phosphoribosyltransferase activity; GO:0009116:nucleoside metabolic process; GO:0005737:cytoplasm; GO:0002055:adenine binding; GO:0044209:AMP salvage
AGAP005158	adenosine deaminase		-0.0846819	-0.129446	0.0970404	0.0293104	-0.023359	0.143797	-0.0374048	-0.340913	0.566388	0.507333	0.555646	0.629328	0.625097	0.49113	0.621982	0.174418	path:aga00230: Purine metabolism; path:aga01100: Metabolic pathways	GO:0004000:adenosine deaminase activity; GO:0006154:adenosine catabolic process; GO:0019239:deaminase activity; GO:0046103:inosine biosynthetic process
AGAP013244	adenosine deaminase, tRNA-specific 2, TAD2 homolog		-0.179652	0.0234761	0.144601	0.0191222	0.454756	0.358303	-0.0572558	1.07091	0.489863	0.639826	0.531611	0.643789	0.100951	0.270955	0.612827	0.000302359		GO:0003824:catalytic activity; GO:0002100:tRNA wobble adenosine to inosine editing; GO:0052718:tRNA-specific adenosine-34 deaminase complex; GO:0052717:tRNA-specific adenosine-34 deaminase activity
AGAP010137	adenosine kinase		0.234866	0.261822	0.138746	-0.0111535	-0.161568	0.0319165	0.153846	0.496813	0.116859	0.0764649	0.347431	0.639683	0.199972	0.602753	0.309634	0.000442472	path:aga00230: Purine metabolism; path:aga01100: Metabolic pathways	GO:0004001:adenosine kinase activity; GO:0016773:phosphotransferase activity, alcohol group as acceptor; GO:0006166:purine ribonucleoside salvage; GO:0005634:nucleus; GO:0006167:AMP biosynthetic process; GO:0005829:cytosol
AGAP009578	adenosine monophosphate-protein transferase FICD homolog		0.123982	-0.0569949	0.0372688	-0.205272	-0.19511	0.308953	-0.197807	-0.108299	0.467103	0.581142	0.608688	0.294566	0.227901	0.111492	0.308704	0.444531		GO:0005515:protein binding; GO:0016020:membrane; GO:0016021:integral component of membrane
AGAP008437	ATP-binding cassette transporter (ABC transporter) family C member 8		1.12651	1.12125	-0.259085	0.290358	0.363337	1.05752	-0.554576	-1.2226	0.00976104	0.0101381	0.48446	0.458287	0.306214	0.0159643	0.227264	0.0048235	path:aga02010: ABC transporters	GO:0042626:ATPase-coupled transmembrane transporter activity; GO:0055085:transmembrane transport; GO:0022857:transmembrane transporter activity; GO:0016887:ATPase activity; GO:0016021:integral component of membrane; GO:0005524:ATP binding; GO:0016020:membrane; GO:0000166:nucleotide binding
AGAP000090	adenylate cyclase		0.0876895	-0.244478	-0.181912	0.142061	0.0285082	0.0464784	-0.268229	-1.2506	0.599161	0.46441	0.523041	0.557108	0.631703	0.627745	0.440469	0.000782121	path:aga00230: Purine metabolism; path:aga01100: Metabolic pathways; path:aga04213: Longevity regulating pathway - multiple species	GO:0009190:cyclic nucleotide biosynthetic process; GO:0016849:phosphorus-oxygen lyase activity; GO:0035556:intracellular signal transduction; GO:0016020:membrane; GO:0016021:integral component of membrane; GO:0000166:nucleotide binding; GO:0016829:lyase activity; GO:0005887:integral component of plasma membrane; GO:0004016:adenylate cyclase activity; GO:0007189:adenylate cyclase-activating G prot…
AGAP002071	ATP-binding cassette transporter (ABC transporter) family D member 1		0.672286	0.434267	-0.0581566	0.153474	0.0817245	0.270792	-0.288684	-0.453411	0.000159426	0.0222905	0.576829	0.399145	0.482535	0.170518	0.144584	0.0156178	path:aga02010: ABC transporters; path:aga04146: Peroxisome	GO:0006635:fatty acid beta-oxidation; GO:0042626:ATPase-coupled transmembrane transporter activity; GO:0005778:peroxisomal membrane; GO:0055085:transmembrane transport; GO:0016887:ATPase activity; GO:0016021:integral component of membrane; GO:0005524:ATP binding; GO:0016020:membrane; GO:0000166:nucleotide binding
AGAP000727	adenylate cyclase 1		0.1958	0.107765	-0.959277	0.259298	0.459009	0.079277	-0.921384	-0.986988	0.548748	0.601921	0.0555348	0.505206	0.259328	0.617937	0.0671199	0.0420501	path:aga00230: Purine metabolism; path:aga01100: Metabolic pathways; path:aga04213: Longevity regulating pathway - multiple species	GO:0009190:cyclic nucleotide biosynthetic process; GO:0016849:phosphorus-oxygen lyase activity; GO:0035556:intracellular signal transduction; GO:0016020:membrane; GO:0016021:integral component of membrane; GO:0000166:nucleotide binding; GO:0016829:lyase activity; GO:0005887:integral component of plasma membrane; GO:0004016:adenylate cyclase activity; GO:0006171:cAMP biosynthetic process; GO:00071…
AGAP010436	adenylate cyclase 2		-0.358848	-0.4284	0.208384	0.216489	0.103192	-0.0999517	0.326148	0.121399	0.157148	0.0886887	0.381468	0.367154	0.485442	0.54536	0.200764	0.475837	path:aga00230: Purine metabolism; path:aga01100: Metabolic pathways; path:aga04213: Longevity regulating pathway - multiple species	GO:0009190:cyclic nucleotide biosynthetic process; GO:0016849:phosphorus-oxygen lyase activity; GO:0006171:cAMP biosynthetic process; GO:0004016:adenylate cyclase activity; GO:0035556:intracellular signal transduction; GO:0005886:plasma membrane; GO:0016020:membrane; GO:0016021:integral component of membrane; GO:0046872:metal ion binding; GO:0000166:nucleotide binding; GO:0016829:lyase activity; …
AGAP009315	adenylate cyclase 3		-0.383117	-0.532647	-0.0536467	0.352055	0.0413863	0.0660588	0.112175	0.569868	0.300835	0.157047	0.62156	0.338355	0.616896	0.612665	0.576724	0.111513	path:aga00230: Purine metabolism; path:aga01100: Metabolic pathways; path:aga04213: Longevity regulating pathway - multiple species	GO:0009190:cyclic nucleotide biosynthetic process; GO:0016849:phosphorus-oxygen lyase activity; GO:0006171:cAMP biosynthetic process; GO:0004016:adenylate cyclase activity; GO:0035556:intracellular signal transduction; GO:0005886:plasma membrane; GO:0016021:integral component of membrane; GO:0005524:ATP binding; GO:0046872:metal ion binding; GO:0016020:membrane; GO:0000166:nucleotide binding; GO:…
AGAP002262	Adenylate cyclase 8		0.10225	0.00574735	0.11747	0.107627	0.264364	-0.0725226	0.372334	0.638021	0.576394	0.654228	0.562741	0.57106	0.318112	0.602669	0.278887	0.0524029	path:aga00230: Purine metabolism; path:aga01100: Metabolic pathways; path:aga04213: Longevity regulating pathway - multiple species	GO:0009190:cyclic nucleotide biosynthetic process; GO:0016849:phosphorus-oxygen lyase activity; GO:0000166:nucleotide binding; GO:0006171:cAMP biosynthetic process; GO:0004016:adenylate cyclase activity; GO:0035556:intracellular signal transduction; GO:0005886:plasma membrane; GO:0016021:integral component of membrane; GO:0016020:membrane; GO:0046872:metal ion binding; GO:0016829:lyase activity; …
AGAP006521	adenylate cyclase-stimulating G alpha protein		-0.493304	-0.28035	0.551695	-0.0390567	0.010492	0.850206	0.140168	-0.0872895	0.153047	0.383644	0.111656	0.628852	0.647396	0.00972726	0.541162	0.567117		GO:0005834:heterotrimeric G-protein complex; GO:0007188:adenylate cyclase-modulating G protein-coupled receptor signaling pathway; GO:0007186:G protein-coupled receptor signaling pathway; GO:0031683:G-protein beta/gamma-subunit complex binding; GO:0001664:G protein-coupled receptor binding; GO:0005525:GTP binding; GO:0003924:GTPase activity; GO:0007165:signal transduction; GO:0019001:guanyl nucle…
AGAP009317	adenylate kinase		-0.207839	-0.0806915	0.90862	-0.0797622	-0.805512	0.0573331	0.728668	1.2667	0.430225	0.583413	0.000916814	0.584656	0.001301	0.607588	0.0103057	3.46245e-06	path:aga00230: Purine metabolism; path:aga00730: Thiamine metabolism; path:aga01100: Metabolic pathways	GO:0019205:nucleobase-containing compound kinase activity; GO:0006139:nucleobase-containing compound metabolic process; GO:0005524:ATP binding; GO:0016740:transferase activity; GO:0016301:kinase activity; GO:0016310:phosphorylation
AGAP002378	Adenylosuccinate lyase		-0.0464883	-0.148171	-0.160509	-0.204736	-0.00380729	-1.27713	0.511234	-0.0403574	0.628919	0.556968	0.547126	0.509845	0.655364	0.000734297	0.217174	0.625333	path:aga00230: Purine metabolism; path:aga00250: Alanine, aspartate and glutamate metabolism; path:aga01100: Metabolic pathways	GO:0004018:N6-(1,2-dicarboxyethyl)AMP AMP-lyase (fumarate-forming) activity; GO:0006189:'de novo' IMP biosynthetic process; GO:0003824:catalytic activity; GO:0009152:purine ribonucleotide biosynthetic process; GO:0044208:'de novo' AMP biosynthetic process; GO:0070626:(S)-2-(5-amino-1-(5-phospho-D-ribosyl)imidazole-4-carboxamido)succinate AMP-lyase (fumarate-forming) activity; GO:0016829:lyase act…
AGAP003405	adenylosuccinate synthase		-0.0971281	-0.176453	-0.184277	-0.0115332	-0.0590226	-0.177751	-0.0781742	-0.850937	0.420913	0.189067	0.17158	0.636352	0.470843	0.187259	0.478611	2.18124e-12	path:aga00230: Purine metabolism; path:aga00250: Alanine, aspartate and glutamate metabolism; path:aga01100: Metabolic pathways	GO:0006164:purine nucleotide biosynthetic process; GO:0004019:adenylosuccinate synthase activity; GO:0000287:magnesium ion binding; GO:0005525:GTP binding; GO:0005737:cytoplasm; GO:0046040:IMP metabolic process; GO:0044208:'de novo' AMP biosynthetic process; GO:0046872:metal ion binding; GO:0000166:nucleotide binding; GO:0016874:ligase activity; GO:0006167:AMP biosynthetic process
AGAP010175	adenylyl cyclase-associated protein 1		0.310947	0.170801	-0.00533232	0.0691942	-0.103268	0.291101	-0.0237744	-0.243686	0.0315966	0.250715	0.649382	0.521329	0.3513	0.0455104	0.616841	0.0848616		GO:0007010:cytoskeleton organization; GO:0000902:cell morphogenesis; GO:0003779:actin binding; GO:0030864:cortical actin cytoskeleton; GO:0007163:establishment or maintenance of cell polarity; GO:0008179:adenylate cyclase binding; GO:0008154:actin polymerization or depolymerization; GO:0045761:regulation of adenylate cyclase activity
AGAP004486	adiponectin receptor		0.372205	0.222053	-0.0878119	-0.00993082	-0.313656	-0.176372	-0.244012	-1.06628	0.0178932	0.176744	0.494785	0.643066	0.0241683	0.275722	0.136929	3.31667e-13		GO:0005886:plasma membrane; GO:0016021:integral component of membrane; GO:0038023:signaling receptor activity; GO:0033211:adiponectin-activated signaling pathway; GO:0016020:membrane
AGAP003002	AdoMet-dependent rRNA methyltransferase		0.256532	0.104687	-0.75003	0.108983	0.23803	-0.104274	-0.719787	-1.1465	0.455882	0.587013	0.058034	0.58388	0.398403	0.587291	0.0701448	0.00248619		GO:0016435:rRNA (guanine) methyltransferase activity; GO:0008649:rRNA methyltransferase activity; GO:0031167:rRNA methylation; GO:0008168:methyltransferase activity; GO:0006364:rRNA processing; GO:0005730:nucleolus; GO:0005634:nucleus; GO:0001510:RNA methylation; GO:0008650:rRNA (uridine-2'-O-)-methyltransferase activity; GO:0000453:enzyme-directed rRNA 2'-O-methylation; GO:0000466:maturation of …
AGAP006394	ADP-dependent glucokinase		-0.0286764	-0.166481	-0.310105	0.032679	0.354701	-0.241491	0.201006	-0.450404	0.632089	0.475044	0.275791	0.628762	0.140089	0.369425	0.431797	0.103404	path:aga00010: Glycolysis / Gluconeogenesis; path:aga01100: Metabolic pathways; path:aga01200: Carbon metabolism	GO:0016773:phosphotransferase activity, alcohol group as acceptor; GO:0005975:carbohydrate metabolic process
AGAP006085	ADP-ribose pyrophosphatase		-0.15892	-0.148312	-0.0841345	-0.35238	0.214806	0.0613717	-0.300818	0.00817716	0.376211	0.397081	0.53072	0.066062	0.177052	0.567579	0.123475	0.644084	path:aga00230: Purine metabolism; path:aga01100: Metabolic pathways	GO:0047631:ADP-ribose diphosphatase activity; GO:0016787:hydrolase activity; GO:0005739:mitochondrion; GO:0043262:adenosine-diphosphatase activity
AGAP012014	ADP-ribosylation factor 1		-0.0622339	-0.281674	-0.145558	0.104159	0.0423315	0.262237	-0.329177	-1.04688	0.531227	0.0441902	0.302094	0.419846	0.536613	0.0624728	0.0163771	1.78217e-16	path:aga04144: Endocytosis	GO:0005525:GTP binding; GO:0000166:nucleotide binding; GO:0005737:cytoplasm; GO:0005886:plasma membrane; GO:0016192:vesicle-mediated transport; GO:0006886:intracellular protein transport
AGAP002931	ADP-ribosylation factor 2		-0.311228	-0.242823	0.751015	-0.322461	-0.445557	0.25081	0.250981	0.575029	0.324786	0.41052	0.0153616	0.309734	0.104045	0.40055	0.400374	0.0617246	path:aga04144: Endocytosis	GO:0016192:vesicle-mediated transport; GO:0005794:Golgi apparatus; GO:0006886:intracellular protein transport; GO:0005525:GTP binding; GO:0005886:plasma membrane; GO:0005737:cytoplasm; GO:0006893:Golgi to plasma membrane transport; GO:0000166:nucleotide binding
AGAP006890	ADP-ribosylation factor 3		-0.183364	-0.330038	-0.546546	0.0940293	0.0814467	0.302592	-0.536919	-1.21175	0.26956	0.0431266	0.000380142	0.489037	0.453009	0.0618495	0.000435951	1.4135e-15	path:aga04144: Endocytosis	GO:0016192:vesicle-mediated transport; GO:0006886:intracellular protein transport; GO:0005525:GTP binding; GO:0003924:GTPase activity; GO:0005737:cytoplasm; GO:0000166:nucleotide binding
AGAP006462	ADP-ribosylation factor GTPase-activating protein 1		-0.244203	-0.228119	-0.206778	-0.014237	0.241155	0.105367	-0.271165	-0.632678	0.0506429	0.068848	0.103976	0.629204	0.0259923	0.375799	0.0283295	5.49018e-08	path:aga04144: Endocytosis	GO:0032012:regulation of ARF protein signal transduction; GO:0030100:regulation of endocytosis; GO:0000139:Golgi membrane; GO:0005096:GTPase activator activity; GO:0046872:metal ion binding; GO:0043547:positive regulation of GTPase activity
AGAP005609	ADP-ribosylation factor GTPase-activating protein 2/3		-0.0185751	-0.194607	-0.180844	-0.063729	0.0192708	0.192515	-0.286538	-0.78992	0.628614	0.230841	0.262196	0.545665	0.612537	0.232715	0.0740674	9.10603e-08	path:aga04144: Endocytosis	GO:0005096:GTPase activator activity; GO:0046872:metal ion binding; GO:0043547:positive regulation of GTPase activity; GO:0000139:Golgi membrane; GO:0048205:COPI coating of Golgi vesicle
AGAP004586	ADP-ribosylation factor related protein 1		-0.549474	-0.270893	0.661874	-0.10697	-0.134936	-0.0532596	0.686554	1.11168	0.132758	0.412111	0.0680111	0.577048	0.502781	0.620733	0.0582923	0.00118499		GO:0043001:Golgi to plasma membrane protein transport; GO:0005794:Golgi apparatus; GO:0006886:intracellular protein transport; GO:0005525:GTP binding; GO:0000166:nucleotide binding; GO:0033365:protein localization to organelle
AGAP011568	ADP-ribosylation factor-binding protein GGA		-0.134927	-0.116019	-0.067857	-0.143821	0.0754086	-0.0488348	0.0430288	-0.108857	0.241165	0.302997	0.476275	0.215766	0.3697	0.534483	0.553954	0.285942	path:aga04142: Lysosome	GO:0016192:vesicle-mediated transport; GO:0006886:intracellular protein transport; GO:0005623:cell
AGAP004496	ADP-ribosylation factor-like 3		0.217259	0.376565	0.108941	0.0901813	0.566839	0.506241	0.273324	0.869037	0.511802	0.36401	0.598114	0.607662	0.144344	0.270343	0.469698	0.0347746		GO:0005525:GTP binding; GO:0000166:nucleotide binding; GO:0005737:cytoplasm; GO:0060271:cilium assembly; GO:0015630:microtubule cytoskeleton
AGAP004227	ADP-ribosylation factor-like protein		-0.0556059	-0.0712939	0.126331	-0.17467	-0.541426	0.128097	-0.198263	-0.706327	0.570695	0.54267	0.428	0.316631	0.000305929	0.422332	0.267079	2.5321e-05		GO:0005765:lysosomal membrane; GO:0005525:GTP binding; GO:0005774:vacuolar membrane; GO:0000166:nucleotide binding
AGAP011730	ADP-ribosylation factor-like protein 1		-0.0487286	-0.161484	-0.0562671	-0.160106	-0.147643	0.033181	-0.351905	-0.813065	0.568421	0.282919	0.553484	0.286463	0.231949	0.599345	0.0172561	8.51482e-09		GO:0005525:GTP binding; GO:0000166:nucleotide binding; GO:0005737:cytoplasm; GO:0005794:Golgi apparatus; GO:0016192:vesicle-mediated transport; GO:0006886:intracellular protein transport
AGAP003905	ADP-ribosylation factor-like protein 13B		0.739442	0.559183	-1.55234	1.14233	0.905808	-0.602769	0.44894	-0.0730193	0.321371	0.417532	0.0671199	0.18871	0.208222	0.394092	0.483194	0.628042		GO:0005525:GTP binding; GO:0000166:nucleotide binding; GO:0097500:receptor localization to non-motile cilium; GO:1905515:non-motile cilium assembly; GO:0005929:cilium; GO:0060170:ciliary membrane; GO:0097730:non-motile cilium
AGAP002471	ADP-ribosylation factor-like protein 16		-1.18409	-0.676191	0.133209	-0.186708	-0.444855	-0.0380242	0.231189	0.415864	0.300311	0.467968	0.628754	0.616526	0.499877	0.650198	0.606564	0.524487		GO:0005525:GTP binding; GO:0000166:nucleotide binding
AGAP002050	ATP-binding cassette transporter (ABC transporter) family G member 13		0.738987	0.947562	0.351522	0.230426	-0.422365	0.170165	0.599352	0.411309	0.0343415	0.00484447	0.328923	0.458644	0.169669	0.522279	0.101217	0.218124		GO:0042626:ATPase-coupled transmembrane transporter activity; GO:0055085:transmembrane transport; GO:0016887:ATPase activity; GO:0016020:membrane; GO:0005886:plasma membrane; GO:0016021:integral component of membrane; GO:0005524:ATP binding; GO:0000166:nucleotide binding
AGAP011254	ADP-ribosylation factor-like protein 5		0.163385	0.00273828	-1.0439	0.326004	0.493907	0.0945034	-0.677514	-1.33626	0.44553	0.655499	1.45523e-06	0.195801	0.0204636	0.545665	0.00327567	3.8043e-09		GO:0005525:GTP binding; GO:0000166:nucleotide binding; GO:0005737:cytoplasm; GO:0016192:vesicle-mediated transport; GO:0006886:intracellular protein transport; GO:0005802:trans-Golgi network; GO:1903292:protein localization to Golgi membrane
AGAP006799	Adrenodoxin		-0.57424	-0.309154	0.417532	-0.0786269	-0.302643	-0.27425	0.54391	0.748643	0.0464859	0.284532	0.162874	0.585429	0.213151	0.344579	0.0694896	0.0081942		GO:0051536:iron-sulfur cluster binding; GO:0009055:electron transfer activity; GO:0051537:2 iron, 2 sulfur cluster binding; GO:0022900:electron transport chain
AGAP006782	ADT1_ANOGA		-0.650459	-0.66627	0.510886	-0.291122	-0.290577	-0.368496	0.627146	0.517754	0.0640369	0.0570853	0.15193	0.382702	0.294759	0.294009	0.0750404	0.122856		GO:0055085:transmembrane transport; GO:0022857:transmembrane transporter activity; GO:0005743:mitochondrial inner membrane; GO:0016021:integral component of membrane; GO:0016020:membrane; GO:0005739:mitochondrion; GO:0005471:ATP:ADP antiporter activity; GO:0015866:ADP transport; GO:0015867:ATP transport
AGAP002358	ADT2_ANOGA		0.122662	0.100644	1.44071	0.156603	-1.32043	0.0193101	1.13066	-0.615521	0.592045	0.605093	0.00194031	0.570695	0.0017439	0.648661	0.0187711	0.184393		GO:0055085:transmembrane transport; GO:0022857:transmembrane transporter activity; GO:0005743:mitochondrial inner membrane; GO:0016021:integral component of membrane; GO:0005471:ATP:ADP antiporter activity; GO:0016020:membrane; GO:0005739:mitochondrion; GO:0015866:ADP transport; GO:0015867:ATP transport
AGAP004039	afadin		0.730511	0.477859	-1.19475	0.155349	0.330365	0.243914	-1.01161	-1.47783	0.237568	0.401027	0.0487301	0.590185	0.426147	0.545121	0.100632	0.0117303		GO:0007165:signal transduction; GO:0005911:cell-cell junction; GO:0005515:protein binding; GO:0005913:GO_0005913; GO:0032880:regulation of protein localization; GO:0050839:cell adhesion molecule binding; GO:0005912:adherens junction
AGAP009867	AFG1-family ATPase		-0.10732	-0.0326904	0.468628	-0.221858	-0.830629	-0.187482	0.144076	-0.0649261	0.568451	0.633193	0.16494	0.447806	0.00351791	0.487669	0.534158	0.590463		GO:0005524:ATP binding; GO:0005737:cytoplasm; GO:0016887:ATPase activity; GO:0005739:mitochondrion
AGAP006949	AFG3 family protein		0.330555	0.103936	0.217936	-0.0711406	-0.241249	0.024522	-0.0164033	-0.155581	9.23783e-05	0.26687	0.0166841	0.409598	0.00258265	0.587669	0.613339	0.0862127		GO:0042407:cristae formation; GO:0008053:mitochondrial fusion; GO:0004222:metalloendopeptidase activity; GO:0016020:membrane; GO:0006508:proteolysis; GO:0005743:mitochondrial inner membrane; GO:0008270:zinc ion binding; GO:0016021:integral component of membrane; GO:0005524:ATP binding; GO:0034982:mitochondrial protein processing; GO:0065003:protein-containing complex assembly
AGAP011537	AGO2		0.399387	0.122987	0.277138	-0.0996428	-0.163772	0.390675	-0.222809	-0.675976	0.0334666	0.456574	0.152052	0.502276	0.281231	0.0379702	0.247882	0.000169873
AGAP003904	AIF-like mitochondrial oxidoreductase (Nfrl)		0.322514	0.285397	0.172361	-0.0239959	-0.00657285	0.802273	-0.338834	0.0978202	0.289617	0.338571	0.486922	0.638373	0.650834	0.00572	0.268433	0.541881		GO:0050660:flavin adenine dinucleotide binding; GO:0055114:oxidation-reduction process; GO:0051537:2 iron, 2 sulfur cluster binding; GO:0016491:oxidoreductase activity
AGAP008834	AKH1		-0.054757	0.599441	-0.590943	0.511229	0.479355	0.157581	0.191401	1.29998	0.631235	0.231005	0.258031	0.316251	0.25383	0.567258	0.54698	0.00263211		GO:0005179:hormone activity; GO:0005576:extracellular region; GO:0007165:signal transduction
AGAP002430	AKH2		-0.753	-0.113075	1.13155	0.194933	0.0558295	-0.699928	1.783	3.49209	0.184263	0.604565	0.044143	0.559349	0.620539	0.243351	0.00106671	8.15433e-12		GO:0005179:hormone activity; GO:0005576:extracellular region; GO:0007165:signal transduction
AGAP002166	A-kinase anchor protein 1, mitochondrial		-0.0921758	-0.370305	-0.222319	0.00128585	-0.144489	-0.135307	-0.282499	-1.25172	0.482439	0.0170111	0.170927	0.656257	0.263285	0.374605	0.0794228	4.64322e-18		GO:0010738:regulation of protein kinase A signaling; GO:0034237:protein kinase A regulatory subunit binding; GO:0003723:RNA binding; GO:0003676:nucleic acid binding; GO:0016021:integral component of membrane; GO:0005739:mitochondrion; GO:0016020:membrane
AGAP007895	A-kinase anchor protein 10		0.302804	0.22027	-0.195507	0.0165055	-0.157836	0.234353	-0.276536	-0.275652	0.115258	0.250358	0.306187	0.63661	0.299323	0.219395	0.154187	0.127915		GO:0051018:protein kinase A binding; GO:0005886:plasma membrane; GO:0005739:mitochondrion; GO:0008104:protein localization
AGAP007712	A-kinase anchor protein 13		-0.0386949	0.0045372	-0.541162	0.306808	0.364486	-0.019267	-0.0462781	-0.285599	0.615687	0.65365	0.0174342	0.197966	0.0711802	0.637362	0.606655	0.191435		GO:0005085:guanyl-nucleotide exchange factor activity
AGAP013011	A-kinase anchoring protein AKAP120		-0.0574865	0.321562	-0.527275	0.139247	0.611287	0.317756	-0.821225	-0.000123651	0.610047	0.283443	0.093409	0.531114	0.0212633	0.266274	0.00614822	0.658213		GO:0006915:apoptotic process; GO:0045095:keratin filament
AGAP006809	akirin		-0.0163065	0.0154485	-0.976512	0.201772	0.584725	0.22088	-0.586947	-1.33557	0.645786	0.646369	0.00104843	0.462689	0.0342886	0.43675	0.0656393	7.55142e-06
AGAP010478	AKTIP_ANOGA		-0.300853	-0.225134	0.321976	0.0401407	-0.337246	-0.136279	0.330396	0.418703	0.165363	0.289781	0.143753	0.609569	0.0707575	0.464065	0.137984	0.045849
AGAP010685	aladin		0.290725	-0.0285474	-0.269156	-0.422343	0.0685488	-0.373477	0.216647	-0.508966	0.303476	0.632773	0.332399	0.14723	0.561403	0.188912	0.412301	0.073937	path:aga03013: RNA transport	GO:0005515:protein binding; GO:0005643:nuclear pore; GO:0006913:nucleocytoplasmic transport
AGAP009471	ATP-binding cassette transporter (ABC transporter) family G member 19		0.40119	0.50297	0.252767	-0.0755279	-0.486598	0.326238	-0.301964	-0.0383795	0.00906195	0.000637008	0.131092	0.523962	0.000546208	0.0434253	0.0700323	0.575016	path:aga02010: ABC transporters	GO:0042626:ATPase-coupled transmembrane transporter activity; GO:0055085:transmembrane transport; GO:0016887:ATPase activity; GO:0016020:membrane; GO:0005886:plasma membrane; GO:0016021:integral component of membrane; GO:0005524:ATP binding; GO:0000166:nucleotide binding
AGAP003490	alanine-glyoxylate aminotransferase		-0.799211	-0.854893	0.772933	-0.696903	-0.833353	-0.317598	0.416852	0.170769	0.0610407	0.0432896	0.0714646	0.106637	0.0238242	0.418664	0.326443	0.511908	path:aga00250: Alanine, aspartate and glutamate metabolism; path:aga00260: Glycine, serine and threonine metabolism; path:aga00630: Glyoxylate and dicarboxylate metabolism; path:aga01100: Metabolic pathways; path:aga01200: Carbon metabolism; path:aga04146: Peroxisome	GO:0005777:peroxisome; GO:0003824:catalytic activity; GO:0008453:alanine-glyoxylate transaminase activity; GO:0004760:serine-pyruvate transaminase activity; GO:0019265:glycine biosynthetic process, by transamination of glyoxylate
AGAP003934	Battenin		0.530555	0.538244	-0.0297982	0.318541	0.654928	0.427866	0.151927	0.0582865	0.00890196	0.00770612	0.621838	0.13443	0.000212971	0.0384857	0.424174	0.558404	path:aga04142: Lysosome	GO:0005765:lysosomal membrane; GO:0007040:lysosome organization; GO:0005764:lysosome; GO:0016020:membrane; GO:0016021:integral component of membrane; GO:0015809:arginine transport; GO:0051453:regulation of intracellular pH; GO:0005623:cell; GO:0005773:vacuole; GO:0007034:vacuolar transport
AGAP012404	alanine--glyoxylate aminotransferase 2, mitochondrial		0.229923	0.331577	0.0928451	-0.160995	-0.544081	-0.334941	-0.157597	-0.202044	0.108049	0.0154081	0.452325	0.258858	4.18237e-06	0.014603	0.275374	0.138541	path:aga00250: Alanine, aspartate and glutamate metabolism; path:aga00260: Glycine, serine and threonine metabolism; path:aga00270: Cysteine and methionine metabolism; path:aga00280: Valine, leucine and isoleucine degradation; path:aga01100: Metabolic pathways	GO:0008483:transaminase activity; GO:0030170:pyridoxal phosphate binding; GO:0003824:catalytic activity
AGAP000313	alanine-glyoxylate aminotransferase 2-like		-0.492284	-0.310115	-0.310498	0.010283	0.281161	-0.26726	0.0801351	-0.0953244	0.015749	0.145706	0.147144	0.646369	0.1195	0.211836	0.552102	0.489656	path:aga00564: Glycerophospholipid metabolism; path:aga01100: Metabolic pathways	GO:0008483:transaminase activity; GO:0030170:pyridoxal phosphate binding; GO:0003824:catalytic activity
AGAP005196	unspecified product		-1.41555	-1.20592	2.35962	-0.128937	-0.586668	-2.28671	6.69367	5.5214	0.0340321	0.075627	0.000164664	0.608613	0.278674	0.000699285	3.63354e-32	3.25581e-18	path:aga04080: Neuroactive ligand-receptor interaction	GO:0008236:serine-type peptidase activity; GO:0006508:proteolysis; GO:0004252:serine-type endopeptidase activity; GO:0016787:hydrolase activity; GO:0008233:peptidase activity
AGAP009701	Alanyl-tRNA synthetase		0.828911	0.266275	-0.0280598	-0.079253	-0.215161	0.49865	-0.658957	-0.642545	0.00108905	0.322637	0.631964	0.57915	0.311234	0.0668904	0.0121319	0.0140166	path:aga00970: Aminoacyl-tRNA biosynthesis	GO:0004812:aminoacyl-tRNA ligase activity; GO:0043039:tRNA aminoacylation; GO:0004813:alanine-tRNA ligase activity; GO:0006419:alanyl-tRNA aminoacylation; GO:0000166:nucleotide binding; GO:0000049:tRNA binding; GO:0003676:nucleic acid binding; GO:0008270:zinc ion binding; GO:0005737:cytoplasm; GO:0005524:ATP binding; GO:0046872:metal ion binding; GO:0003723:RNA binding; GO:0016874:ligase activity…
AGAP009651	CD63 antigen		0.359463	0.373539	0.318967	0.0838711	0.132788	0.188421	0.170325	0.386916	0.0237811	0.018207	0.0489482	0.505169	0.299648	0.252606	0.295677	0.0133223	path:aga04142: Lysosome	GO:0005887:integral component of plasma membrane; GO:0016021:integral component of membrane; GO:0016020:membrane
AGAP006997	alanyl-tRNA synthetase, mitochondrial		-0.0634398	0.0830004	-0.462837	-0.11176	0.261308	-0.240117	-0.202261	-0.262394	0.573102	0.543085	0.0213121	0.496478	0.137013	0.246066	0.324014	0.177501	path:aga00970: Aminoacyl-tRNA biosynthesis	GO:0004812:aminoacyl-tRNA ligase activity; GO:0043039:tRNA aminoacylation; GO:0004813:alanine-tRNA ligase activity; GO:0006419:alanyl-tRNA aminoacylation; GO:0016597:amino acid binding; GO:0002161:aminoacyl-tRNA editing activity; GO:0006400:tRNA modification; GO:0000166:nucleotide binding; GO:0000049:tRNA binding; GO:0003676:nucleic acid binding; GO:0008270:zinc ion binding; GO:0005737:cytoplasm;…
AGAP005124	aldehyde dehydrogenase		0.141694	-0.055952	0.295459	-0.227244	-0.578586	-0.110285	-0.113623	-0.451361	0.348888	0.558032	0.0572573	0.150433	8.66801e-06	0.431745	0.424541	0.00256224	path:aga00010: Glycolysis / Gluconeogenesis; path:aga00340: Histidine metabolism; path:aga00350: Tyrosine metabolism; path:aga00360: Phenylalanine metabolism; path:aga00410: beta-Alanine metabolism; path:aga00980: Metabolism of xenobiotics by cytochrome P450; path:aga00982: Drug metabolism - cytochrome P450; path:aga01100: Metabolic pathways	GO:0006081:cellular aldehyde metabolic process; GO:0055114:oxidation-reduction process; GO:0016491:oxidoreductase activity; GO:0016021:integral component of membrane; GO:0016620:oxidoreductase activity, acting on the aldehyde or oxo group of donors, NAD or NADP as acceptor; GO:0016020:membrane; GO:0004028:3-chloroallyl aldehyde dehydrogenase activity
AGAP005387	cellular retinaldehyde binding protein		1.05805	0.887833	0.830524	-0.0449368	-1.32757	0.13268	-0.158908	-1.08775	0.0107566	0.036628	0.0587239	0.631964	0.000414227	0.576223	0.559141	0.013606		GO:1902936:phosphatidylinositol bisphosphate binding
AGAP003578	aldehyde dehydrogenase (NAD+)		-0.572549	-0.33557	0.144467	-0.284759	0.301978	-0.366667	0.212433	0.498236	0.0337939	0.226708	0.500708	0.297578	0.187436	0.188126	0.404487	0.0591201	path:aga00010: Glycolysis / Gluconeogenesis; path:aga00053: Ascorbate and aldarate metabolism; path:aga00071: Fatty acid degradation; path:aga00280: Valine, leucine and isoleucine degradation; path:aga00310: Lysine degradation; path:aga00330: Arginine and proline metabolism; path:aga00340: Histidine metabolism; path:aga00380: Tryptophan metabolism; path:aga00410: beta-Alanine metabolism; path:aga…	GO:0055114:oxidation-reduction process; GO:0016491:oxidoreductase activity; GO:0016620:oxidoreductase activity, acting on the aldehyde or oxo group of donors, NAD or NADP as acceptor; GO:0004029:aldehyde dehydrogenase (NAD+) activity
AGAP000881	aldehyde dehydrogenase family 7 member A1		0.142649	0.0991038	0.339764	-0.403079	-0.0641418	-0.974644	0.869199	0.613035	0.580901	0.606655	0.443266	0.39213	0.609462	0.0501644	0.084436	0.190541	path:aga00010: Glycolysis / Gluconeogenesis; path:aga00053: Ascorbate and aldarate metabolism; path:aga00071: Fatty acid degradation; path:aga00260: Glycine, serine and threonine metabolism; path:aga00280: Valine, leucine and isoleucine degradation; path:aga00310: Lysine degradation; path:aga00330: Arginine and proline metabolism; path:aga00340: Histidine metabolism; path:aga00380: Tryptophan met…	GO:0055114:oxidation-reduction process; GO:0016491:oxidoreductase activity; GO:0016620:oxidoreductase activity, acting on the aldehyde or oxo group of donors, NAD or NADP as acceptor
AGAP006225	aldehyde oxidase		0.115985	-0.059484	0.57825	0.104913	0.181045	0.351871	0.729522	0.768049	0.542081	0.60339	0.0397722	0.554996	0.380296	0.222629	0.00731122	0.00470695	path:aga00230: Purine metabolism; path:aga00232: Caffeine metabolism; path:aga00983: Drug metabolism - other enzymes; path:aga01100: Metabolic pathways; path:aga04146: Peroxisome	GO:0051536:iron-sulfur cluster binding; GO:0004854:xanthine dehydrogenase activity; GO:0050660:flavin adenine dinucleotide binding; GO:0071949:FAD binding; GO:0055114:oxidation-reduction process; GO:0005506:iron ion binding; GO:0009055:electron transfer activity; GO:0051537:2 iron, 2 sulfur cluster binding; GO:0016491:oxidoreductase activity; GO:0005829:cytosol; GO:0046872:metal ion binding; GO:0…
AGAP006224	aldehyde oxidase		0.14075	-0.1996	0.382035	0.12998	0.0845996	0.455545	0.459884	0.0504795	0.529956	0.462873	0.2417	0.542526	0.551788	0.161127	0.154297	0.604083	path:aga00230: Purine metabolism; path:aga00232: Caffeine metabolism; path:aga00983: Drug metabolism - other enzymes; path:aga01100: Metabolic pathways; path:aga04146: Peroxisome	GO:0051536:iron-sulfur cluster binding; GO:0004854:xanthine dehydrogenase activity; GO:0050660:flavin adenine dinucleotide binding; GO:0071949:FAD binding; GO:0055114:oxidation-reduction process; GO:0005506:iron ion binding; GO:0009055:electron transfer activity; GO:0051537:2 iron, 2 sulfur cluster binding; GO:0016491:oxidoreductase activity; GO:0005829:cytosol; GO:0046872:metal ion binding; GO:0…
AGAP006221	aldehyde oxidase		2.11544	2.20453	-0.0620746	0.140531	-0.385369	-1.14345	1.46982	1.02757	0.10651	0.0883027	0.642915	0.621423	0.502231	0.291144	0.187195	0.287945	path:aga00230: Purine metabolism; path:aga00232: Caffeine metabolism; path:aga00983: Drug metabolism - other enzymes; path:aga01100: Metabolic pathways; path:aga04146: Peroxisome	GO:0051536:iron-sulfur cluster binding; GO:0050660:flavin adenine dinucleotide binding; GO:0071949:FAD binding; GO:0055114:oxidation-reduction process; GO:0005506:iron ion binding; GO:0009055:electron transfer activity; GO:0051537:2 iron, 2 sulfur cluster binding; GO:0016491:oxidoreductase activity; GO:0046872:metal ion binding; GO:0022900:electron transport chain
AGAP006220	aldehyde oxidase		0.29464	0.236156	-0.59302	-0.100551	0.370674	-0.243508	-0.108059	-0.44254	0.0667775	0.146957	4.95049e-05	0.466329	0.00756351	0.135307	0.447858	0.00435071	path:aga00230: Purine metabolism; path:aga00232: Caffeine metabolism; path:aga00983: Drug metabolism - other enzymes; path:aga01100: Metabolic pathways; path:aga04146: Peroxisome	GO:0051536:iron-sulfur cluster binding; GO:0050660:flavin adenine dinucleotide binding; GO:0071949:FAD binding; GO:0055114:oxidation-reduction process; GO:0005506:iron ion binding; GO:0009055:electron transfer activity; GO:0051537:2 iron, 2 sulfur cluster binding; GO:0016491:oxidoreductase activity; GO:0046872:metal ion binding; GO:0022900:electron transport chain
AGAP005637	aldehyde oxidase		0.779665	0.687296	-1.01767	0.655695	0.511656	-0.14051	-0.266792	-0.787309	0.38826	0.425922	0.328859	0.467968	0.458099	0.61915	0.587175	0.368539	path:aga00230: Purine metabolism; path:aga00232: Caffeine metabolism; path:aga00983: Drug metabolism - other enzymes; path:aga01100: Metabolic pathways; path:aga04146: Peroxisome	GO:0051536:iron-sulfur cluster binding; GO:0004854:xanthine dehydrogenase activity; GO:0050660:flavin adenine dinucleotide binding; GO:0071949:FAD binding; GO:0055114:oxidation-reduction process; GO:0005506:iron ion binding; GO:0009055:electron transfer activity; GO:0051537:2 iron, 2 sulfur cluster binding; GO:0016491:oxidoreductase activity; GO:0005829:cytosol; GO:0046872:metal ion binding; GO:0…
AGAP011050	aldehyde reductase		-0.582864	-0.5178	0.656423	-0.333932	-0.250202	-0.06666	0.477854	0.608305	0.0514485	0.0872906	0.0259369	0.270149	0.29308	0.599908	0.11718	0.0364379	path:aga00040: Pentose and glucuronate interconversions; path:aga00051: Fructose and mannose metabolism; path:aga00052: Galactose metabolism; path:aga00561: Glycerolipid metabolism; path:aga00790: Folate biosynthesis; path:aga01100: Metabolic pathways	GO:0055114:oxidation-reduction process; GO:0016491:oxidoreductase activity; GO:0005829:cytosol; GO:0008106:alcohol dehydrogenase (NADP+) activity; GO:0004032:alditol:NADP+ 1-oxidoreductase activity
AGAP011051	aldehyde reductase		0.0451051	0.1369	0.0428201	-0.213877	0.146743	-0.309484	0.508374	0.438837	0.617198	0.515172	0.619321	0.411187	0.436206	0.274975	0.0728341	0.105215	path:aga00040: Pentose and glucuronate interconversions; path:aga00051: Fructose and mannose metabolism; path:aga00052: Galactose metabolism; path:aga00561: Glycerolipid metabolism; path:aga00790: Folate biosynthesis; path:aga01100: Metabolic pathways	GO:0055114:oxidation-reduction process; GO:0016491:oxidoreductase activity; GO:0005829:cytosol; GO:0008106:alcohol dehydrogenase (NADP+) activity; GO:0004032:alditol:NADP+ 1-oxidoreductase activity
AGAP004339	cellular retinaldehyde binding protein		0.763014	0.821245	0.626112	-0.160772	-0.867687	0.0794132	-0.0944601	-0.237554	0.000779021	0.000241431	0.00802529	0.451184	2.70123e-05	0.569304	0.552474	0.284327		GO:1902936:phosphatidylinositol bisphosphate binding
AGAP011066	aldose reductase		-0.427252	-0.242816	0.66246	-0.23894	-0.691547	-0.208346	0.515769	0.367663	0.268333	0.460707	0.0902861	0.466804	0.0389777	0.498408	0.194374	0.288212	path:aga00040: Pentose and glucuronate interconversions; path:aga00051: Fructose and mannose metabolism; path:aga00052: Galactose metabolism; path:aga00561: Glycerolipid metabolism; path:aga00790: Folate biosynthesis; path:aga01100: Metabolic pathways	GO:0055114:oxidation-reduction process; GO:0016491:oxidoreductase activity; GO:0005829:cytosol; GO:0008106:alcohol dehydrogenase (NADP+) activity; GO:0004032:alditol:NADP+ 1-oxidoreductase activity
AGAP011068	aldose reductase		-0.49371	-0.263042	0.0871973	-0.0185625	-1.04251	-0.101944	0.212172	-0.610422	0.249965	0.464844	0.607418	0.647842	0.00853494	0.598024	0.521474	0.164004	path:aga00040: Pentose and glucuronate interconversions; path:aga00051: Fructose and mannose metabolism; path:aga00052: Galactose metabolism; path:aga00561: Glycerolipid metabolism; path:aga00790: Folate biosynthesis; path:aga01100: Metabolic pathways	GO:0055114:oxidation-reduction process; GO:0016491:oxidoreductase activity; GO:0005829:cytosol; GO:0008106:alcohol dehydrogenase (NADP+) activity; GO:0004032:alditol:NADP+ 1-oxidoreductase activity
AGAP003408	aldose reductase		-0.0997348	0.0906875	-0.49677	-0.0654436	0.464435	-0.0293529	-0.233685	-0.0459652	0.545125	0.556794	0.0449659	0.587849	0.0312647	0.628018	0.339616	0.594551	path:aga00010: Glycolysis / Gluconeogenesis; path:aga00040: Pentose and glucuronate interconversions; path:aga00561: Glycerolipid metabolism; path:aga01100: Metabolic pathways	GO:0055114:oxidation-reduction process; GO:0016491:oxidoreductase activity; GO:0005829:cytosol; GO:0008106:alcohol dehydrogenase (NADP+) activity; GO:0004032:alditol:NADP+ 1-oxidoreductase activity
AGAP008729	alkaline ceramidase		-0.16479	-0.0558402	0.349496	0.0083342	-0.264358	-0.0537874	0.286103	0.0740564	0.33092	0.567889	0.0456154	0.646447	0.0801823	0.574705	0.111898	0.503872	path:aga00600: Sphingolipid metabolism; path:aga01100: Metabolic pathways	GO:0006672:ceramide metabolic process; GO:0016811:hydrolase activity, acting on carbon-nitrogen (but not peptide) bonds, in linear amides; GO:0016021:integral component of membrane; GO:0016020:membrane; GO:0016787:hydrolase activity; GO:0006629:lipid metabolic process
AGAP001684	Alkaline phosphatase		-1.15464	-1.16017	0.322934	-0.190092	1.18017	-1.34053	1.26856	1.19151	0.110138	0.104982	0.534112	0.58873	0.053758	0.106637	0.139832	0.129743	path:aga00730: Thiamine metabolism; path:aga00790: Folate biosynthesis; path:aga01100: Metabolic pathways	GO:0016791:phosphatase activity; GO:0003824:catalytic activity; GO:0004035:alkaline phosphatase activity; GO:0016787:hydrolase activity; GO:0016311:dephosphorylation
AGAP010596	Alkaline phosphatase		-0.114147	-0.152157	0.0279806	0.128433	-0.09942	-0.339383	0.485081	0.551661	0.534833	0.483651	0.631375	0.516588	0.503081	0.208505	0.0684812	0.0313705	path:aga00730: Thiamine metabolism; path:aga00790: Folate biosynthesis; path:aga01100: Metabolic pathways	GO:0016791:phosphatase activity; GO:0003824:catalytic activity; GO:0004035:alkaline phosphatase activity; GO:0016787:hydrolase activity; GO:0016311:dephosphorylation
AGAP011305	Alkaline phosphatase		0.882198	1.33777	-0.18004	-0.757346	-0.703569	-2.05502	-0.370796	-0.459049	0.171721	0.0316038	0.578754	0.225853	0.174983	0.000307581	0.478067	0.373571	path:aga00730: Thiamine metabolism; path:aga00790: Folate biosynthesis; path:aga01100: Metabolic pathways	GO:0016791:phosphatase activity; GO:0003824:catalytic activity; GO:0004035:alkaline phosphatase activity; GO:0016787:hydrolase activity; GO:0016311:dephosphorylation
AGAP011302	alkaline phosphatase		0.68197	0.514222	-0.324587	1.01015	1.36994	-0.246369	0.54189	-0.137628	0.0847727	0.198632	0.384686	0.00742025	3.30759e-05	0.464242	0.175902	0.531252	path:aga00730: Thiamine metabolism; path:aga00790: Folate biosynthesis; path:aga01100: Metabolic pathways	GO:0016791:phosphatase activity; GO:0003824:catalytic activity; GO:0004035:alkaline phosphatase activity; GO:0016020:membrane; GO:0016021:integral component of membrane; GO:0016787:hydrolase activity; GO:0016311:dephosphorylation
AGAP011303	Alkaline phosphatase		0.378819	0.603553	-0.662275	0.480988	0.947801	-0.530482	1.02414	0.133812	0.403382	0.221791	0.188073	0.324777	0.0258166	0.282194	0.0348176	0.561553		GO:0016791:phosphatase activity; GO:0003824:catalytic activity; GO:0004035:alkaline phosphatase activity; GO:0016787:hydrolase activity; GO:0016311:dephosphorylation
AGAP007300	alkaline phosphatase		-0.57261	-0.145653	-0.978894	0.0094416	1.17354	0.0747811	0.0176265	-0.0612258	0.125452	0.546401	0.00550449	0.652132	0.000164251	0.605092	0.646447	0.600913	path:aga00730: Thiamine metabolism; path:aga00790: Folate biosynthesis; path:aga01100: Metabolic pathways	GO:0016791:phosphatase activity; GO:0003824:catalytic activity; GO:0004035:alkaline phosphatase activity; GO:0016311:dephosphorylation
AGAP009049	Chitinase		3.04197	3.78321	-0.293581	1.40906	1.19409	0.652463	0.596505	0.434218	0.00261649	0.000103225	0.584375	0.196457	0.184393	0.47011	0.489823	0.508273	path:aga00520: Amino sugar and nucleotide sugar metabolism; path:aga01100: Metabolic pathways	GO:0004553:hydrolase activity, hydrolyzing O-glycosyl compounds; GO:0008061:chitin binding; GO:0005975:carbohydrate metabolic process; GO:0016787:hydrolase activity; GO:0016798:hydrolase activity, acting on glycosyl bonds; GO:0008152:metabolic process; GO:0005576:extracellular region; GO:0004568:chitinase activity; GO:0006032:chitin catabolic process
AGAP000155	alkylated DNA repair protein alkB homolog		-0.294184	-0.146579	0.292058	-0.208787	0.115287	-0.244941	0.286608	0.644329	0.110623	0.389004	0.112288	0.252167	0.377933	0.188912	0.130078	0.000170263		GO:0055114:oxidation-reduction process; GO:0016491:oxidoreductase activity; GO:0005739:mitochondrion; GO:0005719:nuclear euchromatin; GO:0051213:dioxygenase activity; GO:0008198:ferrous iron binding
AGAP009588	alkylated DNA repair protein alkB homolog 4		-0.0872921	0.0802167	-0.140132	-0.152861	0.102274	-0.11925	-0.146112	0.0554008	0.527599	0.539227	0.426488	0.400375	0.433191	0.466419	0.417936	0.555889		GO:0055114:oxidation-reduction process; GO:0016491:oxidoreductase activity; GO:0070989:oxidative demethylation; GO:0032451:demethylase activity; GO:0070988:demethylation
AGAP003866	alkylated DNA repair protein alkB homolog 6		-0.434032	-0.427965	0.601837	-0.12607	-0.155163	-0.315783	0.716742	0.991059	0.177903	0.182164	0.0638463	0.54671	0.452369	0.332365	0.0276338	0.00137765		GO:0055114:oxidation-reduction process; GO:0016491:oxidoreductase activity
AGAP000760	alkylated DNA repair protein alkB homolog 7		-0.35593	-0.240689	0.635918	-0.113668	-0.253887	-0.287396	0.773826	0.578657	0.320721	0.448571	0.0833635	0.571994	0.353007	0.400926	0.0320928	0.0999931		GO:1902445:regulation of mitochondrial membrane permeability involved in programmed necrotic cell death; GO:0006974:cellular response to DNA damage stimulus; GO:0005759:mitochondrial matrix
AGAP011900	Alkylated DNA repair protein alkB homolog 8		-0.20299	-0.37391	-0.141721	-0.211381	-0.0173698	-0.52072	0.175767	-0.0298005	0.252895	0.029982	0.391001	0.236331	0.621393	0.00155833	0.323705	0.601231		GO:0016300:tRNA (uracil) methyltransferase activity; GO:0030488:tRNA methylation; GO:0008168:methyltransferase activity; GO:0002098:tRNA wobble uridine modification; GO:0055114:oxidation-reduction process; GO:0016491:oxidoreductase activity; GO:0003676:nucleic acid binding
AGAP006414	chitinase		1.21415	0.955446	0.0172547	0.576461	0.787186	0.24031	0.272761	0.483921	0.00011716	0.00359044	0.646054	0.0989185	0.00801904	0.437152	0.398862	0.141061	path:aga00520: Amino sugar and nucleotide sugar metabolism; path:aga01100: Metabolic pathways	GO:0004553:hydrolase activity, hydrolyzing O-glycosyl compounds; GO:0008061:chitin binding; GO:0006030:chitin metabolic process; GO:0005975:carbohydrate metabolic process; GO:0005576:extracellular region; GO:0004568:chitinase activity; GO:0006032:chitin catabolic process; GO:0016787:hydrolase activity; GO:0016798:hydrolase activity, acting on glycosyl bonds; GO:0008152:metabolic process
AGAP004501	allantoicase		-0.29519	-0.303146	-0.0272819	-0.496882	-0.650748	-1.3547	0.781927	-0.219045	0.43863	0.430736	0.64217	0.247055	0.0752198	0.000601863	0.0686986	0.466717	path:aga00230: Purine metabolism; path:aga01100: Metabolic pathways	GO:0004037:allantoicase activity; GO:0000256:allantoin catabolic process
AGAP000239	allantoinase		-1.05496	-1.03805	-0.043408	-0.21375	-0.601454	-1.39036	1.07548	0.850464	0.110486	0.112976	0.641401	0.566836	0.259425	0.0387968	0.129672	0.189988	path:aga00230: Purine metabolism; path:aga01100: Metabolic pathways	GO:0050897:cobalt ion binding; GO:0004038:allantoinase activity; GO:0000256:allantoin catabolic process; GO:0016810:hydrolase activity, acting on carbon-nitrogen (but not peptide) bonds; GO:0016888:endodeoxyribonuclease activity, producing 5'-phosphomonoesters; GO:0016787:hydrolase activity; GO:0008270:zinc ion binding; GO:0005737:cytoplasm; GO:0006145:purine nucleobase catabolic process; GO:0006…
AGAP006529	All-trans and 9-cis		-0.297385	-0.456684	0.543378	-0.205345	-0.364685	-0.246035	0.420604	0.169639	0.223992	0.0571035	0.0211868	0.372068	0.0789301	0.309361	0.0877011	0.388355	path:aga00830: Retinol metabolism; path:aga01100: Metabolic pathways
AGAP001198	chymotrypsin		1.59534	1.56018	0.834265	-0.147271	-0.0421821	-0.189885	0.555448	0.355764	0.000909928	0.00122494	0.110057	0.580826	0.628197	0.555711	0.283282	0.390457		GO:0006508:proteolysis; GO:0004252:serine-type endopeptidase activity
AGAP006530	All-trans/9-cis		0.16994	-0.107098	0.654274	-0.195433	-0.209911	-0.269048	0.590729	0.648903	0.507995	0.570013	0.053974	0.47721	0.382863	0.408744	0.100369	0.053072
AGAP007662	All-trans/9-cis		-0.617631	-0.311091	0.270861	-0.490803	-0.347972	-0.168674	-0.332614	0.134682	0.0424941	0.299037	0.357884	0.111435	0.174357	0.492455	0.305998	0.496646	path:aga00830: Retinol metabolism; path:aga01100: Metabolic pathways	GO:0016020:membrane; GO:0016021:integral component of membrane
AGAP011357	All-trans/9-cis/11-cis		-0.138477	-0.10391	1.05756	-0.0191963	-0.235993	0.398646	0.6345	1.05292	0.514473	0.555434	3.07689e-05	0.641022	0.287402	0.164323	0.0203134	5.85359e-05		GO:0016021:integral component of membrane; GO:0016020:membrane
AGAP008125	all-trans-retinol dehydrogenase (NAD+)		0.0915183	0.0828858	0.51233	0.135632	-0.0913332	-0.12211	0.224103	0.333319	0.558053	0.567676	0.0413305	0.495906	0.508396	0.518249	0.365324	0.16609	path:aga00830: Retinol metabolism	GO:0005811:lipid droplet; GO:0055114:oxidation-reduction process; GO:0016616:oxidoreductase activity, acting on the CH-OH group of donors, NAD or NADP as acceptor
AGAP010232	all-trans-retinol dehydrogenase (NAD+)		-0.0504641	0.108472	0.216093	-0.00777114	-0.175715	-0.369912	0.737359	1.33334	0.613595	0.554015	0.42844	0.652	0.405906	0.230202	0.0122714	1.45763e-06	path:aga00830: Retinol metabolism	GO:0016021:integral component of membrane; GO:0016020:membrane; GO:0055114:oxidation-reduction process; GO:0016616:oxidoreductase activity, acting on the CH-OH group of donors, NAD or NADP as acceptor; GO:0005811:lipid droplet
AGAP000862	alpha 1,3-glucosidase		-0.171173	-0.325805	0.138746	-0.136786	-0.0610574	0.172143	-0.145499	-0.804324	0.285205	0.0393018	0.366312	0.371043	0.499363	0.282323	0.349323	4.60421e-08	path:aga00510: N-Glycan biosynthesis; path:aga01100: Metabolic pathways; path:aga04141: Protein processing in endoplasmic reticulum	GO:0004553:hydrolase activity, hydrolyzing O-glycosyl compounds; GO:0030246:carbohydrate binding; GO:0005975:carbohydrate metabolic process; GO:0003824:catalytic activity; GO:0016787:hydrolase activity; GO:0016798:hydrolase activity, acting on glycosyl bonds; GO:0008152:metabolic process
AGAP006227	alpha esterase		0.263708	0.15424	0.693144	0.00675588	0.0486312	-0.127272	0.78386	0.490396	0.381369	0.515418	0.025968	0.653229	0.599052	0.54536	0.0106783	0.108342		GO:0005615:extracellular space; GO:0052689:carboxylic ester hydrolase activity; GO:0016787:hydrolase activity
AGAP001888	Alpha-(1,6)-fucosyltransferase		-0.137666	-0.262676	-0.418473	0.0144112	0.0762162	-0.0439722	-0.393279	-0.877329	0.348804	0.0833388	0.00343127	0.634029	0.444232	0.578046	0.00672903	2.89959e-10	path:aga00510: N-Glycan biosynthesis; path:aga00513: Various types of N-glycan biosynthesis; path:aga00533: Glycosaminoglycan biosynthesis - keratan sulfate; path:aga01100: Metabolic pathways	GO:0033578:protein glycosylation in Golgi; GO:0008424:glycoprotein 6-alpha-L-fucosyltransferase activity; GO:0032580:Golgi cisterna membrane; GO:0006487:protein N-linked glycosylation; GO:0016021:integral component of membrane; GO:0036071:N-glycan fucosylation; GO:0046921:alpha-(1->6)-fucosyltransferase activity; GO:0005515:protein binding; GO:0016020:membrane; GO:0016740:transferase activity; GO…
AGAP012053	alpha,alpha-trehalase		-0.0293577	-0.114115	-0.194154	0.0619816	0.222169	0.080474	-0.224243	-0.308847	0.584819	0.290909	0.0737359	0.484122	0.0169986	0.416562	0.0359567	0.0028219	path:aga00500: Starch and sucrose metabolism; path:aga01100: Metabolic pathways	GO:0003824:catalytic activity; GO:0005991:trehalose metabolic process; GO:0004555:alpha,alpha-trehalase activity; GO:0016020:membrane; GO:0016021:integral component of membrane; GO:0016787:hydrolase activity; GO:0016798:hydrolase activity, acting on glycosyl bonds; GO:0008152:metabolic process
AGAP002420	alpha-1,2-glucosyltransferase		-0.220715	-0.0621158	0.0501068	0.0443672	0.19433	-0.177366	0.319813	0.430434	0.283126	0.57432	0.592633	0.600678	0.240313	0.364412	0.124379	0.0278205	path:aga00510: N-Glycan biosynthesis; path:aga01100: Metabolic pathways	GO:0004583:dolichyl-phosphate-glucose-glycolipid alpha-glucosyltransferase activity; GO:0006488:dolichol-linked oligosaccharide biosynthetic process; GO:0005789:endoplasmic reticulum membrane; GO:0016021:integral component of membrane; GO:0106073:dolichyl pyrophosphate Glc2Man9GlcNAc2 alpha-1,2-glucosyltransferase activity; GO:0016020:membrane; GO:0016757:transferase activity, transferring glycos…
AGAP003601	alpha-1,2-mannosyltransferase		-0.183187	-0.412033	0.568339	0.0467124	-0.174839	0.234849	0.234764	-0.250281	0.3686	0.0511347	0.00506649	0.599705	0.29373	0.272211	0.272616	0.208671	path:aga00510: N-Glycan biosynthesis; path:aga00513: Various types of N-glycan biosynthesis; path:aga01100: Metabolic pathways	GO:0000030:mannosyltransferase activity; GO:0005783:endoplasmic reticulum; GO:0005789:endoplasmic reticulum membrane; GO:0016757:transferase activity, transferring glycosyl groups; GO:0016021:integral component of membrane; GO:0016020:membrane; GO:0097502:mannosylation
AGAP011324	Alpha-1,2-mannosyltransferase		0.144737	-0.00287524	-0.327705	-0.0572785	0.0643296	-0.00544406	-0.238238	-0.568746	0.498734	0.655737	0.234289	0.603227	0.564317	0.653517	0.363667	0.0310141	path:aga00510: N-Glycan biosynthesis; path:aga00513: Various types of N-glycan biosynthesis; path:aga01100: Metabolic pathways	GO:0004377:GDP-Man:Man3GlcNAc2-PP-Dol alpha-1,2-mannosyltransferase activity; GO:0005789:endoplasmic reticulum membrane; GO:0016021:integral component of membrane; GO:0016020:membrane; GO:0097502:mannosylation; GO:0006487:protein N-linked glycosylation; GO:0006490:oligosaccharide-lipid intermediate biosynthetic process
AGAP001232	alpha-1,3/alpha-1, 6-mannosyltransferase		-0.184196	-0.440493	0.573558	-0.285798	-0.487744	0.0636667	0.377918	-0.00232695	0.412014	0.0713152	0.0149796	0.244138	0.0197229	0.587876	0.12615	0.655683	path:aga00510: N-Glycan biosynthesis; path:aga00513: Various types of N-glycan biosynthesis; path:aga01100: Metabolic pathways	GO:0006490:oligosaccharide-lipid intermediate biosynthetic process; GO:0006486:protein glycosylation; GO:0005783:endoplasmic reticulum; GO:0004378:GDP-Man:Man1GlcNAc2-PP-Dol alpha-1,3-mannosyltransferase activity; GO:0033577:protein glycosylation in endoplasmic reticulum; GO:0000033:alpha-1,3-mannosyltransferase activity; GO:0097502:mannosylation
AGAP000365	alpha-1,3-fucosyltransferase		-0.455005	-0.555021	1.41239	0.0638368	0.276759	0.11515	1.14152	1.40106	0.17696	0.0971463	1.37919e-06	0.607903	0.291086	0.561632	0.000166726	5.62432e-06	path:aga00513: Various types of N-glycan biosynthesis; path:aga01100: Metabolic pathways	GO:0008417:fucosyltransferase activity; GO:0032580:Golgi cisterna membrane; GO:0006486:protein glycosylation; GO:0016020:membrane; GO:0016021:integral component of membrane; GO:0046920:alpha-(1->3)-fucosyltransferase activity; GO:0036065:fucosylation; GO:0016740:transferase activity; GO:0005794:Golgi apparatus; GO:0016757:transferase activity, transferring glycosyl groups
AGAP008946	Alpha-1,3-glucosyltransferase		-0.368112	-0.337261	0.385708	-0.256613	0.00933351	0.234338	0.207748	0.489468	0.187749	0.225391	0.162939	0.336139	0.645842	0.369027	0.409069	0.0614662	path:aga00510: N-Glycan biosynthesis; path:aga01100: Metabolic pathways	GO:0042281:dolichyl pyrophosphate Man9GlcNAc2 alpha-1,3-glucosyltransferase activity; GO:0006490:oligosaccharide-lipid intermediate biosynthetic process; GO:0006487:protein N-linked glycosylation; GO:0006488:dolichol-linked oligosaccharide biosynthetic process; GO:0016758:transferase activity, transferring hexosyl groups; GO:0005783:endoplasmic reticulum; GO:0005789:endoplasmic reticulum membrane…
AGAP003928	Alpha-1,3-glucosyltransferase		-0.104226	-0.212038	0.181693	0.0995178	0.203376	0.219543	0.0919961	-0.215614	0.547014	0.393111	0.438176	0.551869	0.317092	0.378942	0.560423	0.336241	path:aga00510: N-Glycan biosynthesis; path:aga01100: Metabolic pathways	GO:0042281:dolichyl pyrophosphate Man9GlcNAc2 alpha-1,3-glucosyltransferase activity; GO:0042283:dolichyl pyrophosphate Glc1Man9GlcNAc2 alpha-1,3-glucosyltransferase activity; GO:0006490:oligosaccharide-lipid intermediate biosynthetic process; GO:0006487:protein N-linked glycosylation; GO:0016758:transferase activity, transferring hexosyl groups; GO:0005783:endoplasmic reticulum; GO:0005789:endop…
AGAP005347	alpha-1,3-mannosyl-glycoprotein beta-1,2-N-acetylglucosaminyltransferase		-0.0884977	-0.139737	-0.500931	0.187227	0.238997	-0.0202868	-0.0511352	-1.03317	0.559731	0.48928	0.0439128	0.416672	0.244553	0.637549	0.604815	1.58146e-05	path:aga00510: N-Glycan biosynthesis; path:aga00513: Various types of N-glycan biosynthesis; path:aga01100: Metabolic pathways	GO:0006486:protein glycosylation; GO:0008375:acetylglucosaminyltransferase activity; GO:0005794:Golgi apparatus; GO:0006487:protein N-linked glycosylation; GO:0003827:alpha-1,3-mannosylglycoprotein 2-beta-N-acetylglucosaminyltransferase activity
AGAP007168	alpha-1,3-mannosyltransferase		-0.0376384	-0.20355	-0.357434	-0.0110347	0.154654	-0.211433	-0.144015	-0.568119	0.593109	0.1926	0.0150693	0.64016	0.218876	0.162593	0.339616	0.000108845	path:aga00510: N-Glycan biosynthesis; path:aga00513: Various types of N-glycan biosynthesis; path:aga01100: Metabolic pathways	GO:0000030:mannosyltransferase activity; GO:0030176:integral component of endoplasmic reticulum membrane; GO:0016020:membrane; GO:0016021:integral component of membrane; GO:0097502:mannosylation; GO:0005783:endoplasmic reticulum; GO:0006486:protein glycosylation; GO:0052925:dol-P-Man:Man(5)GlcNAc(2)-PP-Dol alpha-1,3-mannosyltransferase activity
AGAP001688	alpha-1,4-N-acetylglucosaminyltransferase EXTL3		0.105752	-0.0928268	0.241368	0.151604	-0.0133013	0.119485	-0.0233994	-0.302324	0.517917	0.538317	0.27715	0.439044	0.636051	0.49582	0.631375	0.151395	path:aga00534: Glycosaminoglycan biosynthesis - heparan sulfate / heparin; path:aga01100: Metabolic pathways	GO:0006486:protein glycosylation; GO:0016757:transferase activity, transferring glycosyl groups; GO:0016021:integral component of membrane; GO:0016020:membrane; GO:0005794:Golgi apparatus
AGAP004397	alpha-1,6-mannosyl-glycoprotein beta-1,2-N-acetylglucosaminyltransferase		0.21017	0.241729	-0.0199284	0.192129	0.0820464	-0.0556888	0.0260458	0.880381	0.457263	0.417911	0.643364	0.47993	0.558886	0.614938	0.638477	0.00494888	path:aga00510: N-Glycan biosynthesis; path:aga00513: Various types of N-glycan biosynthesis; path:aga01100: Metabolic pathways	GO:0009312:oligosaccharide biosynthetic process; GO:0016021:integral component of membrane; GO:0005795:Golgi stack; GO:0008455:alpha-1,6-mannosylglycoprotein 2-beta-N-acetylglucosaminyltransferase activity; GO:0016020:membrane; GO:0016740:transferase activity; GO:0000139:Golgi membrane; GO:0006487:protein N-linked glycosylation
AGAP000102	alpha-1,6-mannosyltransferase		-0.0143434	0.145162	0.15323	-0.0785792	0.0487236	0.119003	-0.0459727	0.293775	0.623944	0.183159	0.161175	0.42198	0.466379	0.270389	0.536347	0.00416745	path:aga00510: N-Glycan biosynthesis; path:aga00513: Various types of N-glycan biosynthesis; path:aga01100: Metabolic pathways	GO:0005788:endoplasmic reticulum lumen; GO:0000030:mannosyltransferase activity; GO:0006487:protein N-linked glycosylation; GO:0006488:dolichol-linked oligosaccharide biosynthetic process; GO:0005783:endoplasmic reticulum; GO:0052824:dolichyl-pyrophosphate Man7GlcNAc2 alpha-1,6-mannosyltransferase activity; GO:0005789:endoplasmic reticulum membrane; GO:0016757:transferase activity, transferring g…
AGAP003521	alpha-2-macroglobulin receptor-associated protein		-0.167459	-0.0785729	0.00379738	-0.138184	-0.101168	0.312041	-0.17561	-0.282381	0.432092	0.566053	0.654384	0.478258	0.477018	0.189412	0.415014	0.196568		GO:0050750:low-density lipoprotein particle receptor binding; GO:0008201:heparin binding; GO:0005783:endoplasmic reticulum; GO:0048019:receptor antagonist activity; GO:2000272:negative regulation of signaling receptor activity
AGAP008632	alpha-aminoadipic semialdehyde synthase		-0.0304725	-0.384821	0.107927	-0.0432606	0.123528	-0.334424	-0.00625991	-0.892606	0.640374	0.351904	0.590384	0.63236	0.540757	0.399505	0.65468	0.0295377	path:aga00310: Lysine degradation; path:aga01100: Metabolic pathways	GO:0055114:oxidation-reduction process; GO:0016491:oxidoreductase activity; GO:0005737:cytoplasm
AGAP011693	CASPL1	CASPL1	0.0921017	-0.0398287	0.708444	0.106064	-0.271961	0.408128	0.388245	0.0761509	0.524498	0.606168	9.7685e-05	0.494026	0.106446	0.0387501	0.0479865	0.517349	path:aga04214: Apoptosis - fly; path:aga04215: Apoptosis - multiple species; path:aga04624: Toll and Imd signaling pathway	GO:0008234:cysteine-type peptidase activity; GO:0006915:apoptotic process; GO:0004197:cysteine-type endopeptidase activity; GO:0006508:proteolysis; GO:0005737:cytoplasm; GO:0097153:cysteine-type endopeptidase activity involved in apoptotic process; GO:0097199:cysteine-type endopeptidase activity involved in apoptotic signaling pathway; GO:0006919:activation of cysteine-type endopeptidase activity…
AGAP002127	alpha-centractin		-0.08951	-0.222756	0.289982	-0.146094	-0.249792	0.172563	0.0149449	-0.356095	0.480166	0.152798	0.0599675	0.333959	0.0602776	0.266117	0.63366	0.0171467		GO:0005869:dynactin complex; GO:0005813:centrosome; GO:0030473:nuclear migration along microtubule; GO:0099738:cell cortex region; GO:0000132:establishment of mitotic spindle orientation; GO:0005623:cell; GO:0106006:microtubule cortical anchor activity
AGAP007158	alpha-crystallin B chain		0.518233	1.24037	0.451267	-0.370098	-0.953163	-0.0761845	1.27553	1.68962	0.182914	0.000391632	0.238891	0.321361	0.00334648	0.605829	0.00022074	1.11948e-06	path:aga04141: Protein processing in endoplasmic reticulum; path:aga04213: Longevity regulating pathway - multiple species	GO:0046872:metal ion binding
AGAP007159	alpha-crystallin B chain		0.518233	1.24037	0.451267	-0.370098	-0.953163	-0.0761845	1.27553	1.68962	0.182914	0.000391632	0.238891	0.321361	0.00334648	0.605829	0.00022074	1.11948e-06	path:aga04141: Protein processing in endoplasmic reticulum; path:aga04213: Longevity regulating pathway - multiple species	GO:0046872:metal ion binding
AGAP005548	alpha-crystallin B chain		0.412565	-0.306913	-0.605925	-0.587585	0.527807	-0.576372	-0.0963766	0.157096	0.43852	0.507763	0.312767	0.335754	0.275241	0.328122	0.618471	0.566428	path:aga04141: Protein processing in endoplasmic reticulum; path:aga04213: Longevity regulating pathway - multiple species	GO:0046872:metal ion binding
AGAP005547	alpha-crystallin B chain		-0.545606	-0.320055	-1.61792	0.333753	1.26907	-0.48244	-0.111874	-0.333202	0.17793	0.392055	4.99438e-06	0.381107	0.000162559	0.228985	0.581881	0.328768	path:aga04141: Protein processing in endoplasmic reticulum; path:aga04213: Longevity regulating pathway - multiple species	GO:0046872:metal ion binding
AGAP007162	alpha-crystallin chain A		-0.447606	0.0296667	1.0815	-0.331604	-0.488608	0.136341	1.36163	2.53012	0.269491	0.639819	0.00483068	0.38491	0.152281	0.564155	0.000227515	3.62019e-12	path:aga04141: Protein processing in endoplasmic reticulum; path:aga04213: Longevity regulating pathway - multiple species	GO:0046872:metal ion binding
AGAP007161	alpha-crystallin chain A		-0.0901792	0.353395	0.806498	-0.259494	-0.33893	0.10594	1.23599	2.14832	0.572443	0.227578	0.00332685	0.354276	0.164612	0.55655	1.2588e-06	7.07782e-17	path:aga04141: Protein processing in endoplasmic reticulum; path:aga04213: Longevity regulating pathway - multiple species	GO:0046872:metal ion binding
AGAP007160	alpha-crystallin chain B		0.0687828	0.257309	0.534453	-0.271186	-1.2918	-0.502669	0.682379	0.477776	0.610525	0.441184	0.162141	0.426639	4.39144e-05	0.189662	0.0708235	0.177578	path:aga04141: Protein processing in endoplasmic reticulum; path:aga04213: Longevity regulating pathway - multiple species	GO:0046872:metal ion binding
AGAP010476	alpha-endosulfine		-0.354721	-0.341092	-0.328196	-0.0759851	-0.0341627	-0.0421325	-0.215082	-0.785972	0.0877011	0.100667	0.116844	0.556021	0.594551	0.604756	0.298729	6.10989e-05		GO:0051301:cell division; GO:0005737:cytoplasm; GO:0004864:protein phosphatase inhibitor activity; GO:0007049:cell cycle; GO:0032515:negative regulation of phosphoprotein phosphatase activity; GO:0035308:negative regulation of protein dephosphorylation
AGAP005846	alpha-galactosidase		-0.890701	-1.15908	0.33744	-2.52535	-1.15197	0.762561	-1.48256	1.19146	0.425318	0.339516	0.578382	0.0670095	0.240771	0.441299	0.233755	0.218413	path:aga00052: Galactose metabolism; path:aga00561: Glycerolipid metabolism; path:aga00600: Sphingolipid metabolism; path:aga00603: Glycosphingolipid biosynthesis - globo and isoglobo series; path:aga01100: Metabolic pathways; path:aga04142: Lysosome	GO:0004553:hydrolase activity, hydrolyzing O-glycosyl compounds; GO:0005975:carbohydrate metabolic process; GO:0003824:catalytic activity; GO:0005737:cytoplasm; GO:0004557:alpha-galactosidase activity; GO:0046477:glycosylceramide catabolic process; GO:0009311:oligosaccharide metabolic process; GO:0016139:glycoside catabolic process; GO:0016787:hydrolase activity; GO:0016798:hydrolase activity, ac…
AGAP011782	CLIPE2	CLIPE2	0.761435	0.866649	1.02727	-0.227124	-0.466909	-0.00378112	0.643066	0.722145	0.0234686	0.00818982	0.00233295	0.44939	0.115507	0.655808	0.0810688	0.0371671		GO:0006508:proteolysis; GO:0004252:serine-type endopeptidase activity
AGAP001308	coiled-coil domain-containing protein 64		0.77485	0.586168	0.423061	0.152657	0.261944	0.380482	0.0851814	-0.0194371	0.000538528	0.0121425	0.0845148	0.462905	0.195777	0.122709	0.560712	0.632264
AGAP007285	alpha-L-fucosidase		-0.17358	-0.440618	-0.17152	0.826728	1.41294	-0.578495	0.375293	-0.0981536	0.54312	0.301567	0.545121	0.0524917	8.712e-05	0.185108	0.364266	0.577833	path:aga00511: Other glycan degradation; path:aga04142: Lysosome	GO:0005764:lysosome; GO:0004560:alpha-L-fucosidase activity; GO:0006004:fucose metabolic process; GO:0005975:carbohydrate metabolic process; GO:0016139:glycoside catabolic process; GO:0016787:hydrolase activity; GO:0016798:hydrolase activity, acting on glycosyl bonds; GO:0008152:metabolic process
AGAP008582	Alpha-mannosidase		0.00073226	-0.306285	-0.296546	-0.216916	0.405455	-0.396209	0.552882	-0.323525	0.658089	0.503668	0.520357	0.564101	0.372686	0.457378	0.363245	0.47681		GO:0004559:alpha-mannosidase activity; GO:0006013:mannose metabolic process; GO:0030246:carbohydrate binding; GO:0005975:carbohydrate metabolic process; GO:0003824:catalytic activity; GO:0046872:metal ion binding; GO:0016787:hydrolase activity; GO:0016798:hydrolase activity, acting on glycosyl bonds; GO:0008152:metabolic process; GO:0005774:vacuolar membrane; GO:0006517:protein deglycosylation
AGAP004032	Alpha-mannosidase		0.173105	0.0656889	-1.11595	0.115985	0.539043	-0.0598342	-0.803453	-0.385468	0.561659	0.624348	0.0223341	0.597304	0.197342	0.627498	0.112482	0.356456	path:aga00511: Other glycan degradation	GO:0004559:alpha-mannosidase activity; GO:0006013:mannose metabolic process; GO:0006491:N-glycan processing; GO:0030246:carbohydrate binding; GO:0000139:Golgi membrane; GO:0005975:carbohydrate metabolic process; GO:0003824:catalytic activity; GO:0046872:metal ion binding; GO:0006517:protein deglycosylation; GO:0016787:hydrolase activity; GO:0016798:hydrolase activity, acting on glycosyl bonds; GO…
AGAP004020	alpha-mannosidase II		0.312989	0.209821	-0.182278	0.0445777	0.127675	0.0045749	0.046169	-0.382347	0.162509	0.333251	0.385533	0.605829	0.409402	0.653382	0.603921	0.0741936	path:aga00510: N-Glycan biosynthesis; path:aga00513: Various types of N-glycan biosynthesis; path:aga01100: Metabolic pathways	GO:0004559:alpha-mannosidase activity; GO:0006013:mannose metabolic process; GO:0006491:N-glycan processing; GO:0030246:carbohydrate binding; GO:0000139:Golgi membrane; GO:0005975:carbohydrate metabolic process; GO:0003824:catalytic activity; GO:0046872:metal ion binding; GO:0006517:protein deglycosylation; GO:0016787:hydrolase activity; GO:0016798:hydrolase activity, acting on glycosyl bonds; GO…
AGAP008414	alpha-methylacyl-CoA racemase		-0.286923	-0.316176	0.798551	-0.285116	-0.439282	0.394083	-0.0171689	0.464673	0.344735	0.306825	0.00757986	0.345123	0.099422	0.21379	0.64476	0.117345	path:aga01100: Metabolic pathways; path:aga04146: Peroxisome	GO:0003824:catalytic activity; GO:0008410:CoA-transferase activity
AGAP009621	alpha-N-acetylgalactosaminidase		-0.0603084	-0.344173	0.17223	0.0165848	-0.191174	0.0388682	0.238871	-0.83704	0.59788	0.197986	0.45475	0.642682	0.341744	0.620536	0.353039	0.00100982	path:aga00603: Glycosphingolipid biosynthesis - globo and isoglobo series; path:aga01100: Metabolic pathways; path:aga04142: Lysosome	GO:0004553:hydrolase activity, hydrolyzing O-glycosyl compounds; GO:0005975:carbohydrate metabolic process; GO:0003824:catalytic activity; GO:0016787:hydrolase activity; GO:0016798:hydrolase activity, acting on glycosyl bonds; GO:0008152:metabolic process; GO:0005737:cytoplasm; GO:0004557:alpha-galactosidase activity; GO:0009311:oligosaccharide metabolic process; GO:0016139:glycoside catabolic pr…
AGAP011750	alpha-N-acetylglucosaminidase		-0.30305	-0.151223	-0.13122	-0.147148	-0.141235	-0.260849	0.383008	0.308747	0.282907	0.49689	0.522137	0.501716	0.444291	0.341208	0.179568	0.230902	path:aga00531: Glycosaminoglycan degradation; path:aga01100: Metabolic pathways; path:aga04142: Lysosome
AGAP003192	alpha-soluble NSF attachment protein		0.0916396	-0.126814	0.495518	-0.173454	-0.616621	0.393876	-0.109123	-0.401254	0.535465	0.476164	0.0168864	0.388917	0.000679448	0.0650645	0.506989	0.0518159		GO:0031201:SNARE complex; GO:0019905:syntaxin binding; GO:0006886:intracellular protein transport; GO:0035494:SNARE complex disassembly; GO:0005483:soluble NSF attachment protein activity; GO:0005774:vacuolar membrane; GO:0005515:protein binding
AGAP002065	alpha-tocopherol transfer protein		0.300282	0.380875	0.367523	-0.115391	-0.200522	0.64511	-0.167347	0.103154	0.247824	0.142387	0.155118	0.526146	0.311499	0.00783128	0.450482	0.506668		GO:1902936:phosphatidylinositol bisphosphate binding
AGAP004785	alpha-tocopherol transfer protein-like		-0.0520266	-0.294463	0.634597	-0.253777	-0.713399	-0.157991	0.44013	-0.214564	0.623421	0.407579	0.102687	0.450688	0.0317202	0.541914	0.25881	0.447823		GO:1902936:phosphatidylinositol bisphosphate binding
AGAP006369	CPR144		0.909825	1.08931	0.620965	-0.0151968	-0.513164	0.146061	-0.278201	0.0328299	0.00712713	0.000833647	0.0595321	0.646868	0.0707349	0.530796	0.380232	0.625307		GO:0042302:structural constituent of cuticle
AGAP002559	alpha-tocopherol transfer protein-like protein		-0.0490254	-0.252534	0.620243	-0.372839	-1.11208	1.02131	-0.172054	-0.632587	0.632181	0.50085	0.19964	0.396355	0.00728651	0.0256256	0.554478	0.152998		GO:1902936:phosphatidylinositol bisphosphate binding
AGAP003733	alpha-tocopherol transfer protein-like protein		-0.509161	-1.19851	0.564334	-0.355936	-0.990451	-0.269152	-0.452732	-0.551554	0.100519	1.43237e-05	0.0684305	0.253333	0.000154044	0.367199	0.15894	0.0701277		GO:1902936:phosphatidylinositol bisphosphate binding
AGAP004762	alpha-tocopherol transfer protein-like protein		0.473841	0.492339	0.505382	0.262483	0.1958	-0.0428954	0.571376	0.420061	0.0567938	0.0461729	0.0413305	0.289789	0.311867	0.614289	0.0192562	0.0811971		GO:1902936:phosphatidylinositol bisphosphate binding
AGAP006000	CPR25		1.01258	1.54191	0.725781	-0.062696	-0.36615	-0.300859	0.816958	1.70881	0.0322313	0.000454979	0.134417	0.623985	0.318822	0.466218	0.0949699	0.000128214		GO:0042302:structural constituent of cuticle
AGAP004108	Amalgam		-0.454602	-0.362338	-1.8621	0.267436	1.35762	0.00338209	-1.00352	-1.66512	0.303001	0.384643	2.6212e-06	0.479571	0.000361174	0.65629	0.0185192	7.20873e-05
AGAP000179	Amidophosphoribosyltransferase		-0.11486	-0.309259	0.246581	-0.232459	-0.290258	-0.771004	0.439558	0.0303099	0.563657	0.347005	0.422374	0.439176	0.281044	0.0188808	0.200794	0.628743	path:aga00230: Purine metabolism; path:aga00250: Alanine, aspartate and glutamate metabolism; path:aga01100: Metabolic pathways	GO:0004044:amidophosphoribosyltransferase activity; GO:0009113:purine nucleobase biosynthetic process; GO:0006189:'de novo' IMP biosynthetic process; GO:0051536:iron-sulfur cluster binding; GO:0009116:nucleoside metabolic process; GO:0046872:metal ion binding; GO:0016740:transferase activity; GO:0016757:transferase activity, transferring glycosyl groups; GO:0006164:purine nucleotide biosynthetic …
AGAP001602	amiloride-sensitive sodium channel, other		-0.12912	-0.543281	0.25771	-0.0873903	-0.846932	0.302384	-0.678246	-0.00223233	0.558741	0.14543	0.450032	0.59732	0.015357	0.394925	0.107698	0.65658		GO:0006814:sodium ion transport; GO:0005272:sodium channel activity; GO:0016020:membrane; GO:0016021:integral component of membrane; GO:0006811:ion transport; GO:0035725:sodium ion transmembrane transport
AGAP007945	amiloride-sensitive sodium channel, other		0.666366	0.971584	-0.127556	0.0282761	0.241343	-0.413246	0.869392	0.845875	0.105475	0.0121863	0.574924	0.641166	0.407285	0.31912	0.0359254	0.0336205		GO:0006814:sodium ion transport; GO:0005272:sodium channel activity; GO:0016020:membrane; GO:0016021:integral component of membrane; GO:0006811:ion transport; GO:0035725:sodium ion transmembrane transport
AGAP009590	amiloride-sensitive sodium channel, other		-0.476998	-0.474605	-0.331488	0.102625	0.255092	-0.289783	0.166405	-0.11583	0.317656	0.313338	0.428701	0.599978	0.42104	0.457122	0.559937	0.571373		GO:0006814:sodium ion transport; GO:0005272:sodium channel activity; GO:0016020:membrane; GO:0006811:ion transport; GO:0016021:integral component of membrane; GO:0035725:sodium ion transmembrane transport
AGAP008378	amiloride-sensitive sodium channel, other		0.631224	0.477675	-0.613115	0.439315	-2.44267	-0.210463	-0.842586	-0.899094	0.283559	0.388273	0.329515	0.438912	0.00102543	0.561486	0.22783	0.161898		GO:0006814:sodium ion transport; GO:0005272:sodium channel activity; GO:0016020:membrane; GO:0016021:integral component of membrane; GO:0006811:ion transport; GO:0035725:sodium ion transmembrane transport
AGAP010430	amiloride-sensitive sodium channel, other		-0.595851	-0.840565	-1.24659	0.327873	0.474662	0.333463	-0.602639	0.291135	0.355471	0.214978	0.11303	0.543442	0.403487	0.510732	0.373107	0.491649		GO:0006814:sodium ion transport; GO:0005272:sodium channel activity; GO:0016020:membrane; GO:0006811:ion transport; GO:0016021:integral component of membrane; GO:0035725:sodium ion transmembrane transport
AGAP000840	amiloride-sensitive sodium channel, other		0.240087	0.757832	-1.83314	0.0289615	0.992339	0.637118	-2.09998	-1.13705	0.531176	0.164806	0.000760816	0.646637	0.0537683	0.235438	5.48738e-05	0.0300138		GO:0006814:sodium ion transport; GO:0005272:sodium channel activity; GO:0016020:membrane; GO:0016021:integral component of membrane; GO:0006811:ion transport; GO:0035725:sodium ion transmembrane transport
AGAP000022	amino acid transporter protein		-0.0357006	-0.195588	0.323217	-0.202301	-0.141653	-0.280645	0.346116	0.456866	0.603684	0.256822	0.0580979	0.242353	0.293998	0.104584	0.0413305	0.00533697	path:aga04150: mTOR signaling pathway	GO:0005975:carbohydrate metabolic process; GO:0003824:catalytic activity; GO:0016021:integral component of membrane; GO:0016020:membrane
AGAP010586	aminoacyl tRNA synthase complex-interacting multifunctional protein 1		-0.502685	-0.308045	0.423506	-0.263523	-0.035044	-0.262106	0.515016	0.800285	0.115848	0.323527	0.187976	0.38051	0.616527	0.382834	0.107377	0.00831669		GO:0000049:tRNA binding; GO:0003723:RNA binding
AGAP005418	aminoacyl tRNA synthase complex-interacting multifunctional protein 2		0.235546	0.112826	0.383542	-0.226041	-0.212546	-0.0431893	0.31771	0.737965	0.22557	0.477912	0.0434834	0.243532	0.185446	0.598857	0.101423	3.89857e-05		GO:0017101:aminoacyl-tRNA synthetase multienzyme complex
AGAP004929	aminoacyl tRNA synthase complex-interacting multifunctional protein 3		-0.590815	-0.43608	0.785089	-0.145693	-0.309239	-0.439524	1.10328	1.4809	0.136563	0.267826	0.0429226	0.554311	0.311237	0.266274	0.0029435	5.61071e-05		GO:0017101:aminoacyl-tRNA synthetase multienzyme complex; GO:0043517:positive regulation of DNA damage response, signal transduction by p53 class mediator
AGAP010350	unspecified product		0.0858653	-0.0838523	2.24388	0.641433	-0.151463	3.1301	0.640889	0.0766598	0.607377	0.608505	2.92791e-10	0.117075	0.503806	1.84967e-20	0.114555	0.592153		GO:0016021:integral component of membrane; GO:0005515:protein binding; GO:0016020:membrane
AGAP009832	CASPS8	CASPS8	-0.128106	0.171367	0.725167	-0.241267	-0.401831	0.722252	0.150883	0.515	0.557421	0.515172	0.0394759	0.440501	0.17643	0.0393317	0.53555	0.122132	path:aga04214: Apoptosis - fly; path:aga04215: Apoptosis - multiple species	GO:0008234:cysteine-type peptidase activity; GO:0004197:cysteine-type endopeptidase activity; GO:0006508:proteolysis; GO:0005737:cytoplasm; GO:0097153:cysteine-type endopeptidase activity involved in apoptotic process; GO:0006915:apoptotic process
AGAP004261	cryptochrome 2		2.0053	1.49974	0.259832	0.125528	-0.133496	0.576298	-0.271198	-0.48989	2.18285e-49	3.04766e-27	0.145176	0.428151	0.324524	0.000352424	0.127349	0.0035217
AGAP007497	CUSOD1	CUSOD1	1.04552	1.22039	1.10782	-0.539801	-1.29183	0.222374	0.0659044	0.421465	0.00104438	8.29647e-05	0.000370216	0.111973	4.40185e-06	0.452502	0.607617	0.183255	path:aga04146: Peroxisome; path:aga04213: Longevity regulating pathway - multiple species	GO:0006801:superoxide metabolic process; GO:0046872:metal ion binding; GO:0005615:extracellular space; GO:0004784:superoxide dismutase activity; GO:0005507:copper ion binding; GO:0019430:removal of superoxide radicals; GO:0005576:extracellular region
AGAP000988	cuticular protein		1.32008	1.34621	-0.235242	-0.0727894	-1.00115	-0.0746648	-0.87533	-3.41634	0.00513063	0.00409648	0.523749	0.621423	0.0276858	0.619861	0.101816	1.21621e-07		GO:0008061:chitin binding; GO:0006030:chitin metabolic process; GO:0005576:extracellular region
AGAP013146	aminopeptidase 5		0.187338	-0.125668	-0.208385	0.196576	0.3988	-0.318539	0.717061	0.0462107	0.443259	0.526171	0.412475	0.43019	0.0928109	0.253654	0.00664656	0.600656		GO:0008237:metallopeptidase activity; GO:0070006:metalloaminopeptidase activity; GO:0006508:proteolysis; GO:0008270:zinc ion binding; GO:0016021:integral component of membrane; GO:0005737:cytoplasm; GO:0043171:peptide catabolic process; GO:0042277:peptide binding; GO:0016020:membrane; GO:0046872:metal ion binding; GO:0016787:hydrolase activity; GO:0008233:peptidase activity; GO:0004177:aminopepti…
AGAP000885	aminopeptidase N		-0.489338	-0.197745	0.583103	-0.194344	0.42386	-0.724295	3.00915	2.13037	0.293907	0.536927	0.219138	0.53981	0.261096	0.126713	5.14142e-15	8.29527e-07	path:aga00480: Glutathione metabolism; path:aga01100: Metabolic pathways	GO:0008237:metallopeptidase activity; GO:0070006:metalloaminopeptidase activity; GO:0006508:proteolysis; GO:0008270:zinc ion binding; GO:0005737:cytoplasm; GO:0043171:peptide catabolic process; GO:0042277:peptide binding; GO:0046872:metal ion binding; GO:0016787:hydrolase activity; GO:0008233:peptidase activity; GO:0004177:aminopeptidase activity
AGAP003751	cuticular protein		0.651602	0.557103	0.322885	0.207303	-0.370025	0.0835528	0.0662447	0.0602159	0.00140168	0.00764434	0.144909	0.33248	0.0494541	0.550974	0.575315	0.559664		GO:0008061:chitin binding; GO:0006030:chitin metabolic process; GO:0005576:extracellular region
AGAP013001	aminopeptidase N		0.245065	0.289329	-0.349461	0.0408026	0.481171	-0.167542	-0.108363	-0.737452	0.425718	0.371497	0.30098	0.627334	0.0976065	0.51167	0.569825	0.0249463	path:aga00480: Glutathione metabolism; path:aga01100: Metabolic pathways	GO:0008237:metallopeptidase activity; GO:0070006:metalloaminopeptidase activity; GO:0006508:proteolysis; GO:0008270:zinc ion binding; GO:0016021:integral component of membrane; GO:0005737:cytoplasm; GO:0043171:peptide catabolic process; GO:0042277:peptide binding; GO:0016020:membrane
AGAP009405	cuticular protein		0.577001	0.681113	0.741201	-0.172722	-0.611552	0.121906	-0.0964898	-0.0489908	0.0135507	0.00276887	0.000919729	0.425441	0.00283646	0.508408	0.5457	0.587793		GO:0008061:chitin binding; GO:0006030:chitin metabolic process; GO:0005576:extracellular region
AGAP012296	cytochrome P450		2.08867	2.20333	0.746005	-0.0691008	0.101103	0.27649	1.05128	1.3897	1.51332e-16	1.93113e-18	0.012513	0.599419	0.524798	0.356005	0.000205945	1.20797e-06		GO:0016705:oxidoreductase activity, acting on paired donors, with incorporation or reduction of molecular oxygen; GO:0004497:monooxygenase activity; GO:0055114:oxidation-reduction process; GO:0005506:iron ion binding; GO:0020037:heme binding; GO:0016021:integral component of membrane; GO:0016020:membrane; GO:0046872:metal ion binding; GO:0016491:oxidoreductase activity
AGAP000328	AMME syndrome candidate gene 1 protein		0.166953	0.02099	-0.470368	-0.0777827	0.0565977	0.00990066	-0.451659	-1.07386	0.439296	0.636425	0.0528453	0.570387	0.566419	0.648144	0.0648805	2.72862e-06
AGAP003989	Ammonium transporter		-0.249572	0.666809	0.465925	-1.44152	-0.873222	0.699581	-0.658664	-0.239638	0.560534	0.316516	0.458914	0.0670573	0.166067	0.317201	0.356528	0.532879		GO:0072488:ammonium transmembrane transport; GO:0008519:ammonium transmembrane transporter activity; GO:0016020:membrane; GO:0005887:integral component of plasma membrane; GO:0016021:integral component of membrane; GO:0015696:ammonium transport
AGAP002011	ammonium transporter Rh		-0.530629	-0.30422	0.96776	0.157718	0.318768	0.065078	0.274351	2.36302	0.139965	0.367441	0.00764137	0.53375	0.273487	0.61509	0.432494	5.41301e-13		GO:0072488:ammonium transmembrane transport; GO:0008519:ammonium transmembrane transporter activity; GO:0016020:membrane; GO:0005887:integral component of plasma membrane; GO:0016021:integral component of membrane; GO:0015696:ammonium transport
AGAP013490	cytochrome P450		1.90207	1.67292	1.02502	-0.13655	-0.00178455	-0.0521298	0.862469	0.590063	5.69908e-07	1.72952e-05	0.0145735	0.57106	0.656887	0.627407	0.0446498	0.150846		GO:0016705:oxidoreductase activity, acting on paired donors, with incorporation or reduction of molecular oxygen; GO:0004497:monooxygenase activity; GO:0055114:oxidation-reduction process; GO:0005506:iron ion binding; GO:0020037:heme binding; GO:0046872:metal ion binding; GO:0016491:oxidoreductase activity
AGAP008022	cytochrome P450		1.83822	1.15729	0.64621	0.0171448	0.151807	0.73233	0.105746	0.331816	7.59286e-06	0.00905958	0.169661	0.649173	0.523853	0.117609	0.597968	0.377321		GO:0016705:oxidoreductase activity, acting on paired donors, with incorporation or reduction of molecular oxygen; GO:0004497:monooxygenase activity; GO:0055114:oxidation-reduction process; GO:0005506:iron ion binding; GO:0020037:heme binding; GO:0046872:metal ion binding; GO:0016491:oxidoreductase activity
AGAP008545	AMP dependent ligase		-0.240577	-0.171185	0.463345	-0.374349	-0.221034	-0.590608	0.105185	-0.661468	0.514378	0.560272	0.307284	0.385475	0.452061	0.204566	0.598335	0.13595	path:aga00130: Ubiquinone and other terpenoid-quinone biosynthesis; path:aga01100: Metabolic pathways	GO:0003824:catalytic activity
AGAP009159	AMP dependent ligase		0.682729	0.578148	0.309622	-0.146049	0.0777003	-0.322252	0.372753	-0.0467641	0.0833635	0.145935	0.397081	0.553883	0.579914	0.384345	0.33265	0.618149	path:aga00130: Ubiquinone and other terpenoid-quinone biosynthesis; path:aga01100: Metabolic pathways	GO:0003824:catalytic activity
AGAP008544	AMP dependent ligase		-0.17074	-0.241813	0.106526	-0.376884	-0.383996	-0.223903	0.245031	-0.0381641	0.460631	0.351885	0.544826	0.163636	0.0949969	0.377267	0.353331	0.610681		GO:0003824:catalytic activity
AGAP001446	AMP-activated protein kinase, gamma regulatory subunit		0.073381	-0.0610109	-0.329822	-0.0387611	0.0382937	-0.0177901	-0.243779	-0.973617	0.542581	0.563996	0.0675475	0.601861	0.574268	0.633148	0.184069	3.76951e-09	path:aga04068: FoxO signaling pathway; path:aga04213: Longevity regulating pathway - multiple species	GO:0032559:adenyl ribonucleotide binding; GO:0071900:regulation of protein serine/threonine kinase activity
AGAP002207	cytochrome P450		1.81124	1.70403	-0.784429	0.916095	0.0770333	-0.635342	-0.305457	-0.471756	0.0132615	0.02039	0.337517	0.268196	0.625097	0.39654	0.563915	0.458898		GO:0016705:oxidoreductase activity, acting on paired donors, with incorporation or reduction of molecular oxygen; GO:0004497:monooxygenase activity; GO:0055114:oxidation-reduction process; GO:0005506:iron ion binding; GO:0020037:heme binding; GO:0046872:metal ion binding; GO:0016491:oxidoreductase activity
AGAP002870	cytochrome P450		1.71142	1.66194	1.20924	0.253749	0.640115	0.236294	1.40336	1.36301	0.0412322	0.0473639	0.162968	0.570022	0.302747	0.585565	0.0951984	0.084023		GO:0016705:oxidoreductase activity, acting on paired donors, with incorporation or reduction of molecular oxygen; GO:0004497:monooxygenase activity; GO:0055114:oxidation-reduction process; GO:0005506:iron ion binding; GO:0020037:heme binding; GO:0016021:integral component of membrane; GO:0016020:membrane; GO:0046872:metal ion binding; GO:0016491:oxidoreductase activity
AGAP002790	amyloid beta A4 protein		0.516472	0.679769	-0.430497	0.403038	0.342743	-0.0670269	-0.0952651	1.18814	0.252933	0.133551	0.329761	0.353565	0.322559	0.619626	0.602459	0.00541448		GO:0008201:heparin binding; GO:0016021:integral component of membrane; GO:0046914:transition metal ion binding
AGAP005544	amyloid beta precursor protein binding protein 1		-0.302665	-0.358317	0.402327	-0.110647	-0.0735249	-0.221687	0.548084	0.493991	0.260915	0.186635	0.139952	0.540614	0.547186	0.384977	0.0400947	0.0569469		GO:0008641:ubiquitin-like modifier activating enzyme activity; GO:0045116:protein neddylation; GO:0019781:NEDD8 activating enzyme activity; GO:0005737:cytoplasm; GO:0032446:protein modification by small protein conjugation
AGAP012230	amyrel		-0.143554	0.197523	1.36035	-0.607032	0.0116732	-0.275956	1.63905	3.33587	0.563749	0.519508	0.00106194	0.159054	0.648227	0.48067	7.62133e-05	3.39233e-18	path:aga00500: Starch and sucrose metabolism; path:aga01100: Metabolic pathways	GO:0043169:cation binding; GO:0005975:carbohydrate metabolic process; GO:0003824:catalytic activity; GO:0016787:hydrolase activity; GO:0016798:hydrolase activity, acting on glycosyl bonds; GO:0008152:metabolic process; GO:0004556:alpha-amylase activity; GO:0103025:alpha-amylase activity (releasing maltohexaose)
AGAP002205	cytochrome P450		1.54533	1.67317	0.692074	0.203863	-0.0925542	-0.631593	1.26302	0.791766	5.9738e-08	2.39105e-09	0.0480588	0.474109	0.549815	0.0892718	0.000168982	0.0255376		GO:0016705:oxidoreductase activity, acting on paired donors, with incorporation or reduction of molecular oxygen; GO:0055114:oxidation-reduction process; GO:0005506:iron ion binding; GO:0020037:heme binding; GO:0046872:metal ion binding; GO:0016491:oxidoreductase activity; GO:0004497:monooxygenase activity
AGAP002339	AN1-type zinc finger protein 2B		0.43409	0.145026	0.369861	-0.238283	-0.33509	0.941641	-0.208062	0.0489827	0.128137	0.505333	0.197142	0.37475	0.159309	0.000246382	0.416682	0.597233		GO:0008270:zinc ion binding; GO:0046872:metal ion binding
AGAP000374	anaphase-promoting complex subunit 1		-0.0430755	-0.0804218	-0.378447	0.170126	0.408912	-0.225542	-0.0262527	-0.503412	0.620841	0.584447	0.20759	0.483053	0.106772	0.40812	0.635896	0.0785336	path:aga04120: Ubiquitin mediated proteolysis	GO:0005680:anaphase-promoting complex; GO:0031145:anaphase-promoting complex-dependent catabolic process; GO:0070979:protein K11-linked ubiquitination; GO:0007091:metaphase/anaphase transition of mitotic cell cycle
AGAP011799	Anaphase-promoting complex subunit 10		-0.267641	-0.000788835	-0.579323	-0.0505262	0.479599	-0.0854799	-0.291593	0.257544	0.278835	0.657437	0.0171966	0.606541	0.0262964	0.559079	0.251441	0.242278	path:aga04120: Ubiquitin mediated proteolysis	GO:0031145:anaphase-promoting complex-dependent catabolic process; GO:0051301:cell division; GO:0005680:anaphase-promoting complex; GO:0070979:protein K11-linked ubiquitination; GO:0007049:cell cycle
AGAP005048	anaphase-promoting complex subunit 2		0.0608719	-0.0588082	-0.19031	-0.00526996	0.220596	-0.325834	0.229305	0.392782	0.579442	0.581991	0.357262	0.652375	0.211537	0.130078	0.28963	0.0558873	path:aga04120: Ubiquitin mediated proteolysis	GO:0005680:anaphase-promoting complex; GO:0031625:ubiquitin protein ligase binding; GO:0006511:ubiquitin-dependent protein catabolic process
AGAP007690	anaphase-promoting complex subunit 3		0.174438	-0.00159772	-0.733411	0.222552	0.391288	0.0450519	-0.393997	-0.803326	0.467674	0.656991	0.0069884	0.401259	0.108459	0.617535	0.171499	0.00309744	path:aga04120: Ubiquitin mediated proteolysis	GO:0005515:protein binding; GO:0005737:cytoplasm; GO:0061630:ubiquitin protein ligase activity; GO:0016567:protein ubiquitination; GO:0051301:cell division; GO:0031145:anaphase-promoting complex-dependent catabolic process; GO:0045842:positive regulation of mitotic metaphase/anaphase transition; GO:0005680:anaphase-promoting complex; GO:0007091:metaphase/anaphase transition of mitotic cell cycle
AGAP002345	anaphase-promoting complex subunit 4		-0.28852	-0.333957	-0.213842	0.03822	0.421846	-0.0932771	0.0686381	-0.0481097	0.175295	0.11303	0.313627	0.611944	0.0209481	0.530327	0.569597	0.578849	path:aga04120: Ubiquitin mediated proteolysis	GO:0031145:anaphase-promoting complex-dependent catabolic process; GO:0005680:anaphase-promoting complex; GO:0030071:regulation of mitotic metaphase/anaphase transition; GO:0045842:positive regulation of mitotic metaphase/anaphase transition; GO:0070979:protein K11-linked ubiquitination; GO:0034399:nuclear periphery; GO:0005515:protein binding
AGAP005578	anaphase-promoting complex subunit 5		0.189376	0.13358	-0.508724	0.0151182	0.671072	0.0564822	-0.335621	-0.577886	0.504215	0.55619	0.172943	0.648113	0.034043	0.618533	0.347748	0.101396	path:aga04120: Ubiquitin mediated proteolysis	GO:0005680:anaphase-promoting complex; GO:0061630:ubiquitin protein ligase activity; GO:0031145:anaphase-promoting complex-dependent catabolic process; GO:0045842:positive regulation of mitotic metaphase/anaphase transition; GO:0070979:protein K11-linked ubiquitination
AGAP004623	anaphase-promoting complex subunit 6		-0.300348	-0.0599134	-0.0660455	0.119178	0.302742	-0.337269	0.488114	0.899382	0.0498683	0.547564	0.537673	0.407731	0.0235634	0.0274087	0.000883377	1.39945e-10	path:aga04120: Ubiquitin mediated proteolysis	GO:0005515:protein binding; GO:0005737:cytoplasm; GO:0061630:ubiquitin protein ligase activity; GO:0016567:protein ubiquitination; GO:0051301:cell division; GO:0031145:anaphase-promoting complex-dependent catabolic process; GO:0045842:positive regulation of mitotic metaphase/anaphase transition; GO:0005680:anaphase-promoting complex; GO:0007091:metaphase/anaphase transition of mitotic cell cycle
AGAP003902	anaphase-promoting complex subunit 7		0.0472245	0.0159547	-0.254151	0.00716994	0.250647	-0.136543	0.0722797	0.0689809	0.582581	0.634082	0.149529	0.648054	0.092305	0.394476	0.540614	0.510855	path:aga04120: Ubiquitin mediated proteolysis	GO:0005515:protein binding; GO:0005737:cytoplasm; GO:0061630:ubiquitin protein ligase activity; GO:0016567:protein ubiquitination; GO:0051301:cell division; GO:0031145:anaphase-promoting complex-dependent catabolic process; GO:0045842:positive regulation of mitotic metaphase/anaphase transition; GO:0005680:anaphase-promoting complex; GO:0007091:metaphase/anaphase transition of mitotic cell cycle
AGAP009880	anaphase-promoting complex subunit 8		-0.236508	0.0324967	-0.898322	0.0730315	0.793017	-0.177658	-0.115589	-0.0543334	0.407041	0.631235	0.00203679	0.596323	0.0027331	0.481148	0.553701	0.597015	path:aga04120: Ubiquitin mediated proteolysis	GO:0005680:anaphase-promoting complex; GO:0030071:regulation of mitotic metaphase/anaphase transition; GO:0005515:protein binding; GO:0005737:cytoplasm; GO:0061630:ubiquitin protein ligase activity; GO:0016567:protein ubiquitination; GO:0051301:cell division; GO:0031145:anaphase-promoting complex-dependent catabolic process; GO:0045842:positive regulation of mitotic metaphase/anaphase transition;…
AGAP012070	anaplastic lymphoma kinase		0.629894	0.708032	-0.304851	0.255993	0.168303	0.325388	-0.581328	0.857744	0.225521	0.173249	0.476219	0.510978	0.524585	0.459975	0.261768	0.0805262		GO:0004713:protein tyrosine kinase activity; GO:0004714:transmembrane receptor protein tyrosine kinase activity; GO:0007169:transmembrane receptor protein tyrosine kinase signaling pathway; GO:0006468:protein phosphorylation; GO:0004672:protein kinase activity; GO:0016020:membrane; GO:0005524:ATP binding; GO:0005515:protein binding; GO:0016021:integral component of membrane; GO:0018108:peptidyl-t…
AGAP003803	anastral spindle 1		0.467149	0.258965	-0.431252	0.188774	0.314996	0.375118	-0.667175	-0.681031	0.255108	0.459435	0.292126	0.524508	0.320678	0.342681	0.106005	0.0824598		GO:0005813:centrosome
AGAP007622	ANCE1		0.250424	-0.753877	0.720616	0.337493	0.0882423	-0.0193532	0.468803	1.32231	0.501362	0.134793	0.167837	0.433689	0.587868	0.649283	0.359996	0.00505675		GO:0004180:carboxypeptidase activity; GO:0008241:peptidyl-dipeptidase activity; GO:0005615:extracellular space; GO:0008237:metallopeptidase activity; GO:0016020:membrane; GO:0006508:proteolysis; GO:0005886:plasma membrane; GO:0046872:metal ion binding; GO:0008238:exopeptidase activity; GO:0016787:hydrolase activity; GO:0008233:peptidase activity
AGAP009751	ANCE2		-0.0997882	-0.0969019	-1.17133	0.0323917	0.819643	-0.379798	-0.258424	-0.790685	0.571126	0.574281	4.37922e-05	0.632239	0.0024809	0.23699	0.388247	0.00945121		GO:0008241:peptidyl-dipeptidase activity; GO:0008237:metallopeptidase activity; GO:0016020:membrane; GO:0006508:proteolysis; GO:0046872:metal ion binding; GO:0016787:hydrolase activity; GO:0008233:peptidase activity; GO:0004180:carboxypeptidase activity; GO:0005886:plasma membrane; GO:0008238:exopeptidase activity; GO:0008239:dipeptidyl-peptidase activity; GO:0005615:extracellular space
AGAP009752	ANCE3		-0.254317	-0.648892	0.581933	0.381881	-0.0511772	-0.0453271	0.620243	-1.26624	0.459563	0.107811	0.1535	0.332204	0.609589	0.629328	0.128199	0.00114768		GO:0004180:carboxypeptidase activity; GO:0008241:peptidyl-dipeptidase activity; GO:0008237:metallopeptidase activity; GO:0016020:membrane; GO:0006508:proteolysis; GO:0046872:metal ion binding; GO:0016787:hydrolase activity; GO:0008233:peptidase activity; GO:0005886:plasma membrane; GO:0008238:exopeptidase activity; GO:0008239:dipeptidyl-peptidase activity; GO:0005615:extracellular space
AGAP009754	ANCE4		-0.86548	-0.698153	-0.728309	0.266112	0.489732	-0.0878036	-0.204519	0.172505	0.0836106	0.158124	0.155037	0.50267	0.238463	0.610373	0.541774	0.527758		GO:0004180:carboxypeptidase activity; GO:0008241:peptidyl-dipeptidase activity; GO:0008239:dipeptidyl-peptidase activity; GO:0005615:extracellular space; GO:0008237:metallopeptidase activity; GO:0016020:membrane; GO:0006508:proteolysis; GO:0005886:plasma membrane; GO:0046872:metal ion binding; GO:0008238:exopeptidase activity; GO:0016787:hydrolase activity; GO:0008233:peptidase activity
AGAP009755	ANCE5		-0.653289	-0.80659	0.863964	0.308882	0.676952	-0.98765	2.23156	2.17235	0.349323	0.263851	0.302208	0.545103	0.270415	0.303331	0.0124794	0.0109523		GO:0008241:peptidyl-dipeptidase activity; GO:0008237:metallopeptidase activity; GO:0016020:membrane; GO:0006508:proteolysis; GO:0046872:metal ion binding; GO:0016787:hydrolase activity; GO:0008233:peptidase activity; GO:0004180:carboxypeptidase activity; GO:0005886:plasma membrane; GO:0008238:exopeptidase activity; GO:0008239:dipeptidyl-peptidase activity; GO:0005615:extracellular space
AGAP009756	ANCE6		-0.275286	0.431579	-0.256813	0.406182	-1.50856	0.037061	-0.596253	-0.982398	0.572009	0.506525	0.579032	0.522037	0.0805505	0.647472	0.45474	0.250285		GO:0008241:peptidyl-dipeptidase activity; GO:0008237:metallopeptidase activity; GO:0016020:membrane; GO:0006508:proteolysis; GO:0046872:metal ion binding; GO:0016787:hydrolase activity; GO:0008233:peptidase activity; GO:0004180:carboxypeptidase activity; GO:0005886:plasma membrane; GO:0008238:exopeptidase activity; GO:0008239:dipeptidyl-peptidase activity; GO:0005615:extracellular space
AGAP009757	ANCE7		-0.157226	-0.432952	0.687231	0.10377	-0.129498	-0.179073	1.34013	0.939576	0.494874	0.140185	0.0159024	0.558694	0.470686	0.472325	1.54201e-07	0.000754619		GO:0008241:peptidyl-dipeptidase activity; GO:0008237:metallopeptidase activity; GO:0016020:membrane; GO:0006508:proteolysis; GO:0046872:metal ion binding; GO:0016787:hydrolase activity; GO:0008233:peptidase activity; GO:0004180:carboxypeptidase activity; GO:0005886:plasma membrane; GO:0008238:exopeptidase activity; GO:0008239:dipeptidyl-peptidase activity; GO:0005615:extracellular space
AGAP007982	ANCE8		0.595506	0.462786	0.476461	-0.159579	-1.06983	0.32511	-0.0331812	0.174932	0.0791233	0.176967	0.172792	0.520744	0.000323528	0.333655	0.633833	0.462822		GO:0004180:carboxypeptidase activity; GO:0008241:peptidyl-dipeptidase activity; GO:0008237:metallopeptidase activity; GO:0016020:membrane; GO:0006508:proteolysis; GO:0046872:metal ion binding; GO:0016787:hydrolase activity; GO:0008233:peptidase activity; GO:0005886:plasma membrane; GO:0008238:exopeptidase activity; GO:0008239:dipeptidyl-peptidase activity; GO:0005615:extracellular space
AGAP006049	cytochrome P450		1.49987	1.35927	0.733997	-0.402836	-1.38654	0.163652	-0.610476	-0.379407	0.000281262	0.00119213	0.103095	0.350645	0.000250612	0.556021	0.18379	0.326407		GO:0016705:oxidoreductase activity, acting on paired donors, with incorporation or reduction of molecular oxygen; GO:0004497:monooxygenase activity; GO:0055114:oxidation-reduction process; GO:0005506:iron ion binding; GO:0020037:heme binding; GO:0046872:metal ion binding; GO:0016491:oxidoreductase activity
AGAP002094	ancient conserved domain-containing protein 2		0.650497	0.403932	-0.761903	0.323029	0.571893	0.187412	-0.528865	-0.99378	0.158825	0.358211	0.0972073	0.431009	0.139619	0.54073	0.250055	0.0234646		GO:0016020:membrane; GO:0016021:integral component of membrane; GO:0055085:transmembrane transport; GO:0005886:plasma membrane; GO:0022857:transmembrane transporter activity
AGAP002869	cytochrome P450		1.23332	0.856027	0.444639	0.472383	0.146268	-0.183731	0.947861	0.591704	0.00141815	0.0357541	0.28348	0.257625	0.512475	0.530139	0.0184569	0.133267		GO:0016705:oxidoreductase activity, acting on paired donors, with incorporation or reduction of molecular oxygen; GO:0004497:monooxygenase activity; GO:0055114:oxidation-reduction process; GO:0005506:iron ion binding; GO:0020037:heme binding; GO:0046872:metal ion binding; GO:0016491:oxidoreductase activity
AGAP011401	Angel homolog 2 (Drosophila)		-0.255139	-0.198867	0.416765	-0.171056	-0.170379	-0.178755	0.589944	0.701451	0.375479	0.450667	0.177384	0.487201	0.415846	0.478856	0.0519683	0.0162895		GO:0090503:RNA phosphodiester bond hydrolysis, exonucleolytic; GO:0000175:3'-5'-exoribonuclease activity
AGAP000806	Angiopoietin-like 1, FREP40		-0.618809	-0.616465	0.680259	-0.454469	-0.380872	-0.845324	1.30867	1.35654	0.162968	0.164513	0.124343	0.297387	0.275732	0.052025	0.00137481	0.00110486
AGAP010715	Anillin/rhotekin		-0.00683546	0.0239517	-1.03197	0.195489	0.820819	-0.142648	-0.50448	-1.28071	0.655055	0.646743	0.0425927	0.552163	0.0640904	0.582437	0.320963	0.00994338		:; GO:0030865:cortical cytoskeleton organization; GO:0000281:mitotic cytokinesis; GO:0017049:GTP-Rho binding; GO:0000915:actomyosin contractile ring assembly; GO:0031106:septin ring organization; GO:1904498:protein localization to mitotic actomyosin contractile ring; GO:0005826:actomyosin contractile ring
AGAP011590	Anionic trypsin-1 precursor		-0.771977	-0.770585	0.844316	-0.428048	-0.0995672	-0.107912	0.573205	0.319747	0.102115	0.102772	0.0717326	0.347193	0.573988	0.597483	0.227408	0.392919	path:aga04080: Neuroactive ligand-receptor interaction	GO:0006508:proteolysis; GO:0004252:serine-type endopeptidase activity; GO:0016787:hydrolase activity; GO:0008233:peptidase activity; GO:0008236:serine-type peptidase activity
AGAP002272	ankyrin		0.389756	0.507218	0.15889	0.289651	0.0892496	-0.0197096	0.258181	1.59312	0.226199	0.113784	0.510882	0.348916	0.545032	0.642923	0.390217	4.56731e-08	path:aga04624: Toll and Imd signaling pathway	GO:0005515:protein binding; GO:0007165:signal transduction
AGAP002243	ankyrin repeat and FYVE domain-containing protein 1		0.0461781	-0.0799544	-0.00908964	-0.0829007	0.0920947	0.123643	-0.0870291	-0.359231	0.551332	0.450106	0.639531	0.441869	0.325277	0.304451	0.429009	0.00202321		GO:0046872:metal ion binding; GO:0005515:protein binding
AGAP012957	cytochrome P450		1.01546	0.911892	0.240335	-0.0403431	-1.18246	-0.757692	0.526046	0.0204859	1.51918e-05	0.000133836	0.353733	0.619365	1.11186e-07	0.00297879	0.0525141	0.633596		GO:0016705:oxidoreductase activity, acting on paired donors, with incorporation or reduction of molecular oxygen; GO:0004497:monooxygenase activity; GO:0055114:oxidation-reduction process; GO:0005506:iron ion binding; GO:0020037:heme binding; GO:0046872:metal ion binding; GO:0016491:oxidoreductase activity
AGAP000213	ankyrin repeat and SOCS box protein 17		-1.7721	-1.36095	0.827308	-0.356504	0.629945	-0.174614	0.53074	4.38739	0.0245124	0.0832388	0.320944	0.532293	0.308735	0.606124	0.472732	8.43584e-10		GO:0035556:intracellular signal transduction
AGAP009205	ankyrin repeat domain 39		-0.00604472	0.338746	-0.142128	-0.0985499	0.254224	-0.0205588	0.0271425	0.775223	0.649312	0.0340049	0.376629	0.479869	0.0771553	0.626075	0.617218	1.71478e-07		GO:0005515:protein binding
AGAP009954	ankyrin repeat domain-containing protein 13C		-0.135911	-0.165363	-0.148043	0.196089	0.262144	-0.0994741	0.132559	-0.277999	0.373309	0.298729	0.350095	0.233699	0.0613008	0.467866	0.389661	0.0785885		GO:0006621:protein retention in ER lumen; GO:0005102:signaling receptor binding; GO:0005783:endoplasmic reticulum; GO:0010869:regulation of receptor biosynthetic process; GO:0005737:cytoplasm
AGAP010677	ankyrin repeat domain-containing protein 13D		0.233573	0.0922936	-0.182669	-0.0222804	0.010832	0.247877	-0.321712	-0.326882	0.261587	0.528675	0.3596	0.630711	0.638953	0.232425	0.123823	0.098072		GO:0005515:protein binding; GO:0005737:cytoplasm
AGAP003519	ankyrin repeat domain-containing protein 17		0.416075	0.174831	-0.989196	0.224497	0.38493	0.148345	-0.805327	-1.16016	0.445574	0.581526	0.11375	0.557132	0.387494	0.59458	0.200364	0.0518842		GO:0003723:RNA binding; GO:0003676:nucleic acid binding; GO:0005515:protein binding
AGAP009428	ankyrin repeat domain-containing protein 29		0.205701	0.516097	-0.250367	0.0085406	0.231738	-0.0406368	-0.220619	0.868069	0.548954	0.314878	0.516244	0.654288	0.467954	0.6379	0.538457	0.0654769		GO:0005515:protein binding
AGAP006048	cytochrome P450		0.908944	0.943508	0.19389	-0.185235	-0.97546	-0.0823513	-0.391993	-0.548306	0.000802129	0.000443787	0.450106	0.460624	9.24598e-05	0.581881	0.196946	0.0569192		GO:0016705:oxidoreductase activity, acting on paired donors, with incorporation or reduction of molecular oxygen; GO:0004497:monooxygenase activity; GO:0055114:oxidation-reduction process; GO:0005506:iron ion binding; GO:0020037:heme binding; GO:0016021:integral component of membrane; GO:0016020:membrane; GO:0046872:metal ion binding; GO:0016491:oxidoreductase activity
AGAP012141	ankyrin repeat-rich membrane spanning protein		-0.123168	-0.326241	-0.399408	0.0664668	-0.197605	-0.100365	-0.444412	-1.06466	0.554612	0.320351	0.234755	0.606084	0.400457	0.575267	0.188098	0.000741893		GO:0005515:protein binding; GO:0016020:membrane; GO:0016021:integral component of membrane
AGAP006938	ANM7_ANOGA		-0.138684	0.00205118	0.0441575	-0.255916	0.0194031	-0.219716	0.0610184	0.122421	0.369578	0.655146	0.583796	0.115404	0.612158	0.1772	0.554832	0.363609		GO:0006479:protein methylation; GO:0008168:methyltransferase activity; GO:0006355:regulation of transcription, DNA-templated; GO:0005829:cytosol; GO:0035242:protein-arginine omega-N asymmetric methyltransferase activity; GO:0018216:peptidyl-arginine methylation; GO:0035241:protein-arginine omega-N monomethyltransferase activity; GO:0035243:protein-arginine omega-N symmetric methyltransferase acti…
AGAP005612	unspecified product		-0.327213	-1.18811	2.15802	-0.113846	-0.473026	2.63866	0.814489	0.766957	0.478308	0.029903	1.46793e-05	0.604756	0.284315	3.81323e-08	0.147833	0.145195
AGAP009995	anoctamin 10		0.261757	0.376786	-0.333525	0.21339	0.278812	0.072131	0.119174	1.46791	0.472554	0.363413	0.423246	0.52232	0.393428	0.616526	0.586609	0.000271298		GO:0016021:integral component of membrane; GO:0016020:membrane
AGAP010474	anoctamin 5		-0.106159	-0.442822	0.238491	0.170428	-0.00554408	0.0160893	1.20821	1.01357	0.588298	0.281769	0.488838	0.541497	0.653906	0.648938	0.0017275	0.0095361		GO:0046983:protein dimerization activity; GO:0016021:integral component of membrane; GO:0016020:membrane
AGAP000095	anoctamin 5		0.00418073	-0.00626066	0.0384603	-0.210131	-0.347768	-0.0701219	-0.244197	0.109284	0.651418	0.647708	0.587068	0.155662	0.00543332	0.517404	0.0983042	0.36579		GO:0046983:protein dimerization activity; GO:0016021:integral component of membrane; GO:0016020:membrane
AGAP009776	anoctamin-10		0.252351	0.211691	-0.197416	0.0999803	0.0583646	-0.245688	0.357296	-0.145491	0.0898893	0.155743	0.196457	0.44798	0.496646	0.101242	0.0144524	0.285002		GO:0016020:membrane; GO:0016021:integral component of membrane
AGAP009974	Anopheline antiplatelet protein		0.188202	1.00663	0.610465	-0.0530352	-0.209895	-0.479385	1.11353	2.59089	0.522557	0.00942151	0.135301	0.624348	0.435978	0.240714	0.0035921	1.05073e-12		GO:0016020:membrane; GO:0016021:integral component of membrane
AGAP007976	antennae-specific protein		-0.135172	-0.62217	0.16088	0.17747	-0.58316	0.634525	-1.75357	0.131235	0.625427	0.480276	0.619551	0.61543	0.424382	0.474103	0.112124	0.616337
AGAP004660	Antennapedia homeotic protein		0.0234995	0.155384	0.913284	0.162763	-0.120613	0.165389	0.695351	1.31974	0.640631	0.522598	0.00534174	0.51551	0.510144	0.519109	0.0410189	2.8188e-05		GO:0006355:regulation of transcription, DNA-templated; GO:0007275:multicellular organism development; GO:0003677:DNA binding; GO:0043565:sequence-specific DNA binding; GO:0003700:DNA-binding transcription factor activity; GO:0005634:nucleus; GO:0000122:negative regulation of transcription by RNA polymerase II; GO:0000980:GO_0000980; GO:0009952:anterior/posterior pattern specification; GO:0000981:…
AGAP009816	anterior pharynx defective 1		-0.495957	-0.50398	1.01651	-0.185127	-0.476888	0.0660452	0.614241	0.800002	0.135235	0.12835	0.000866235	0.486251	0.0896301	0.606032	0.061458	0.0110789	path:aga04330: Notch signaling pathway	GO:0043085:positive regulation of catalytic activity; GO:0004175:endopeptidase activity; GO:0007219:Notch signaling pathway; GO:0005783:endoplasmic reticulum; GO:0016485:protein processing; GO:0005887:integral component of plasma membrane; GO:0016021:integral component of membrane; GO:0007220:Notch receptor processing; GO:0070765:gamma-secretase complex; GO:0016020:membrane
AGAP006421	antigen 5 related protein 1		0.179632	0.893089	1.74795	-0.248947	-0.178968	-0.379694	2.0142	3.93382	0.535429	0.0298236	2.37068e-06	0.475599	0.478318	0.350774	2.40083e-08	1.96316e-26		GO:0005615:extracellular space; GO:0032504:multicellular organism reproduction
AGAP006419	antigen 5 related protein 2		-0.838485	-0.583724	1.26782	-0.309132	-0.615673	-0.381572	3.00593	3.91632	0.0412671	0.164974	0.00194138	0.424722	0.0945097	0.372788	2.26499e-17	5.70355e-25		GO:0005615:extracellular space; GO:0032504:multicellular organism reproduction
AGAP003354	antigen 5 related protein 3		-0.643201	-0.41865	0.799782	-0.127227	-1.50806	-0.486127	0.277363	-0.980427	0.219965	0.389889	0.126606	0.592571	0.000583137	0.337142	0.497503	0.049465		GO:0005615:extracellular space; GO:0032504:multicellular organism reproduction
AGAP003182	antiviral helicase SKI2		0.102863	-0.0276316	0.103692	0.00581229	0.229952	0.0166916	0.0619349	0.229576	0.478593	0.617859	0.479673	0.65028	0.12596	0.634095	0.561608	0.167641	path:aga03018: RNA degradation	GO:0055087:Ski complex; GO:0006401:RNA catabolic process; GO:0003723:RNA binding; GO:0004004:GO_0004004; GO:0003676:nucleic acid binding; GO:0005524:ATP binding; GO:0003724:RNA helicase activity; GO:0070478:nuclear-transcribed mRNA catabolic process, 3'-5' exonucleolytic nonsense-mediated decay
AGAP005101	unspecified product		-0.430444	0.994221	2.15188	-0.0887947	-0.654506	2.61598	0.746645	1.2399	0.497157	0.199297	0.00127354	0.625409	0.251589	4.91441e-05	0.284355	0.0638842		GO:0005813:centrosome; GO:0060271:cilium assembly; GO:0005634:nucleus
AGAP004661	Antp family, other		-0.362243	-0.580148	0.392923	-0.0173149	-0.568375	-0.351934	0.206552	0.0477827	0.338355	0.138635	0.312056	0.647246	0.0913785	0.356086	0.504368	0.618084		GO:0000122:negative regulation of transcription by RNA polymerase II; GO:0006355:regulation of transcription, DNA-templated; GO:0003677:DNA binding; GO:0043565:sequence-specific DNA binding; GO:0005634:nucleus; GO:0000980:GO_0000980; GO:0009952:anterior/posterior pattern specification; GO:0000981:DNA-binding transcription factor activity, RNA polymerase II-specific; GO:0000978:RNA polymerase II c…
AGAP003721	ANXB10B		-0.284776	-0.137123	0.738264	-0.229664	-0.264879	0.208762	0.235778	0.826902	0.31652	0.518342	0.00719715	0.39398	0.254812	0.423688	0.385594	0.00251817		GO:0005544:calcium-dependent phospholipid binding; GO:0005509:calcium ion binding; GO:0005737:cytoplasm
AGAP007056	IFA		-1.30529	-0.10293	2.1275	0.866974	0.477621	2.16454	0.510288	3.22496	0.0873122	0.62156	0.00399029	0.22557	0.363966	0.00309595	0.427034	4.01274e-07
AGAP003790	ANXB9		-0.464431	-0.334485	0.524069	-0.295911	-0.63677	0.304187	0.444288	0.522329	0.0670573	0.194357	0.0361539	0.248247	0.0033029	0.236383	0.0808754	0.0325623		GO:0005544:calcium-dependent phospholipid binding; GO:0005509:calcium ion binding; GO:0005737:cytoplasm; GO:0030507:spectrin binding; GO:0010797:regulation of multivesicular body size involved in endosome transport; GO:0030011:maintenance of cell polarity; GO:0048190:wing disc dorsal/ventral pattern formation; GO:0005623:cell
AGAP009587	AP endonuclease 1		-0.187999	-0.0947302	-0.757135	-0.00164846	0.582796	0.106347	-0.753736	-0.707461	0.437699	0.560693	0.00344959	0.656869	0.013103	0.547059	0.00365262	0.00677266	path:aga03410: Base excision repair	GO:0046872:metal ion binding; GO:0003677:DNA binding; GO:0016829:lyase activity; GO:0006281:DNA repair; GO:0006974:cellular response to DNA damage stimulus; GO:0090305:nucleic acid phosphodiester bond hydrolysis; GO:0004518:nuclease activity; GO:0005634:nucleus; GO:0004519:endonuclease activity; GO:0003906:DNA-(apurinic or apyrimidinic site) endonuclease activity; GO:0006284:base-excision repair;…
AGAP011374	AP-1 complex subunit mu		-0.163348	-0.162752	0.249696	-0.0901723	-0.0620806	-0.0335156	0.100906	-0.00466224	0.318951	0.319306	0.136224	0.493581	0.501882	0.605248	0.470751	0.649363	path:aga04142: Lysosome	GO:0030131:clathrin adaptor complex; GO:0016192:vesicle-mediated transport; GO:0006886:intracellular protein transport; GO:0016020:membrane; GO:0015031:protein transport
AGAP004283	AP-1 complex subunit sigma 1/2		-0.246371	-0.255869	0.162308	0.312789	-0.00846707	0.00857759	0.553587	0.0657926	0.253356	0.235826	0.413262	0.149749	0.643819	0.648469	0.00716276	0.548175	path:aga04142: Lysosome	GO:0030117:membrane coat; GO:0015031:protein transport; GO:0016192:vesicle-mediated transport; GO:0043231:intracellular membrane-bounded organelle; GO:0006886:intracellular protein transport; GO:0016020:membrane
AGAP007131	AP-2 complex subunit mu-1		-0.0844853	-0.190394	-0.0440958	0.00192663	-0.0620392	0.261774	-0.230476	-0.716841	0.472704	0.181469	0.571552	0.654909	0.471897	0.0603863	0.104073	2.99093e-08	path:aga04144: Endocytosis	GO:0030131:clathrin adaptor complex; GO:0016192:vesicle-mediated transport; GO:0006886:intracellular protein transport; GO:0008289:lipid binding; GO:0016020:membrane; GO:0015031:protein transport
AGAP001703	AP-2 complex subunit sigma		-0.227633	-0.47187	0.0132728	0.0446341	-0.081647	0.0265206	0.0395528	-0.307198	0.242222	0.0109064	0.641022	0.596959	0.480111	0.622703	0.604897	0.0992283	path:aga04144: Endocytosis	GO:0030122:AP-2 adaptor complex; GO:0030117:membrane coat; GO:0008565:obsolete protein transporter activity; GO:0072583:clathrin-dependent endocytosis; GO:0015031:protein transport; GO:0016192:vesicle-mediated transport; GO:0043231:intracellular membrane-bounded organelle; GO:0006886:intracellular protein transport; GO:0035615:clathrin adaptor activity; GO:0016020:membrane
AGAP009538	AP2A_ANOGA		0.23561	-0.00938236	-0.948239	0.118014	0.244877	0.105269	-0.807391	-1.57633	0.482427	0.652781	0.0168634	0.579862	0.399013	0.588951	0.0463972	4.02317e-05	path:aga04144: Endocytosis	GO:0048488:synaptic vesicle endocytosis; GO:0030122:AP-2 adaptor complex; GO:0030117:membrane coat; GO:0030131:clathrin adaptor complex; GO:0072583:clathrin-dependent endocytosis; GO:0015031:protein transport; GO:0016192:vesicle-mediated transport; GO:0006886:intracellular protein transport; GO:0005886:plasma membrane; GO:0035615:clathrin adaptor activity; GO:0005905:clathrin-coated pit; GO:00987…
AGAP002469	AP2-associated kinase		-0.242889	-0.533556	-0.576997	0.125694	0.477076	-0.0519836	-0.38882	-1.1003	0.34719	0.0422814	0.0272971	0.521329	0.0384049	0.607218	0.151565	1.16439e-05		GO:0008168:methyltransferase activity; GO:0006468:protein phosphorylation; GO:0004672:protein kinase activity; GO:0005524:ATP binding; GO:0046872:metal ion binding; GO:0016740:transferase activity; GO:0032259:methylation; GO:0004674:protein serine/threonine kinase activity; GO:0045747:positive regulation of Notch signaling pathway; GO:0035612:AP-2 adaptor complex binding; GO:2000369:regulation of…
AGAP003035	AP-3 complex subunit beta		-0.0980541	-0.159284	-0.175203	-0.0231979	0.0324096	0.225824	-0.293423	-0.43125	0.503018	0.37475	0.341381	0.626611	0.591496	0.232048	0.123562	0.0170095	path:aga04142: Lysosome	GO:0030123:AP-3 adaptor complex; GO:0030117:membrane coat; GO:0016192:vesicle-mediated transport; GO:0006886:intracellular protein transport; GO:0016020:membrane; GO:0015031:protein transport
AGAP001484	AP-3 complex subunit mu		-0.30576	-0.289678	0.238146	-0.0689915	-0.286877	-0.0322978	0.35809	0.459058	0.177644	0.200456	0.286258	0.572704	0.131182	0.620934	0.112807	0.0323703	path:aga04142: Lysosome	GO:0030131:clathrin adaptor complex; GO:0016192:vesicle-mediated transport; GO:0006886:intracellular protein transport; GO:0016020:membrane; GO:0015031:protein transport
AGAP007036	APL1A		0.236603	-0.526161	0.432496	-0.0235796	-0.468854	0.833137	0.216593	-1.16515	0.410869	0.0953396	0.170312	0.639207	0.079342	0.00478887	0.434841	6.59288e-05		GO:0005515:protein binding
AGAP007035	APL1B		0.157793	-0.462981	0.352624	-0.0225405	-0.469155	0.969655	0.101407	-1.04137	0.525604	0.18865	0.301714	0.641728	0.109822	0.00258763	0.576895	0.00137975		GO:0005515:protein binding
AGAP005889	unspecified product		-1.45094	-1.74342	2.12203	-0.244565	-0.557784	2.20914	0.620325	1.03129	0.00016575	3.03255e-06	3.6238e-09	0.480663	0.121059	6.05302e-10	0.146133	0.0107133
AGAP002594	apolipoprotein D		-0.271105	-0.0638034	-0.255661	-0.160939	0.418788	0.0808787	0.0281506	-0.170336	0.215136	0.577276	0.24002	0.414878	0.0235734	0.552911	0.624348	0.34707		GO:0031409:pigment binding; GO:0006629:lipid metabolic process; GO:0005737:cytoplasm; GO:0000302:response to reactive oxygen species
AGAP009645	apoptosis inhibitor		-0.050234	-0.241654	-0.118429	0.0816912	-0.0199203	-0.271353	0.219437	-0.267159	0.578103	0.162517	0.438119	0.518546	0.61433	0.116439	0.208597	0.106479		GO:0005634:nucleus; GO:0003723:RNA binding; GO:0043066:negative regulation of apoptotic process
AGAP009237	Apoptotic chromatin condensation inducer in the nucleus		0.243137	0.238642	-0.495347	0.110105	0.18168	-0.0537286	-0.423421	-0.53489	0.397243	0.403022	0.11057	0.558455	0.402408	0.612915	0.175161	0.0707287	path:aga03013: RNA transport; path:aga03015: mRNA surveillance pathway; path:aga03040: Spliceosome	GO:0003723:RNA binding; GO:0003676:nucleic acid binding
AGAP004084	aprataxin		-0.604185	-0.420836	1.17104	0.305053	-0.85951	0.758146	1.23668	0.514457	0.51161	0.559349	0.326951	0.584459	0.338165	0.464723	0.275477	0.490118		GO:0003824:catalytic activity; GO:0090305:nucleic acid phosphodiester bond hydrolysis; GO:0005634:nucleus; GO:0003697:single-stranded DNA binding; GO:0000012:single strand break repair; GO:0006302:double-strand break repair; GO:0003725:double-stranded RNA binding; GO:0030983:mismatched DNA binding; GO:0033699:DNA 5'-adenosine monophosphate hydrolase activity; GO:1990165:single-strand break-contai…
AGAP004307	aprataxin		-0.046017	0.0527251	0.560083	-0.0730552	-0.163196	0.0531178	0.536738	0.928357	0.62093	0.615443	0.0851075	0.598007	0.441524	0.616275	0.101031	0.00230247		GO:0000012:single strand break repair; GO:0003725:double-stranded RNA binding; GO:0030983:mismatched DNA binding; GO:0006302:double-strand break repair; GO:0003697:single-stranded DNA binding; GO:0003824:catalytic activity; GO:0005634:nucleus; GO:1990165:single-strand break-containing DNA binding; GO:0033699:DNA 5'-adenosine monophosphate hydrolase activity; GO:0090305:nucleic acid phosphodiester…
AGAP006016	decaprenyl-diphosphate synthase subunit 2		1.41962	0.966181	0.203093	-0.2037	-0.513687	-0.225436	-0.409363	-1.13376	0.00090377	0.0343412	0.521454	0.519508	0.162699	0.503519	0.359996	0.0158602	path:aga00900: Terpenoid backbone biosynthesis	GO:0008299:isoprenoid biosynthetic process; GO:0016740:transferase activity
AGAP005645	dehydrogenase/reductase SDR family member 11 precursor		1.39432	1.07689	1.05425	-0.383444	-0.299279	0.0797074	0.843189	1.82251	0.000379339	0.00847192	0.00963706	0.35069	0.34802	0.609201	0.0444355	3.55127e-06	path:aga00900: Terpenoid backbone biosynthesis; path:aga00981: Insect hormone biosynthesis	GO:0016491:oxidoreductase activity; GO:0055114:oxidation-reduction process
AGAP010878	Aquaporin		0.0097108	0.295589	0.374792	-0.182212	-0.61276	-0.135652	0.181129	1.27246	0.650692	0.332581	0.238426	0.480181	0.0235942	0.53431	0.483542	1.25435e-05		GO:0016021:integral component of membrane; GO:0055085:transmembrane transport; GO:0016020:membrane; GO:0015267:channel activity; GO:0005737:cytoplasm
AGAP008767	Aquaporin		0.466893	0.334875	-0.0203687	0.115867	0.212189	-0.00603199	0.352348	1.41266	0.206223	0.344425	0.645063	0.572798	0.413231	0.654373	0.337528	2.53502e-05		GO:0055085:transmembrane transport; GO:0016020:membrane; GO:0016021:integral component of membrane; GO:0015267:channel activity; GO:0005886:plasma membrane
AGAP008766	Aquaporin		0.878834	0.47149	-0.613327	1.51106	1.3912	0.679568	-0.0357689	0.85395	0.108121	0.369565	0.370549	0.0195987	0.01608	0.258516	0.643127	0.0885869		GO:0055085:transmembrane transport; GO:0016020:membrane; GO:0016021:integral component of membrane; GO:0015267:channel activity; GO:0005886:plasma membrane
AGAP010432	DnaJ homolog subfamily C member 11		0.458755	0.314862	0.251481	-0.00566661	-0.174848	0.197905	0.151374	0.422364	0.00137761	0.0374762	0.107628	0.649257	0.177695	0.205908	0.321874	0.00392869		GO:0005739:mitochondrion; GO:0042407:cristae formation; GO:0061617:MICOS complex
AGAP001976	Archease		0.0815413	0.252434	0.746667	-0.198693	0.00849505	0.0668511	0.679046	1.67748	0.589393	0.395343	0.0153935	0.463101	0.648621	0.603419	0.0297498	5.91916e-09		GO:0072669:tRNA-splicing ligase complex; GO:0006388:tRNA splicing, via endonucleolytic cleavage and ligation
AGAP004910	arfaptin-2		-0.0457303	0.0640563	-0.0912737	0.0614072	0.14785	-0.17051	0.46087	0.364542	0.585613	0.551301	0.505783	0.561075	0.289578	0.323925	0.00655265	0.0306464		GO:0019904:protein domain specific binding; GO:0005543:phospholipid binding; GO:0006886:intracellular protein transport; GO:0005737:cytoplasm; GO:0032588:trans-Golgi network membrane; GO:0034315:regulation of Arp2/3 complex-mediated actin nucleation
AGAP000563	Arf-GAP with coiled-coil, ANK repeat and PH domain-containing protein		0.293228	0.243718	-0.349007	0.0482426	0.313125	0.327908	-0.47762	-0.60587	0.182442	0.262847	0.110701	0.599705	0.0922614	0.133034	0.0236641	0.00336587	path:aga04144: Endocytosis	GO:0005096:GTPase activator activity; GO:0046872:metal ion binding; GO:0005515:protein binding; GO:0043547:positive regulation of GTPase activity
AGAP007379	ArfGAP with dual PH domains 2		0.227658	0.111968	-0.5003	0.0745688	0.0952286	0.0438829	-0.420895	-1.0942	0.326429	0.518892	0.0308027	0.570954	0.489896	0.609308	0.0753108	6.79431e-07		GO:0043547:positive regulation of GTPase activity; GO:0005886:plasma membrane; GO:0005096:GTPase activator activity; GO:0046872:metal ion binding; GO:1902936:phosphatidylinositol bisphosphate binding; GO:0043231:intracellular membrane-bounded organelle
AGAP007726	ArfGAP with SH3 domain, ankyrin repeat and PH domain 2		0.0219566	-0.0173029	-0.0928188	0.314346	0.108651	0.225902	0.170356	-0.206422	0.61867	0.627035	0.456604	0.0246661	0.326271	0.11718	0.23895	0.130422	path:aga04144: Endocytosis	GO:0043547:positive regulation of GTPase activity; GO:0005096:GTPase activator activity; GO:0005515:protein binding; GO:0046872:metal ion binding
AGAP009160	Arf-GAP, GTPase, ANK repeat and PH domain-containing protein 1/2/3		0.324037	0.255044	-0.891764	0.278369	0.429864	0.0350632	-0.476568	-0.472524	0.367169	0.442034	0.0141538	0.418382	0.174365	0.634331	0.210791	0.179527	path:aga04144: Endocytosis	GO:0016020:membrane; GO:0005525:GTP binding; GO:0003924:GTPase activity; GO:0007165:signal transduction; GO:0005096:GTPase activator activity; GO:0046872:metal ion binding; GO:0005515:protein binding; GO:0000166:nucleotide binding; GO:0043547:positive regulation of GTPase activity; GO:0005634:nucleus
AGAP008783	Arginase		-0.117317	-0.321732	-0.169853	-0.220943	-0.0707096	-1.45189	0.983446	0.537583	0.582838	0.408959	0.544137	0.501789	0.59339	0.000168982	0.016516	0.176512	path:aga00220: Arginine biosynthesis; path:aga00330: Arginine and proline metabolism; path:aga01100: Metabolic pathways; path:aga01230: Biosynthesis of amino acids	GO:0006525:arginine metabolic process; GO:0004053:arginase activity; GO:0046872:metal ion binding; GO:0000050:urea cycle; GO:0016787:hydrolase activity; GO:0005737:cytoplasm; GO:0005829:cytosol; GO:0030145:manganese ion binding; GO:0019547:arginine catabolic process to ornithine
AGAP009958	arginine and glutamate-rich protein 1		0.0821694	0.142399	-0.359125	0.240487	0.164796	-0.181697	-0.0615064	0.325329	0.557746	0.463761	0.121089	0.292754	0.342815	0.394326	0.585996	0.132878		GO:0005654:nucleoplasm; GO:0005739:mitochondrion
AGAP002033	arginine kinase		0.751366	0.104802	-0.620653	-0.178505	0.0542618	-0.14932	-2.36386	0.592609	0.317122	0.623491	0.399079	0.600841	0.633596	0.605621	0.0286171	0.339483	path:aga00330: Arginine and proline metabolism	GO:0016301:kinase activity; GO:0003824:catalytic activity; GO:0005524:ATP binding; GO:0046314:phosphocreatine biosynthetic process; GO:0004111:creatine kinase activity; GO:0016772:transferase activity, transferring phosphorus-containing groups; GO:0016740:transferase activity; GO:0000166:nucleotide binding; GO:0016310:phosphorylation
AGAP006669	arginine-glutamic acid dipeptide repeats protein		0.187015	0.0343788	-1.30853	0.211438	0.639788	0.120956	-0.921104	-1.47278	0.573946	0.644448	0.028785	0.561687	0.2069	0.606519	0.136488	0.0120009	path:aga04391: Hippo signaling pathway - fly	GO:0003677:DNA binding; GO:0005634:nucleus; GO:1903507:negative regulation of nucleic acid-templated transcription; GO:0003714:transcription corepressor activity; GO:0001085:RNA polymerase II transcription factor binding
AGAP010373	arginine-tRNA-protein transferase		-0.204124	0.0717641	0.125441	0.202662	0.220523	-0.0224192	0.553912	0.948341	0.343123	0.567685	0.487237	0.346838	0.226543	0.632547	0.0093558	3.67061e-06		GO:0004057:arginyltransferase activity; GO:0016598:protein arginylation; GO:0016740:transferase activity; GO:0016746:transferase activity, transferring acyl groups; GO:0005737:cytoplasm
AGAP008141	argininosuccinate lyase		-0.363163	-0.700698	0.435569	-0.713214	-1.39262	-0.675419	0.407243	-0.793965	0.257947	0.0240304	0.177666	0.0213227	1.02503e-07	0.0305472	0.207164	0.00933736	path:aga00220: Arginine biosynthesis; path:aga00250: Alanine, aspartate and glutamate metabolism; path:aga01100: Metabolic pathways; path:aga01230: Biosynthesis of amino acids	GO:0042450:arginine biosynthetic process via ornithine; GO:0004056:argininosuccinate lyase activity; GO:0003824:catalytic activity; GO:0005737:cytoplasm
AGAP010086	arginyl-tRNA synthetase		0.234535	0.209792	0.312709	-0.204686	-0.474563	-0.193952	0.109463	-0.050601	0.247765	0.292716	0.134926	0.311571	0.0074383	0.34065	0.507303	0.574501	path:aga00970: Aminoacyl-tRNA biosynthesis	GO:0004812:aminoacyl-tRNA ligase activity; GO:0006418:tRNA aminoacylation for protein translation; GO:0000166:nucleotide binding; GO:0004814:arginine-tRNA ligase activity; GO:0006420:arginyl-tRNA aminoacylation; GO:0005524:ATP binding; GO:0016874:ligase activity; GO:0006412:translation; GO:0005739:mitochondrion; GO:0032543:mitochondrial translation
AGAP004708	arginyl-tRNA synthetase		-0.235552	-0.319984	0.166109	0.157299	-0.113178	-0.179144	0.529797	0.183209	0.171644	0.0585132	0.323388	0.342988	0.367638	0.292487	0.000819998	0.240127	path:aga00970: Aminoacyl-tRNA biosynthesis	GO:0004812:aminoacyl-tRNA ligase activity; GO:0006418:tRNA aminoacylation for protein translation; GO:0000166:nucleotide binding; GO:0004814:arginine-tRNA ligase activity; GO:0006420:arginyl-tRNA aminoacylation; GO:0005737:cytoplasm; GO:0005524:ATP binding; GO:0016874:ligase activity; GO:0006412:translation
AGAP011717	argonaute 1		0.0253872	-0.232337	-0.228844	0.0601036	-0.127241	0.153054	-0.279239	-1.07251	0.62868	0.2905	0.297985	0.584409	0.408814	0.436119	0.211632	1.36944e-07		GO:0003676:nucleic acid binding; GO:0005515:protein binding; GO:0031047:gene silencing by RNA
AGAP008862	argonaute 3	argonaute 3	-0.118026	-0.414211	-0.789594	0.150023	0.651566	-0.0346532	-0.183455	-1.35622	0.529146	0.121984	0.00148764	0.48736	0.00413728	0.624348	0.437939	2.97468e-08	path:aga04320: Dorso-ventral axis formation	GO:0031047:gene silencing by RNA; GO:0003676:nucleic acid binding; GO:0005515:protein binding
AGAP010891	ariadne-1		0.173748	0.0458723	-0.38902	0.226547	0.0630563	-0.0100559	-0.245244	-0.766129	0.35747	0.596128	0.045866	0.253758	0.527778	0.645691	0.219396	3.52667e-05		GO:0004842:ubiquitin-protein transferase activity; GO:0016567:protein ubiquitination; GO:0046872:metal ion binding; GO:0016740:transferase activity; GO:0005737:cytoplasm; GO:0006511:ubiquitin-dependent protein catabolic process; GO:0061630:ubiquitin protein ligase activity; GO:0000151:ubiquitin ligase complex; GO:0031624:ubiquitin conjugating enzyme binding; GO:0000209:protein polyubiquitination;…
AGAP005977	ariadne-2		0.310884	0.234455	-1.12781	0.0634951	0.552283	-0.0403747	-0.693126	-0.916815	0.294921	0.398002	2.7831e-05	0.603054	0.0329047	0.623081	0.0165976	0.001255		GO:0004842:ubiquitin-protein transferase activity; GO:0016567:protein ubiquitination; GO:0046872:metal ion binding; GO:0016740:transferase activity; GO:0005737:cytoplasm; GO:0006511:ubiquitin-dependent protein catabolic process; GO:0061630:ubiquitin protein ligase activity; GO:0000151:ubiquitin ligase complex; GO:0031624:ubiquitin conjugating enzyme binding; GO:0000209:protein polyubiquitination;…
AGAP007302	DOPA decarboxylase		0.612264	0.577928	0.474158	-0.0327073	0.0480927	1.12121	-0.714295	-0.764185	0.024066	0.0347306	0.0890003	0.627783	0.590441	4.55381e-06	0.0067815	0.00374897	path:aga00350: Tyrosine metabolism; path:aga01100: Metabolic pathways	GO:0006520:cellular amino acid metabolic process; GO:0016831:carboxy-lyase activity; GO:0019752:carboxylic acid metabolic process; GO:0030170:pyridoxal phosphate binding; GO:0003824:catalytic activity; GO:0016829:lyase activity
AGAP001043	ARM_ANOGA		0.0271896	-0.263342	0.299052	0.0563271	-0.280909	0.206697	0.022541	-0.504294	0.612305	0.0880929	0.050097	0.555646	0.0340132	0.185469	0.620583	0.000564087	path:aga04310: Wnt signaling pathway	GO:0005913:GO_0005913; GO:0045296:cadherin binding; GO:0003713:transcription coactivator activity; GO:0007155:cell adhesion; GO:0016055:Wnt signaling pathway; GO:0045944:positive regulation of transcription by RNA polymerase II; GO:0005737:cytoplasm; GO:0035257:nuclear hormone receptor binding; GO:0007367:segment polarity determination; GO:0019903:protein phosphatase binding; GO:0045294:alpha-cat…
AGAP003539	Armadillo repeat-containing protein		-0.265925	0.0594095	0.498423	-0.00714947	0.000751808	-0.234854	0.629013	1.14729	0.158172	0.567889	0.00540157	0.648661	0.656887	0.22667	0.000389306	7.45745e-12
AGAP008223	Armadillo repeat-containing protein 4		1.73534	1.94734	1.54531	-0.351279	-0.41412	1.73091	-1.49214	0.419395	0.224316	0.167407	0.252417	0.579208	0.518849	0.194357	0.272212	0.525334		GO:0005515:protein binding
AGAP006617	Armadillo repeat-containing protein 6		-0.00618993	0.0585669	0.279172	-0.181193	-0.0277554	0.0236041	0.170825	0.336822	0.651096	0.581344	0.18928	0.364606	0.607171	0.629204	0.389675	0.0920584		GO:0002244:hematopoietic progenitor cell differentiation; GO:0005515:protein binding
AGAP006626	Armadillo repeat-containing protein 8		-0.0826289	-0.0691682	-0.311505	0.0320034	0.139182	-0.0243975	-0.0701381	-0.542237	0.504774	0.53375	0.0526658	0.606666	0.280755	0.619046	0.533625	0.000436742		GO:0005515:protein binding; GO:0043161:proteasome-mediated ubiquitin-dependent protein catabolic process; GO:0034657:GID complex
AGAP006939	Armitage		0.255889	0.374169	-0.362014	0.259598	0.169012	-0.202946	-0.0549836	-0.160074	0.421356	0.284766	0.299024	0.417346	0.452944	0.480648	0.618034	0.486714		GO:0035194:posttranscriptional gene silencing by RNA; GO:0003723:RNA binding; GO:0005829:cytosol; GO:0043186:P granule; GO:0032574:5'-3' RNA helicase activity
AGAP009091	aromatic-L-amino-acid decarboxylase		-0.220231	-0.0887318	-0.178001	0.335411	0.53122	1.13635	-0.015349	0.107378	0.450718	0.586472	0.498455	0.311129	0.0642662	0.000190811	0.646925	0.541593	path:aga00350: Tyrosine metabolism; path:aga00360: Phenylalanine metabolism; path:aga00380: Tryptophan metabolism; path:aga01100: Metabolic pathways	GO:0006520:cellular amino acid metabolic process; GO:0016831:carboxy-lyase activity; GO:0019752:carboxylic acid metabolic process; GO:0030170:pyridoxal phosphate binding; GO:0003824:catalytic activity; GO:0016829:lyase activity
AGAP000985	ARP2 actin-related protein 2 homolog		0.0604475	-0.151412	-0.0751276	0.0061812	0.0361085	0.245391	-0.285881	-0.762638	0.550581	0.329243	0.518785	0.648629	0.5671	0.121187	0.0698243	1.69083e-07		GO:0007015:actin filament organization; GO:0005856:cytoskeleton; GO:0034314:Arp2/3 complex-mediated actin nucleation; GO:0005885:Arp2/3 protein complex; GO:0003779:actin binding; GO:0005524:ATP binding; GO:0030479:actin cortical patch; GO:0000166:nucleotide binding; GO:0005737:cytoplasm; GO:0051015:actin filament binding
AGAP009154	ARPC2_ANOGA		0.0404668	0.0348041	-0.213067	0.205323	0.462403	0.369114	-0.168741	-0.67312	0.592754	0.602931	0.205658	0.221801	0.00101417	0.0215769	0.304954	1.34948e-05	path:aga04144: Endocytosis	GO:0030041:actin filament polymerization; GO:0015629:actin cytoskeleton; GO:0051015:actin filament binding; GO:0034314:Arp2/3 complex-mediated actin nucleation; GO:0005885:Arp2/3 protein complex; GO:0005200:structural constituent of cytoskeleton; GO:0005737:cytoplasm; GO:0030833:regulation of actin filament polymerization; GO:0005856:cytoskeleton; GO:0003779:actin binding
AGAP006263	ARR2		0.139451	0.343158	1.44468	0.252136	-0.199667	-0.173178	1.52143	4.57837	0.596909	0.484099	0.0125481	0.538278	0.522	0.579773	0.00817674	1.13384e-17	path:aga04745: Phototransduction - fly	GO:0001664:G protein-coupled receptor binding; GO:0007165:signal transduction; GO:0005737:cytoplasm; GO:0002031:G protein-coupled receptor internalization
AGAP002691	arrestin domain containing 2		-0.207165	-0.061262	0.580305	-0.172011	-0.370866	0.10871	0.305226	0.50807	0.458738	0.608686	0.075663	0.498858	0.17395	0.56593	0.340283	0.102302
AGAP001892	arrestin domain-containing protein 3		0.523546	0.269937	0.705441	-0.11478	0.103082	0.498852	-0.0570833	-0.280257	0.15202	0.414546	0.0482797	0.569587	0.541881	0.171683	0.617723	0.353272
AGAP010142	dopamine N-acetyltransferase		0.504048	0.594983	0.326361	0.0631842	0.123832	-0.118933	0.509104	0.620115	0.0459393	0.0158601	0.207164	0.591901	0.451615	0.522544	0.0439715	0.0112355		GO:0008080:N-acetyltransferase activity; GO:0005737:cytoplasm
AGAP001894	arrestin domain-containing protein 3		-0.12163	-0.146477	-0.396392	-0.100785	0.0919237	0.213371	-0.455076	-1.02357	0.479869	0.433015	0.0567302	0.517172	0.472802	0.302122	0.0256854	1.1358e-07
AGAP010134	arrestin-1		-0.213474	-0.0526543	1.32144	0.437778	-0.0135133	-0.0293666	1.33692	4.21093	0.548444	0.633724	0.012274	0.39398	0.64951	0.645121	0.0111977	5.94503e-18		GO:0001664:G protein-coupled receptor binding; GO:0007165:signal transduction; GO:0005737:cytoplasm; GO:0002031:G protein-coupled receptor internalization
AGAP011360	ARRK		-0.0130038	-0.110553	-0.183077	0.0377059	-0.0402606	0.0688731	-0.205047	-0.926555	0.637113	0.429984	0.244258	0.593746	0.554477	0.528962	0.195458	1.00662e-10	path:aga04144: Endocytosis	GO:0007165:signal transduction; GO:0005737:cytoplasm; GO:0001664:G protein-coupled receptor binding; GO:0002031:G protein-coupled receptor internalization
AGAP006536	Arrowhead		0.535269	0.330905	0.223469	1.54652	1.16029	-0.0492819	0.951837	1.99154	0.49113	0.563056	0.607903	0.133972	0.182363	0.64771	0.370757	0.0377585		GO:0003677:DNA binding; GO:0046872:metal ion binding; GO:0005634:nucleus; GO:0000977:RNA polymerase II regulatory region sequence-specific DNA binding; GO:0000981:DNA-binding transcription factor activity, RNA polymerase II-specific; GO:0030182:neuron differentiation; GO:0045944:positive regulation of transcription by RNA polymerase II
AGAP000725	aryl hydrocarbon receptor interacting protein		0.0598833	0.149933	0.173469	-0.139233	0.0604589	-0.128387	0.240473	0.33891	0.554461	0.337613	0.290379	0.371091	0.503702	0.400917	0.155215	0.0319714		GO:0003755:peptidyl-prolyl cis-trans isomerase activity; GO:0005515:protein binding; GO:0000413:protein peptidyl-prolyl isomerization
AGAP009433	arylformamidase		-0.472662	-0.520637	0.396495	-0.346946	-0.34803	-0.645623	0.435548	0.0196872	0.214956	0.171683	0.291394	0.344102	0.253763	0.0888766	0.253924	0.641158	path:aga00380: Tryptophan metabolism; path:aga00630: Glyoxylate and dicarboxylate metabolism; path:aga01100: Metabolic pathways	GO:0004061:arylformamidase activity; GO:0019441:tryptophan catabolic process to kynurenine; GO:0016787:hydrolase activity; GO:0005737:cytoplasm; GO:0006569:tryptophan catabolic process; GO:0009435:NAD biosynthetic process; GO:0009056:catabolic process
AGAP011348	arylsulfatase b		0.905114	0.554766	0.714525	0.454811	-0.0530937	0.4357	0.327911	1.06333	0.129138	0.338625	0.264959	0.402986	0.625433	0.440079	0.500708	0.0570399	path:aga00531: Glycosaminoglycan degradation; path:aga01100: Metabolic pathways; path:aga04142: Lysosome	GO:0008484:sulfuric ester hydrolase activity; GO:0003824:catalytic activity; GO:0016020:membrane; GO:0016021:integral component of membrane
AGAP011347	Arylsulfatase b		-0.096083	-0.134265	-0.679379	0.334145	0.865325	-0.262849	0.20843	0.37431	0.562264	0.516863	0.0129744	0.244024	0.000284786	0.337002	0.418426	0.157019	path:aga00531: Glycosaminoglycan degradation; path:aga01100: Metabolic pathways; path:aga04142: Lysosome	GO:0008484:sulfuric ester hydrolase activity; GO:0003824:catalytic activity; GO:0016021:integral component of membrane; GO:0016020:membrane
AGAP000693	CECA_ANOGA	CECA_ANOGA	0.62287	0.326742	2.2575	0.23842	-0.253262	2.64162	1.02498	1.0228	0.137255	0.397683	8.37083e-11	0.481984	0.391496	7.90808e-15	0.00984374	0.00981214	path:aga04624: Toll and Imd signaling pathway	GO:0019731:antibacterial humoral response; GO:0005615:extracellular space; GO:0045087:innate immune response; GO:0005576:extracellular region; GO:0031640:killing of cells of other organism; GO:0050832:defense response to fungus; GO:0050829:defense response to Gram-negative bacterium; GO:0050830:defense response to Gram-positive bacterium; GO:0002376:immune system process; GO:0042742:defense respo…
AGAP005782	ASNA_ANOGA		-0.130444	-0.16072	0.283443	-0.00327927	-0.164143	-0.122942	0.361279	0.254554	0.302167	0.210426	0.0220521	0.651999	0.128154	0.327085	0.00275467	0.0383347		GO:0071816:tail-anchored membrane protein insertion into ER membrane; GO:0016887:ATPase activity; GO:0005524:ATP binding; GO:0046872:metal ion binding; GO:0043529:GET complex; GO:0006620:posttranslational protein targeting to endoplasmic reticulum membrane; GO:0016787:hydrolase activity; GO:0000166:nucleotide binding; GO:0005737:cytoplasm; GO:0005783:endoplasmic reticulum; GO:0045048:protein inse…
AGAP003833	asparagine synthase (glutamine-hydrolysing)		-0.658143	-0.375791	1.07316	0.0191256	0.449005	-0.322451	1.27295	3.09926	0.148029	0.372817	0.0196271	0.64771	0.220987	0.455494	0.00630852	4.10798e-14	path:aga00250: Alanine, aspartate and glutamate metabolism; path:aga01100: Metabolic pathways; path:aga01230: Biosynthesis of amino acids	GO:0004066:asparagine synthase (glutamine-hydrolyzing) activity; GO:0006529:asparagine biosynthetic process; GO:0005829:cytosol; GO:0005524:ATP binding; GO:0000166:nucleotide binding
AGAP010492	asparagine synthetase domain-containing protein c		0.176408	0.0366221	-0.215995	-0.142616	-0.0538149	-0.119193	-0.38134	-0.149469	0.450128	0.622912	0.395244	0.502078	0.580422	0.528474	0.180332	0.45015		GO:0004066:asparagine synthase (glutamine-hydrolyzing) activity; GO:0006529:asparagine biosynthetic process
AGAP002969	asparaginyl-tRNA synthetase		0.41584	-0.0419984	0.569386	-0.288432	-0.353062	0.428191	-0.0678565	0.0927143	0.145092	0.619816	0.0408158	0.30353	0.139923	0.133498	0.594259	0.538807	path:aga00970: Aminoacyl-tRNA biosynthesis	GO:0004812:aminoacyl-tRNA ligase activity; GO:0006418:tRNA aminoacylation for protein translation; GO:0004816:asparagine-tRNA ligase activity; GO:0006421:asparaginyl-tRNA aminoacylation; GO:0000166:nucleotide binding; GO:0003676:nucleic acid binding; GO:0005524:ATP binding
AGAP001276	asparaginyl-tRNA synthetase		-0.0734784	0.076401	-0.100904	-0.0957223	-0.0461718	-0.442975	0.0239307	0.209775	0.571381	0.566958	0.533817	0.541455	0.580209	0.0562659	0.632682	0.3076	path:aga00970: Aminoacyl-tRNA biosynthesis	GO:0004812:aminoacyl-tRNA ligase activity; GO:0006418:tRNA aminoacylation for protein translation; GO:0004816:asparagine-tRNA ligase activity; GO:0006421:asparaginyl-tRNA aminoacylation; GO:0000166:nucleotide binding; GO:0003676:nucleic acid binding; GO:0005524:ATP binding
AGAP004142	aspartate aminotransferase, cytoplasmic		-0.00944406	-0.348991	0.565383	-0.208837	-0.400681	-0.162806	0.399575	-0.282886	0.647774	0.123315	0.00855037	0.340093	0.0380791	0.424162	0.0756079	0.179805	path:aga00220: Arginine biosynthesis; path:aga00250: Alanine, aspartate and glutamate metabolism; path:aga00270: Cysteine and methionine metabolism; path:aga00330: Arginine and proline metabolism; path:aga00350: Tyrosine metabolism; path:aga00360: Phenylalanine metabolism; path:aga00400: Phenylalanine, tyrosine and tryptophan biosynthesis; path:aga01100: Metabolic pathways; path:aga01200: Carbon …	GO:0008483:transaminase activity; GO:0006520:cellular amino acid metabolic process; GO:0009058:biosynthetic process; GO:0030170:pyridoxal phosphate binding; GO:0003824:catalytic activity; GO:0005829:cytosol; GO:0006532:aspartate biosynthetic process; GO:0004069:L-aspartate:2-oxoglutarate aminotransferase activity; GO:0016740:transferase activity
AGAP009685	aspartate aminotransferase, mitochondrial		-0.187209	-0.309703	0.575181	-0.0586284	-0.468591	-0.0389445	0.578652	-0.161957	0.379619	0.173109	0.00735979	0.587655	0.0149837	0.613327	0.00698933	0.376901	path:aga00220: Arginine biosynthesis; path:aga00250: Alanine, aspartate and glutamate metabolism; path:aga00270: Cysteine and methionine metabolism; path:aga00330: Arginine and proline metabolism; path:aga00350: Tyrosine metabolism; path:aga00360: Phenylalanine metabolism; path:aga00400: Phenylalanine, tyrosine and tryptophan biosynthesis; path:aga01100: Metabolic pathways; path:aga01200: Carbon …	GO:0008483:transaminase activity; GO:0006520:cellular amino acid metabolic process; GO:0009058:biosynthetic process; GO:0030170:pyridoxal phosphate binding; GO:0003824:catalytic activity; GO:0005739:mitochondrion; GO:0006533:aspartate catabolic process; GO:0004069:L-aspartate:2-oxoglutarate aminotransferase activity; GO:0016740:transferase activity
AGAP003454	aspartyl/glutamyl-tRNA(Asn/Gln) amidotransferase, B subunit		0.332791	0.291618	-0.424842	0.0397818	0.310466	-0.272779	-0.254215	0.262857	0.125397	0.179374	0.0482507	0.61052	0.0953062	0.208243	0.254094	0.190473	path:aga00970: Aminoacyl-tRNA biosynthesis; path:aga01100: Metabolic pathways	GO:0030956:glutamyl-tRNA(Gln) amidotransferase complex; GO:0050567:glutaminyl-tRNA synthase (glutamine-hydrolyzing) activity; GO:0016874:ligase activity; GO:0032543:mitochondrial translation; GO:0003824:catalytic activity; GO:0005739:mitochondrion; GO:0016884:carbon-nitrogen ligase activity, with glutamine as amido-N-donor; GO:0070681:glutaminyl-tRNAGln biosynthesis via transamidation
AGAP005576	aspartyl-tRNA synthetase		0.130415	-0.167	0.366138	-0.328304	-0.282649	0.324191	-0.147977	0.072051	0.503159	0.448398	0.150162	0.197712	0.179648	0.20317	0.477638	0.555078	path:aga00970: Aminoacyl-tRNA biosynthesis	GO:0004812:aminoacyl-tRNA ligase activity; GO:0006418:tRNA aminoacylation for protein translation; GO:0006422:aspartyl-tRNA aminoacylation; GO:0004815:aspartate-tRNA ligase activity; GO:0000166:nucleotide binding; GO:0003723:RNA binding; GO:0003676:nucleic acid binding; GO:0005829:cytosol; GO:0005737:cytoplasm; GO:0005524:ATP binding; GO:0017101:aminoacyl-tRNA synthetase multienzyme complex
AGAP007844	aspartyl-tRNA synthetase		0.382551	-0.0133445	0.0131251	0.122121	0.0853343	0.061341	-0.0193837	0.428143	0.0310441	0.639819	0.640522	0.44829	0.461595	0.56503	0.631586	0.0139465	path:aga00970: Aminoacyl-tRNA biosynthesis	GO:0004812:aminoacyl-tRNA ligase activity; GO:0006418:tRNA aminoacylation for protein translation; GO:0016874:ligase activity; GO:0000166:nucleotide binding; GO:0003676:nucleic acid binding; GO:0005737:cytoplasm; GO:0005524:ATP binding
AGAP003015	ASSY_ANOGA		-0.722603	-0.977529	0.0868534	-0.498286	-0.853572	-0.696441	0.044334	-1.02652	0.0656297	0.00965851	0.59978	0.209911	0.0112016	0.0761443	0.629223	0.00657488	path:aga00220: Arginine biosynthesis; path:aga00250: Alanine, aspartate and glutamate metabolism; path:aga01100: Metabolic pathways; path:aga01230: Biosynthesis of amino acids	GO:0004055:argininosuccinate synthase activity; GO:0006526:arginine biosynthetic process; GO:0005737:cytoplasm; GO:0005524:ATP binding; GO:0000053:argininosuccinate metabolic process; GO:0000050:urea cycle; GO:0000166:nucleotide binding; GO:0016874:ligase activity; GO:0008652:cellular amino acid biosynthetic process
AGAP003712	AST1		0.341314	0.11443	0.363964	0.169851	0.127639	0.43937	-0.0725224	0.550903	0.303683	0.562605	0.270549	0.501272	0.493521	0.184194	0.599787	0.0728724		GO:0005184:neuropeptide hormone activity; GO:0007165:signal transduction
AGAP010157	AST2		-0.437331	-0.547314	0.504962	-0.0608581	0.0146199	0.0582581	0.269144	1.19615	0.141471	0.0601581	0.0855553	0.60215	0.639281	0.606519	0.349994	4.80913e-06
AGAP003526	asterless		0.168394	0.104432	-0.811054	0.199608	0.579292	-0.167966	-0.418962	-0.33779	0.548954	0.594207	0.061988	0.525453	0.119856	0.548954	0.329172	0.353802
AGAP009632	ataxia telangiectasia mutated family protein		0.376501	0.280767	-0.780812	0.394935	0.851916	-0.143291	-0.278458	-0.124979	0.315796	0.417627	0.0384546	0.300556	0.00927708	0.552097	0.422449	0.538992	path:aga03440: Homologous recombination; path:aga04068: FoxO signaling pathway; path:aga04214: Apoptosis - fly	GO:0000723:telomere maintenance; GO:0000077:DNA damage checkpoint; GO:0016301:kinase activity; GO:0006281:DNA repair; GO:0004674:protein serine/threonine kinase activity; GO:0016572:histone phosphorylation; GO:0010212:response to ionizing radiation; GO:0005515:protein binding; GO:0016740:transferase activity; GO:0000166:nucleotide binding; GO:0005524:ATP binding; GO:0016310:phosphorylation; GO:00…
AGAP006186	ATC1_ANOGA		0.385791	0.511116	-0.142439	0.209919	-0.131614	0.0676254	-0.136475	0.70454	0.253806	0.131979	0.536347	0.463454	0.49408	0.605494	0.542452	0.0289442		GO:0006874:cellular calcium ion homeostasis; GO:0070588:calcium ion transmembrane transport; GO:0006816:calcium ion transport; GO:0033017:sarcoplasmic reticulum membrane; GO:0005388:calcium transmembrane transporter activity, phosphorylative mechanism; GO:0000166:nucleotide binding; GO:0005783:endoplasmic reticulum; GO:0016021:integral component of membrane; GO:0005524:ATP binding; GO:0046872:met…
AGAP002047	atlastin		0.157495	0.0850145	-0.00503738	0.00973677	-0.219598	0.107064	-0.307681	-0.193068	0.281943	0.480015	0.649883	0.641519	0.0809387	0.420913	0.0329718	0.161785		GO:0051260:protein homooligomerization; GO:0005525:GTP binding; GO:0003924:GTPase activity; GO:0016021:integral component of membrane; GO:0007029:endoplasmic reticulum organization; GO:0016020:membrane; GO:0000166:nucleotide binding
AGAP012130	ATN		-0.433964	-0.226262	0.847689	-0.127769	-0.366709	-0.546697	1.16911	2.36535	0.23368	0.458959	0.0135951	0.554957	0.205424	0.144778	0.000603101	8.57268e-14
AGAP003626	unspecified product		-0.524948	-0.179702	2.01966	-0.75999	-0.991723	1.84572	0.586521	1.17342	0.360297	0.573187	4.94953e-05	0.16196	0.0325544	0.000252612	0.272683	0.0211892		GO:0006508:proteolysis; GO:0004252:serine-type endopeptidase activity
AGAP009564	ATP synthase epsilon chain, mitochondrial		-0.633023	-0.347148	0.47922	-0.162313	-0.698424	-0.312683	0.355467	0.918676	0.201057	0.429615	0.320782	0.565929	0.0955077	0.458287	0.423535	0.0508837	path:aga00190: Oxidative phosphorylation; path:aga01100: Metabolic pathways	GO:0000275:mitochondrial proton-transporting ATP synthase complex, catalytic core F(1); GO:0015986:ATP synthesis coupled proton transport; GO:0046933:proton-transporting ATP synthase activity, rotational mechanism; GO:0016887:ATPase activity; GO:0005743:mitochondrial inner membrane
AGAP004641	ATP synthase mitochondrial F1 complex assembly factor 1		-0.418142	-0.291497	0.551834	-0.0148086	-0.238086	-0.28554	0.855734	0.96075	0.227034	0.371375	0.110487	0.647555	0.353225	0.3811	0.00942151	0.00330658		GO:0005739:mitochondrion; GO:0065003:protein-containing complex assembly; GO:0033615:mitochondrial proton-transporting ATP synthase complex assembly
AGAP008876	ATP synthase mitochondrial F1 complex assembly factor 2		-0.0328518	0.117529	0.306071	-0.175132	-0.147659	-0.15978	0.252337	0.549681	0.608095	0.437952	0.0759388	0.303683	0.279587	0.343098	0.153536	0.00074832		GO:0043461:proton-transporting ATP synthase complex assembly
AGAP004478	ATP synthase subunit s, mitochondrial precursor		-0.53512	-0.279711	0.506993	-0.164528	-0.189335	-0.377379	0.739898	1.2903	0.178558	0.428022	0.204659	0.538807	0.453649	0.3319	0.0608362	0.000538165
ATP6 gene product (mitochondrion)	ATP6		-0.987037	-0.711018	1.89139	-0.350202	-1.07625	-0.23212	1.67679	1.30271	0.091652	0.227524	0.000409464	0.472585	0.0317129	0.545207	0.00215425	0.0197857	path:aga00190: Oxidative phosphorylation; path:aga01100: Metabolic pathways	GO:0045263:proton-transporting ATP synthase complex, coupling factor F(o); GO:0015078:proton transmembrane transporter activity; GO:0015986:ATP synthesis coupled proton transport; GO:0005743:mitochondrial inner membrane; GO:0016021:integral component of membrane; GO:0005753:mitochondrial proton-transporting ATP synthase complex; GO:0045259:proton-transporting ATP synthase complex; GO:0099132:GO_0…
ATP8 gene product (mitochondrion)	ATP8		-0.885637	-0.0654425	1.25039	-0.610932	-0.710438	0.34921	-1.1092	-0.636976	0.24117	0.636105	0.0969527	0.386783	0.243758	0.522182	0.143493	0.323507	path:aga00190: Oxidative phosphorylation; path:aga01100: Metabolic pathways	GO:0000276:mitochondrial proton-transporting ATP synthase complex, coupling factor F(o); GO:0015078:proton transmembrane transporter activity; GO:0015986:ATP synthesis coupled proton transport; GO:0016021:integral component of membrane; GO:0006811:ion transport; GO:0016020:membrane; GO:0005739:mitochondrion; GO:0006754:ATP biosynthetic process; GO:0031966:mitochondrial membrane; GO:0045263:proton…
AGAP006593	dual specificity phosphatase		0.60337	0.872733	0.262919	0.115254	-0.491567	0.0220511	0.215588	0.938739	0.035689	0.00130438	0.355471	0.547014	0.0527627	0.639385	0.421554	0.000698569		GO:0016311:dephosphorylation; GO:0016791:phosphatase activity; GO:0008138:protein tyrosine/serine/threonine phosphatase activity; GO:0004725:protein tyrosine phosphatase activity; GO:0005737:cytoplasm; GO:0006470:protein dephosphorylation; GO:0035335:peptidyl-tyrosine dephosphorylation; GO:0005634:nucleus; GO:0000188:inactivation of MAPK activity; GO:0017017:MAP kinase tyrosine/serine/threonine p…
AGAP006380	ATP-binding cassette transporter (ABC transporter) family A member 2		0.977114	0.962251	-0.442264	0.378419	0.317163	1.78557	-1.21273	-1.96136	0.0474016	0.0513337	0.357328	0.409497	0.379976	7.33652e-05	0.011286	2.42673e-05	path:aga02010: ABC transporters	GO:0005319:lipid transporter activity; GO:0042626:ATPase-coupled transmembrane transporter activity; GO:0006869:lipid transport; GO:0055085:transmembrane transport; GO:0016887:ATPase activity; GO:0043231:intracellular membrane-bounded organelle; GO:0016021:integral component of membrane; GO:0005524:ATP binding; GO:0016020:membrane; GO:0000166:nucleotide binding
AGAP007504	ATP-binding cassette transporter (ABC transporter) family A member 3		0.488717	0.405589	-0.0994509	0.229789	0.114138	0.892392	-0.496511	-0.198961	0.198762	0.279442	0.586609	0.468054	0.534339	0.0131311	0.189976	0.455231	path:aga02010: ABC transporters	GO:0042626:ATPase-coupled transmembrane transporter activity; GO:0055085:transmembrane transport; GO:0016887:ATPase activity; GO:0016021:integral component of membrane; GO:0005524:ATP binding; GO:0016020:membrane; GO:0000166:nucleotide binding; GO:0043231:intracellular membrane-bounded organelle; GO:0005319:lipid transporter activity; GO:0006869:lipid transport
AGAP010695	elongation of very long chain fatty acids protein 4		1.93026	2.00537	-0.154358	-0.0690646	-0.965775	-0.273398	-0.477596	-0.90539	3.16946e-09	5.42088e-10	0.544488	0.611651	0.00400946	0.428971	0.231595	0.0179273	path:aga00062: Fatty acid elongation; path:aga01040: Biosynthesis of unsaturated fatty acids; path:aga01100: Metabolic pathways; path:aga01212: Fatty acid metabolism	GO:0006633:fatty acid biosynthetic process; GO:0016021:integral component of membrane; GO:0102756:very-long-chain 3-ketoacyl-CoA synthase activity; GO:0102338:3-oxo-lignoceronyl-CoA synthase activity; GO:0102336:3-oxo-arachidoyl-CoA synthase activity; GO:0102337:3-oxo-cerotoyl-CoA synthase activity; GO:0016020:membrane; GO:0016740:transferase activity; GO:0006629:lipid metabolic process; GO:00066…
AGAP012155	ATP-binding cassette transporter (ABC transporter) family A member 6		0.151773	0.2682	-1.2243	0.480324	0.778103	-0.143455	0.0725046	-0.38438	0.584428	0.515558	0.0263758	0.377476	0.109822	0.585833	0.623869	0.385172	path:aga02010: ABC transporters	GO:0005319:lipid transporter activity; GO:0042626:ATPase-coupled transmembrane transporter activity; GO:0006869:lipid transport; GO:0055085:transmembrane transport; GO:0016887:ATPase activity; GO:0043231:intracellular membrane-bounded organelle; GO:0016021:integral component of membrane; GO:0005524:ATP binding; GO:0016020:membrane; GO:0000166:nucleotide binding
AGAP001523	ATP-binding cassette transporter (ABC transporter) family A member 7		0.480433	0.428524	-0.343447	0.176856	0.284218	0.0781026	-0.184992	-0.130175	0.109325	0.154987	0.252928	0.475594	0.242062	0.587288	0.465502	0.494726	path:aga02010: ABC transporters	GO:0042626:ATPase-coupled transmembrane transporter activity; GO:0055085:transmembrane transport; GO:0016887:ATPase activity; GO:0016021:integral component of membrane; GO:0005524:ATP binding; GO:0016020:membrane; GO:0000166:nucleotide binding; GO:0043231:intracellular membrane-bounded organelle; GO:0005319:lipid transporter activity; GO:0006869:lipid transport
AGAP010416	ATP-binding cassette transporter (ABC transporter) family A member 8		0.238256	0.202615	-0.0619066	0.32326	0.250749	-0.115786	0.130233	1.56223	0.528047	0.550903	0.62868	0.471196	0.459298	0.601251	0.593786	0.00190099	path:aga02010: ABC transporters	GO:0042626:ATPase-coupled transmembrane transporter activity; GO:0055085:transmembrane transport; GO:0016887:ATPase activity; GO:0016021:integral component of membrane; GO:0005524:ATP binding; GO:0016020:membrane; GO:0000166:nucleotide binding; GO:0043231:intracellular membrane-bounded organelle; GO:0005319:lipid transporter activity; GO:0006869:lipid transport
AGAP002278	ATP-binding cassette transporter (ABC transporter) family B member 1		0.0227409	-0.173538	0.426366	-0.0556509	-0.0887777	0.129015	0.259552	-0.259898	0.623866	0.305455	0.00920056	0.567503	0.435523	0.411141	0.133013	0.111663	path:aga02010: ABC transporters	GO:0042626:ATPase-coupled transmembrane transporter activity; GO:0055085:transmembrane transport; GO:0016887:ATPase activity; GO:0016021:integral component of membrane; GO:0005524:ATP binding; GO:0005774:vacuolar membrane; GO:0016020:membrane; GO:0000166:nucleotide binding; GO:0020037:heme binding; GO:0015439:ATPase-coupled heme transmembrane transporter activity; GO:0015886:heme transport; GO:00…
AGAP005639	ATP-binding cassette transporter (ABC transporter) family B member 2		0.587776	0.25032	0.618634	0.209488	-0.184779	1.48754	-0.135218	-0.441251	0.134436	0.455882	0.114096	0.495762	0.45585	1.85729e-05	0.560715	0.217165	path:aga02010: ABC transporters	GO:0042626:ATPase-coupled transmembrane transporter activity; GO:0055085:transmembrane transport; GO:0016887:ATPase activity; GO:0016021:integral component of membrane; GO:0005524:ATP binding; GO:0016020:membrane; GO:0000166:nucleotide binding
AGAP006273	ATP-binding cassette transporter (ABC transporter) family B member 3		0.154295	-0.06017	-0.0544169	-0.112065	-0.0291237	0.0246029	-0.434558	-0.691927	0.317963	0.549952	0.562424	0.431009	0.586356	0.617889	0.00500829	5.41594e-06	path:aga02010: ABC transporters	GO:0042626:ATPase-coupled transmembrane transporter activity; GO:0055085:transmembrane transport; GO:0016887:ATPase activity; GO:0016021:integral component of membrane; GO:0005524:ATP binding; GO:0016020:membrane; GO:0000166:nucleotide binding
AGAP006364	ATP-binding cassette transporter (ABC transporter) family B member 4		-0.104089	-0.137081	0.441941	-0.160333	-0.298848	-0.0546422	0.272087	0.0421125	0.438064	0.348475	0.00177362	0.286677	0.0211493	0.557243	0.0722572	0.558446	path:aga02010: ABC transporters	GO:0006879:cellular iron ion homeostasis; GO:0042626:ATPase-coupled transmembrane transporter activity; GO:0055085:transmembrane transport; GO:0016887:ATPase activity; GO:0005743:mitochondrial inner membrane; GO:0016021:integral component of membrane; GO:0005524:ATP binding; GO:0016020:membrane; GO:0000166:nucleotide binding; GO:0005623:cell
AGAP002717	ATP-binding cassette transporter (ABC transporter) family B member 5		0.0558923	0.00600431	-0.190731	0.033925	0.00147109	-0.331184	0.0189716	-0.141616	0.532406	0.646554	0.149434	0.588175	0.65453	0.00758047	0.621793	0.24468	path:aga02010: ABC transporters	GO:0042626:ATPase-coupled transmembrane transporter activity; GO:0055085:transmembrane transport; GO:0016887:ATPase activity; GO:0016021:integral component of membrane; GO:0005524:ATP binding; GO:0016020:membrane; GO:0000166:nucleotide binding
AGAP001777	ATP-binding cassette transporter (ABC transporter) family C member 1		-0.0650373	-0.300529	0.422907	0.503522	0.60516	0.0537854	0.637403	0.18142	0.596391	0.280501	0.134511	0.0704111	0.0112503	0.607828	0.018537	0.406471	path:aga02010: ABC transporters	GO:0042626:ATPase-coupled transmembrane transporter activity; GO:0055085:transmembrane transport; GO:0016887:ATPase activity; GO:0016020:membrane; GO:0016021:integral component of membrane; GO:0005524:ATP binding; GO:0000166:nucleotide binding
AGAP003432	endoplasmic reticulum metallopeptidase 1		0.728209	0.578024	0.541167	0.0193682	0.281712	-0.0557875	0.693422	0.327219	0.0102555	0.048027	0.0666055	0.64176	0.240827	0.609013	0.0153298	0.228471		GO:0006508:proteolysis; GO:0016021:integral component of membrane; GO:0016020:membrane
AGAP007917	ATP-binding cassette transporter (ABC transporter) family C member 12		0.248068	0.0348403	-0.260071	0.254671	0.0501527	0.284183	-0.112235	-0.21621	0.349654	0.625222	0.332727	0.340136	0.586612	0.295563	0.541147	0.346948	path:aga02010: ABC transporters	GO:0042626:ATPase-coupled transmembrane transporter activity; GO:0055085:transmembrane transport; GO:0016887:ATPase activity; GO:0016021:integral component of membrane; GO:0005524:ATP binding; GO:0016020:membrane; GO:0000166:nucleotide binding
AGAP009799	ATP-binding cassette transporter (ABC transporter) family C member 13		0.272616	0.489227	0.0423001	0.280449	0.512316	0.163588	0.0225459	1.74572	0.467944	0.271513	0.633983	0.460023	0.168067	0.554711	0.645821	1.94699e-05		GO:0042626:ATPase-coupled transmembrane transporter activity; GO:0055085:transmembrane transport; GO:0016887:ATPase activity; GO:0016021:integral component of membrane; GO:0005524:ATP binding; GO:0016020:membrane; GO:0000166:nucleotide binding
AGAP009835	ATP-binding cassette transporter (ABC transporter) family C member 14		0.266706	0.00705273	-0.802577	0.0975717	0.144357	0.153258	-0.609803	-1.16821	0.425519	0.65375	0.026281	0.586868	0.495213	0.539845	0.101608	0.000873481	path:aga02010: ABC transporters	GO:0042626:ATPase-coupled transmembrane transporter activity; GO:0055085:transmembrane transport; GO:0016887:ATPase activity; GO:0016021:integral component of membrane; GO:0005524:ATP binding; GO:0016020:membrane; GO:0000166:nucleotide binding
AGAP001775	ATP-binding cassette transporter (ABC transporter) family C member 2		-0.289931	-0.353225	0.124285	0.0698436	0.290651	0.270109	0.0122882	-0.347795	0.109928	0.0470436	0.437125	0.548272	0.0590414	0.135857	0.641037	0.0440757	path:aga02010: ABC transporters	GO:0042626:ATPase-coupled transmembrane transporter activity; GO:0055085:transmembrane transport; GO:0016887:ATPase activity; GO:0016021:integral component of membrane; GO:0005524:ATP binding; GO:0016020:membrane; GO:0000166:nucleotide binding
AGAP003221	ATP-binding cassette transporter (ABC transporter) family C member 3		0.0697643	-0.256719	0.204915	-0.0237898	-0.412732	0.484916	-0.360039	-0.911596	0.599775	0.387076	0.454409	0.639225	0.124828	0.127701	0.257269	0.00248116	path:aga02010: ABC transporters	GO:0042626:ATPase-coupled transmembrane transporter activity; GO:0055085:transmembrane transport; GO:0016887:ATPase activity; GO:0016020:membrane; GO:0016021:integral component of membrane; GO:0005524:ATP binding; GO:0000166:nucleotide binding
AGAP006427	ATP-binding cassette transporter (ABC transporter) family C member 7		0.254174	0.192241	-1.70678	0.382394	1.28587	0.310495	-0.904481	-1.72604	0.524624	0.561317	0.000910901	0.438455	0.00670015	0.48818	0.105146	0.00102663	path:aga02010: ABC transporters	GO:0042626:ATPase-coupled transmembrane transporter activity; GO:0055085:transmembrane transport; GO:0016887:ATPase activity; GO:0016021:integral component of membrane; GO:0005524:ATP binding; GO:0016020:membrane; GO:0000166:nucleotide binding
AGAP006144	Envelysin		2.09938	2.2052	-0.910902	0.789637	1.50036	-0.761091	0.177973	1.68834	6.42679e-07	1.04331e-07	0.0446498	0.0855553	7.11931e-05	0.0889704	0.551879	2.89799e-05		GO:0004222:metalloendopeptidase activity; GO:0008237:metallopeptidase activity; GO:0006508:proteolysis; GO:0008270:zinc ion binding; GO:0046872:metal ion binding; GO:0016787:hydrolase activity; GO:0008233:peptidase activity
AGAP004958	ethanolaminephosphotransferase		0.736078	0.701835	-0.764286	0.376889	0.60221	-0.2043	0.010321	0.108557	0.0273295	0.036371	0.0224797	0.275487	0.0424026	0.47125	0.650963	0.542492	path:aga00563: Glycosylphosphatidylinositol (GPI)-anchor biosynthesis	GO:0006506:GPI anchor biosynthetic process; GO:0003824:catalytic activity; GO:0051377:mannose-ethanolamine phosphotransferase activity; GO:0016020:membrane; GO:0016021:integral component of membrane; GO:0030176:integral component of endoplasmic reticulum membrane; GO:0051267:CP2 mannose-ethanolamine phosphotransferase activity
AGAP000440	ATP-binding cassette transporter (ABC transporter) family D member 2		0.144181	-0.0655349	-0.0313972	-0.0513565	-0.129122	-0.133428	-0.0837028	-0.71528	0.357197	0.543483	0.607662	0.570683	0.309179	0.384809	0.505779	2.54338e-06	path:aga02010: ABC transporters; path:aga04146: Peroxisome	GO:0015910:long-chain fatty acid import into peroxisome; GO:0042803:protein homodimerization activity; GO:0042626:ATPase-coupled transmembrane transporter activity; GO:0055085:transmembrane transport; GO:0016887:ATPase activity; GO:0005777:peroxisome; GO:0016021:integral component of membrane; GO:0005524:ATP binding; GO:0016020:membrane; GO:0000166:nucleotide binding
AGAP002182	ATP-binding cassette transporter (ABC transporter) family E member 1		-0.0372272	0.0126041	0.094155	-0.148817	-0.0351688	0.102251	0.0932942	0.0543609	0.562605	0.628456	0.366283	0.176957	0.525891	0.336133	0.369388	0.468742		GO:0043024:ribosomal small subunit binding; GO:0006415:translational termination; GO:0005506:iron ion binding; GO:0016887:ATPase activity; GO:0006413:translational initiation; GO:0005524:ATP binding; GO:0000054:ribosomal subunit export from nucleus; GO:0005623:cell; GO:0000166:nucleotide binding
AGAP002693	ATP-binding cassette transporter (ABC transporter) family F member 1		-0.0284931	-0.168702	-0.0607057	-0.245672	-0.260533	-0.0933711	-0.30799	-0.912945	0.571977	0.0640242	0.448593	0.0046973	0.000781389	0.303726	0.000241431	1.85359e-29		GO:0016887:ATPase activity; GO:0005524:ATP binding; GO:0000166:nucleotide binding
AGAP012249	ATP-binding cassette transporter (ABC transporter) family F member 2		0.137615	0.103893	-0.654256	-0.0741357	0.292031	0.0210055	-0.746063	-0.698967	0.500736	0.54565	0.00908016	0.581178	0.182363	0.637917	0.00244527	0.00517413		GO:0016887:ATPase activity; GO:0005524:ATP binding; GO:0000166:nucleotide binding
AGAP012005	ATP-binding cassette transporter (ABC transporter) family F member 3		-0.150042	-0.0946888	0.0222409	-0.167331	0.0676275	0.0485771	-0.175362	-0.337499	0.252606	0.422046	0.614277	0.205081	0.436128	0.553701	0.186461	0.00693703		GO:0016887:ATPase activity; GO:0005524:ATP binding; GO:0000166:nucleotide binding
AGAP009464	ATP-binding cassette transporter (ABC transporter) family G member 10		0.344059	0.0135903	0.32141	-0.136194	-0.824897	0.507799	-0.366809	-0.803604	0.104341	0.642125	0.130398	0.454526	2.23056e-06	0.011906	0.0815715	4.50783e-05	path:aga02010: ABC transporters	GO:0016887:ATPase activity; GO:0016020:membrane; GO:0016021:integral component of membrane; GO:0005524:ATP binding; GO:0000166:nucleotide binding; GO:0005886:plasma membrane; GO:0042626:ATPase-coupled transmembrane transporter activity; GO:0055085:transmembrane transport
AGAP009463	ATP-binding cassette transporter (ABC transporter) family G member 11		0.517867	0.221425	-0.00870868	-0.509461	-1.0308	0.346203	-0.782418	-1.2303	0.149438	0.464294	0.652375	0.154991	0.000585301	0.321202	0.0231975	0.00022492	path:aga02010: ABC transporters	GO:0042626:ATPase-coupled transmembrane transporter activity; GO:0055085:transmembrane transport; GO:0016887:ATPase activity; GO:0016020:membrane; GO:0005886:plasma membrane; GO:0016021:integral component of membrane; GO:0005524:ATP binding; GO:0000166:nucleotide binding
AGAP001699	fatty-acid amide hydrolase 2		0.75518	0.562552	0.170111	-0.47525	-0.0162643	-0.118491	0.199037	-0.108561	0.000458712	0.0126152	0.422897	0.0394444	0.632803	0.507724	0.372736	0.484155
AGAP002051	ATP-binding cassette transporter (ABC transporter) family G member 14		0.0675063	0.174508	0.55341	-0.112019	-0.388377	0.172813	0.324355	0.412919	0.59126	0.45475	0.0430387	0.541497	0.0994376	0.464454	0.24658	0.115615		GO:0042626:ATPase-coupled transmembrane transporter activity; GO:0055085:transmembrane transport; GO:0016887:ATPase activity; GO:0016020:membrane; GO:0005886:plasma membrane; GO:0016021:integral component of membrane; GO:0005524:ATP binding; GO:0000166:nucleotide binding
AGAP008889	ATP-binding cassette transporter (ABC transporter) family G member 15		0.0409247	-0.137643	0.585749	-0.131372	-0.572196	0.356098	0.207009	0.359071	0.603054	0.430958	0.00128915	0.442999	0.000524178	0.0673902	0.287454	0.0541864	path:aga02010: ABC transporters	GO:0016887:ATPase activity; GO:0016020:membrane; GO:0005524:ATP binding; GO:0016021:integral component of membrane; GO:0000166:nucleotide binding; GO:0005886:plasma membrane; GO:0042626:ATPase-coupled transmembrane transporter activity; GO:0055085:transmembrane transport
AGAP009467	ATP-binding cassette transporter (ABC transporter) family G member 16		0.169715	0.553086	0.112575	0.447405	-0.307298	0.293623	0.484301	1.54805	0.542671	0.183583	0.588364	0.287431	0.34911	0.437222	0.251096	3.05747e-05		GO:0016887:ATPase activity; GO:0016020:membrane; GO:0016021:integral component of membrane; GO:0005524:ATP binding; GO:0000166:nucleotide binding; GO:0005886:plasma membrane; GO:0042626:ATPase-coupled transmembrane transporter activity; GO:0055085:transmembrane transport
AGAP005712	phenylalanine-4-hydroxylase		0.161138	-0.377861	2.00231	-0.26823	-0.858817	1.54481	0.921735	0.680295	0.566149	0.402784	3.11772e-06	0.491451	0.0401583	0.000575384	0.0563851	0.139899	path:aga00360: Phenylalanine metabolism; path:aga00400: Phenylalanine, tyrosine and tryptophan biosynthesis; path:aga00790: Folate biosynthesis; path:aga01100: Metabolic pathways; path:aga01230: Biosynthesis of amino acids	GO:0016714:oxidoreductase activity, acting on paired donors, with incorporation or reduction of molecular oxygen, reduced pteridine as one donor, and incorporation of one atom of oxygen; GO:0009072:aromatic amino acid family metabolic process; GO:0004505:phenylalanine 4-monooxygenase activity; GO:0006559:L-phenylalanine catabolic process; GO:0004497:monooxygenase activity; GO:0055114:oxidation-re…
AGAP009591	formyltetrahydrofolate dehydrogenase		2.08443	2.05382	-0.337658	0.439911	-0.503518	-0.953346	0.931233	-0.0946826	2.72413e-08	4.66877e-08	0.403597	0.308868	0.169669	0.0249157	0.0291794	0.581838	path:aga00670: One carbon pool by folate	GO:0009058:biosynthetic process; GO:0055114:oxidation-reduction process; GO:0003824:catalytic activity; GO:0016491:oxidoreductase activity; GO:0005737:cytoplasm; GO:0006730:one-carbon metabolic process; GO:0016620:oxidoreductase activity, acting on the aldehyde or oxo group of donors, NAD or NADP as acceptor; GO:0009258:10-formyltetrahydrofolate catabolic process; GO:0016155:formyltetrahydrofolat…
AGAP000506	ATP-binding cassette transporter (ABC transporter) family G member 2		-0.0346244	-0.343304	0.715232	0.76534	0.365745	-0.860292	2.14129	4.50535	0.646369	0.517961	0.349203	0.291242	0.447307	0.317299	0.00748226	9.54371e-11		GO:0016887:ATPase activity; GO:0016020:membrane; GO:0005524:ATP binding; GO:0016021:integral component of membrane; GO:0000166:nucleotide binding; GO:0005886:plasma membrane; GO:0042626:ATPase-coupled transmembrane transporter activity; GO:0055085:transmembrane transport
AGAP009472	ATP-binding cassette transporter (ABC transporter) family G member 20		0.405898	-0.225579	0.553438	-0.229362	-1.15876	0.0643862	-0.597557	-2.08607	0.11718	0.362339	0.0274478	0.353733	4.56731e-08	0.591141	0.0184979	1.70725e-17		GO:0016887:ATPase activity; GO:0016020:membrane; GO:0016021:integral component of membrane; GO:0005524:ATP binding; GO:0000166:nucleotide binding; GO:0005886:plasma membrane; GO:0042626:ATPase-coupled transmembrane transporter activity; GO:0055085:transmembrane transport
AGAP004603	ATP-binding cassette transporter (ABC transporter) family G member 4		0.625	0.18922	-0.048945	0.444715	0.20603	0.000428645	0.549017	0.0336152	0.125848	0.521679	0.627253	0.273277	0.441715	0.658125	0.181768	0.631235	path:aga02010: ABC transporters	GO:0042626:ATPase-coupled transmembrane transporter activity; GO:0055085:transmembrane transport; GO:0016887:ATPase activity; GO:0016020:membrane; GO:0016021:integral component of membrane; GO:0005524:ATP binding; GO:0000166:nucleotide binding
AGAP009466	ATP-binding cassette transporter (ABC transporter) family G member 8		-0.0946003	-0.13407	-0.175344	0.0301856	-0.346493	-0.564009	-0.0848343	-0.811581	0.564035	0.517192	0.463301	0.630599	0.147031	0.0415207	0.578123	0.00411004		GO:0016887:ATPase activity; GO:0016020:membrane; GO:0016021:integral component of membrane; GO:0005524:ATP binding; GO:0000166:nucleotide binding; GO:0005886:plasma membrane; GO:0042626:ATPase-coupled transmembrane transporter activity; GO:0055085:transmembrane transport
AGAP002638	ATP-binding cassette transporter (ABC transporter) family H member 1		0.207957	-0.111764	0.723649	-0.39436	-1.26026	0.487447	-0.552096	-0.692374	0.40558	0.540272	0.00480513	0.147926	1.2851e-08	0.0708561	0.039137	0.00764197		GO:0043190:ATP-binding cassette (ABC) transporter complex; GO:0055085:transmembrane transport; GO:0016887:ATPase activity; GO:0016021:integral component of membrane; GO:0005524:ATP binding; GO:0016020:membrane; GO:0000166:nucleotide binding
AGAP003680	ATP-binding cassette transporter (ABC transporter) family H member 2		0.323562	-0.0835804	0.025633	-0.100161	-0.87838	0.366746	-0.723125	-1.1852	0.243798	0.574727	0.634428	0.55655	0.000157992	0.188438	0.00597059	3.9172e-06		GO:0043190:ATP-binding cassette (ABC) transporter complex; GO:0055085:transmembrane transport; GO:0016887:ATPase activity; GO:0016020:membrane; GO:0016021:integral component of membrane; GO:0005524:ATP binding; GO:0000166:nucleotide binding
AGAP002060	ATP-binding cassette transporter (ABC transporter) family H member 3		0.443367	-0.137598	0.564546	0.128971	-0.0676015	-0.0129748	0.306138	-0.0117515	0.125042	0.517477	0.0648852	0.534384	0.569009	0.647775	0.319445	0.646094		GO:0043190:ATP-binding cassette (ABC) transporter complex; GO:0055085:transmembrane transport; GO:0016887:ATPase activity; GO:0016021:integral component of membrane; GO:0005524:ATP binding; GO:0016020:membrane; GO:0000166:nucleotide binding
AGAP008828	ATP-binding protein involved in chromosome partitioning		-0.488094	-0.140308	0.415641	-0.389976	-0.124527	-0.137001	0.189766	0.656819	0.11303	0.524097	0.181142	0.207995	0.487352	0.528733	0.467091	0.0255414		GO:0005739:mitochondrion; GO:0016226:iron-sulfur cluster assembly; GO:0032981:mitochondrial respiratory chain complex I assembly; GO:0051539:4 iron, 4 sulfur cluster binding
AGAP011983	ATP-dependent (S)-NAD(P)H-hydrate dehydratase		-0.395684	-0.466122	0.599764	-0.197106	-0.359826	-0.127597	0.399757	-0.305637	0.0786724	0.0343412	0.00516201	0.358472	0.0614794	0.488214	0.0817423	0.163724		GO:0052855:ADP-dependent NAD(P)H-hydrate dehydratase activity; GO:0005524:ATP binding; GO:0047453:ATP-dependent NAD(P)H-hydrate dehydratase activity; GO:0046496:nicotinamide nucleotide metabolic process; GO:0000166:nucleotide binding; GO:0016829:lyase activity; GO:0110051:metabolite repair
AGAP007642	ATP-dependent 6-phosphofructokinase		0.157364	0.0892018	0.530179	0.105061	-0.541149	-0.126279	0.248557	-0.164457	0.477826	0.565425	0.045367	0.547325	0.0186105	0.5205	0.342095	0.421968	path:aga00010: Glycolysis / Gluconeogenesis; path:aga00030: Pentose phosphate pathway; path:aga00051: Fructose and mannose metabolism; path:aga00052: Galactose metabolism; path:aga01100: Metabolic pathways; path:aga01200: Carbon metabolism; path:aga01230: Biosynthesis of amino acids; path:aga03018: RNA degradation	GO:0003872:6-phosphofructokinase activity; GO:0006002:fructose 6-phosphate metabolic process; GO:0006096:glycolytic process; GO:0005737:cytoplasm; GO:0005524:ATP binding; GO:0046872:metal ion binding; GO:0016740:transferase activity; GO:0000166:nucleotide binding; GO:0008152:metabolic process; GO:0016301:kinase activity; GO:0016310:phosphorylation; GO:0003824:catalytic activity; GO:0061615:glycol…
AGAP002996	ATP-dependent Clp protease ATP-binding subunit clpX-like, mitochondrial		0.145012	0.0600501	0.198637	-0.0195627	-0.350959	0.0598153	0.0768196	-0.703458	0.395485	0.566758	0.278033	0.630865	0.025696	0.56729	0.538425	4.18428e-05		GO:0004176:ATP-dependent peptidase activity; GO:0030163:protein catabolic process; GO:0051082:unfolded protein binding; GO:0006457:protein folding; GO:0005759:mitochondrial matrix; GO:0005524:ATP binding; GO:0006508:proteolysis
AGAP009019	ATP-dependent Clp protease, protease subunit		-0.114895	0.0514802	0.534769	-0.167307	-0.296981	-0.122503	0.471895	0.813129	0.459874	0.580503	0.00168103	0.343078	0.0569518	0.44573	0.00692362	1.25647e-06		GO:0006515:protein quality control for misfolded or incompletely synthesized proteins; GO:0004176:ATP-dependent peptidase activity; GO:0006508:proteolysis; GO:0004252:serine-type endopeptidase activity; GO:0042802:identical protein binding; GO:0009368:endopeptidase Clp complex; GO:0051117:ATPase binding; GO:0016787:hydrolase activity; GO:0008233:peptidase activity; GO:0008236:serine-type peptidas…
AGAP002690	ATP-dependent DNA helicase 2 subunit 1		0.000500388	0.171169	-0.23729	-0.0638213	0.186702	-0.00481104	-0.0916813	0.135943	0.657565	0.328133	0.196902	0.559937	0.212464	0.651721	0.508364	0.361468	path:aga03450: Non-homologous end-joining	GO:0000723:telomere maintenance; GO:0042162:telomeric DNA binding; GO:0004003:GO_0004003; GO:0043564:Ku70:Ku80 complex; GO:0006303:double-strand break repair via nonhomologous end joining; GO:0003684:damaged DNA binding; GO:0003678:DNA helicase activity; GO:0003677:DNA binding; GO:0005634:nucleus; GO:0071481:cellular response to X-ray; GO:0071480:cellular response to gamma radiation; GO:0000784:n…
AGAP009910	ATP-dependent DNA helicase 2 subunit 2		0.345497	0.113453	-0.110452	-0.11475	-0.0527527	-0.0149975	-0.165506	-0.399844	0.0963134	0.492326	0.499131	0.491675	0.556393	0.639916	0.398488	0.0485678	path:aga03450: Non-homologous end-joining	GO:0000723:telomere maintenance; GO:0042162:telomeric DNA binding; GO:0043564:Ku70:Ku80 complex; GO:0006310:DNA recombination; GO:0006303:double-strand break repair via nonhomologous end joining; GO:0003684:damaged DNA binding; GO:0003678:DNA helicase activity; GO:0003677:DNA binding; GO:0005634:nucleus; GO:0016817:hydrolase activity, acting on acid anhydrides; GO:0032508:DNA duplex unwinding; GO…
AGAP009060	ATP-dependent DNA helicase HFM1/MER3		-0.161996	-0.354426	-1.19039	0.282357	1.20481	-0.180739	0.214489	-0.507956	0.553249	0.38494	0.00425932	0.458686	0.0012217	0.53807	0.511382	0.208135		GO:0003676:nucleic acid binding; GO:0005524:ATP binding; GO:0003724:RNA helicase activity; GO:0010494:cytoplasmic stress granule; GO:0003723:RNA binding; GO:0006417:regulation of translation
AGAP007775	ATP-dependent DNA helicase PIF1		-0.122109	0.000601767	-1.24187	0.115807	1.22379	-0.330822	-0.110445	-0.132724	0.556326	0.657935	4.50983e-05	0.563152	1.34841e-05	0.316413	0.566827	0.512021		GO:0005657:replication fork; GO:0043141:GO_0043141; GO:0000723:telomere maintenance; GO:0006310:DNA recombination; GO:0006260:DNA replication; GO:0006281:DNA repair; GO:0003678:DNA helicase activity; GO:0003677:DNA binding; GO:0005634:nucleus; GO:0005524:ATP binding; GO:0005739:mitochondrion; GO:0032508:DNA duplex unwinding; GO:0000002:mitochondrial genome maintenance; GO:0016787:hydrolase activi…
AGAP005917	ATP-dependent DNA helicase Q4		-0.154549	-0.138129	-1.67588	0.335408	1.36451	-0.0687578	-0.957208	-1.04138	0.574207	0.58415	0.000326215	0.451098	0.00159469	0.623169	0.0577266	0.0328042		GO:0006310:DNA recombination; GO:0004386:helicase activity; GO:0003676:nucleic acid binding; GO:0008270:zinc ion binding; GO:0005524:ATP binding; GO:0005737:cytoplasm; GO:0005634:nucleus; GO:0043138:3'-5' DNA helicase activity; GO:0000724:double-strand break repair via homologous recombination; GO:0006281:DNA repair; GO:0032508:DNA duplex unwinding; GO:0009378:four-way junction helicase activity;…
AGAP009973	ATP-dependent metalloprotease		0.378339	0.196711	0.17328	0.0341046	-0.313868	-0.064707	0.000174266	-0.343789	0.0418128	0.294566	0.345545	0.611084	0.0537195	0.562624	0.658172	0.0595844		GO:0004222:metalloendopeptidase activity; GO:0016020:membrane; GO:0006508:proteolysis; GO:0005524:ATP binding; GO:0016021:integral component of membrane; GO:0000166:nucleotide binding; GO:0005743:mitochondrial inner membrane; GO:0042407:cristae formation; GO:0065003:protein-containing complex assembly; GO:0008053:mitochondrial fusion; GO:0034982:mitochondrial protein processing
AGAP003089	ATP-dependent RNA helicase		-0.379269	-0.433049	0.441819	-0.127139	-0.346555	-0.131794	0.291995	0.289821	0.193475	0.136297	0.12908	0.530272	0.153896	0.525076	0.307753	0.263482	path:aga03013: RNA transport; path:aga03015: mRNA surveillance pathway; path:aga03040: Spliceosome	GO:0004386:helicase activity; GO:0003676:nucleic acid binding; GO:0005524:ATP binding; GO:0016787:hydrolase activity; GO:0000166:nucleotide binding; GO:0005730:nucleolus; GO:0003724:RNA helicase activity; GO:0003729:mRNA binding; GO:0003723:RNA binding; GO:0071013:catalytic step 2 spliceosome
AGAP003047	ATP-dependent RNA helicase		-0.102169	-0.388692	-0.517351	0.0387217	0.0130485	0.232247	-0.853041	-1.62043	0.451156	0.00912781	0.000281255	0.591365	0.627003	0.139546	6.36698e-11	2.52824e-32		GO:0003676:nucleic acid binding; GO:0005524:ATP binding; GO:0005634:nucleus; GO:0030154:cell differentiation; GO:0003724:RNA helicase activity; GO:0003723:RNA binding; GO:0007276:gamete generation; GO:0043186:P granule
AGAP006599	ATP-dependent RNA helicase A		0.246005	0.280582	-0.488947	0.0734944	0.294837	-0.0347287	-0.408169	-0.531401	0.341145	0.288106	0.0651367	0.583281	0.184782	0.624348	0.129437	0.0380458		GO:0004386:helicase activity; GO:0003676:nucleic acid binding; GO:0005524:ATP binding; GO:0016787:hydrolase activity; GO:0003723:RNA binding; GO:0000166:nucleotide binding; GO:0032508:DNA duplex unwinding; GO:0045944:positive regulation of transcription by RNA polymerase II; GO:0003678:DNA helicase activity; GO:0043138:3'-5' DNA helicase activity; GO:0005730:nucleolus; GO:1990904:ribonucleoprotei…
AGAP007990	glucosyl/glucuronosyl transferases		1.77218	1.97437	0.953025	-0.58057	-0.817074	0.087513	0.680455	1.33285	6.80222e-09	4.89288e-11	0.00492325	0.106149	0.00739906	0.592591	0.0547494	6.55066e-05	path:aga00040: Pentose and glucuronate interconversions; path:aga00053: Ascorbate and aldarate metabolism; path:aga00830: Retinol metabolism; path:aga00860: Porphyrin and chlorophyll metabolism; path:aga00980: Metabolism of xenobiotics by cytochrome P450; path:aga00982: Drug metabolism - cytochrome P450; path:aga00983: Drug metabolism - other enzymes; path:aga01100: Metabolic pathways	GO:0015020:glucuronosyltransferase activity; GO:0016758:transferase activity, transferring hexosyl groups; GO:0016021:integral component of membrane; GO:0016020:membrane; GO:0016740:transferase activity; GO:0016757:transferase activity, transferring glycosyl groups; GO:0043231:intracellular membrane-bounded organelle; GO:0008194:UDP-glycosyltransferase activity
AGAP004765	ATP-dependent RNA helicase DDX1		0.0705314	-0.0331869	-0.283808	0.0227466	0.218637	-0.265102	0.057131	0.0295746	0.512301	0.596562	0.0470016	0.617951	0.0775579	0.0626703	0.547764	0.5869		GO:0003676:nucleic acid binding; GO:0005524:ATP binding; GO:0005515:protein binding; GO:0003724:RNA helicase activity; GO:0003723:RNA binding
AGAP001057	ATP-dependent RNA helicase DDX10/DBP4		-0.314835	-0.0341932	0.060481	0.244392	0.341974	-0.169962	0.633802	1.00856	0.194886	0.621326	0.590676	0.305052	0.0961517	0.430947	0.00554868	5.80161e-06		GO:0004386:helicase activity; GO:0003723:RNA binding; GO:0003676:nucleic acid binding; GO:0005524:ATP binding; GO:0016787:hydrolase activity; GO:0000166:nucleotide binding; GO:0005634:nucleus; GO:0003724:RNA helicase activity; GO:0006364:rRNA processing
AGAP008601	ATP-dependent RNA helicase DDX18/HAS1		-0.249058	-0.464666	0.033702	-0.0495478	-0.16269	-0.398485	0.0984993	-0.245164	0.169654	0.0064967	0.608956	0.582838	0.25903	0.0218398	0.492559	0.149158		GO:0004386:helicase activity; GO:0003723:RNA binding; GO:0003676:nucleic acid binding; GO:0005524:ATP binding; GO:0016787:hydrolase activity; GO:0000166:nucleotide binding; GO:0005730:nucleolus; GO:0003724:RNA helicase activity; GO:0000463:maturation of LSU-rRNA from tricistronic rRNA transcript (SSU-rRNA, 5.8S rRNA, LSU-rRNA)
AGAP005391	ATP-dependent RNA helicase DDX20		0.0466356	-0.187314	-0.548003	0.103576	0.251535	0.0819128	-0.44323	-1.21388	0.600081	0.358817	0.00691398	0.515144	0.160731	0.548954	0.0338462	4.21971e-10	path:aga03013: RNA transport	GO:0003676:nucleic acid binding; GO:0005524:ATP binding; GO:0003724:RNA helicase activity; GO:0003723:RNA binding; GO:0000398:mRNA splicing, via spliceosome; GO:0000346:transcription export complex
AGAP007825	ATP-dependent RNA helicase DDX23/PRP28		0.00935095	-0.258972	-0.16532	-0.0935949	-0.0810931	0.0736595	-0.302422	-0.69569	0.642682	0.0845984	0.271066	0.464294	0.426629	0.509279	0.0430909	8.88026e-07	path:aga03040: Spliceosome	GO:0003676:nucleic acid binding; GO:0005524:ATP binding; GO:0003723:RNA binding; GO:0000398:mRNA splicing, via spliceosome; GO:0071013:catalytic step 2 spliceosome
AGAP010702	ATP-dependent RNA helicase DDX24/MAK5		-0.233937	-0.269834	-0.131497	0.00976964	0.128012	-0.269098	-0.020856	0.043981	0.210918	0.147926	0.42846	0.645245	0.35315	0.14816	0.629308	0.573759		GO:0003676:nucleic acid binding; GO:0005524:ATP binding; GO:0005634:nucleus; GO:0003724:RNA helicase activity; GO:0003723:RNA binding; GO:0006364:rRNA processing
AGAP011084	ATP-dependent RNA helicase DDX27		0.0218731	0.036186	-0.981722	0.0736858	0.540222	0.0638247	-0.915048	-1.38952	0.644711	0.634921	0.00984374	0.609751	0.110705	0.616836	0.0170506	0.000195119		GO:0003676:nucleic acid binding; GO:0005524:ATP binding; GO:0005730:nucleolus; GO:0003724:RNA helicase activity; GO:0003723:RNA binding
AGAP010670	ATP-dependent RNA helicase DDX31/DBP7		0.0206217	0.194978	-0.621585	0.0665969	0.551394	-0.0846187	-0.260067	-0.206243	0.638608	0.420045	0.01566	0.591141	0.0156507	0.569597	0.321607	0.353583		GO:0004386:helicase activity; GO:0003723:RNA binding; GO:0003676:nucleic acid binding; GO:0005524:ATP binding; GO:0016787:hydrolase activity; GO:0000166:nucleotide binding; GO:0005634:nucleus; GO:0003724:RNA helicase activity; GO:0042254:ribosome biogenesis
AGAP010872	ATP-dependent RNA helicase DDX35		0.0409571	-0.240596	-0.18805	0.0325377	0.232109	0.487235	-0.322017	-0.292236	0.601784	0.213866	0.32741	0.615389	0.157291	0.00742033	0.0961725	0.109611		:; GO:0004386:helicase activity; GO:0016787:hydrolase activity; GO:0000166:nucleotide binding; GO:0005524:ATP binding; GO:0003723:RNA binding; GO:0071013:catalytic step 2 spliceosome
AGAP008578	ATP-dependent RNA helicase DDX4		-0.0275946	0.255938	-1.38794	0.0836461	1.40963	0.224502	-0.744925	-0.93805	0.640606	0.452104	8.94828e-05	0.60191	1.50136e-05	0.482622	0.0548915	0.0122427		GO:0004386:helicase activity; GO:0003676:nucleic acid binding; GO:0005524:ATP binding; GO:0016787:hydrolase activity; GO:0000166:nucleotide binding; GO:0005634:nucleus; GO:0030154:cell differentiation; GO:0003724:RNA helicase activity; GO:0003723:RNA binding; GO:0007276:gamete generation; GO:0043186:P granule
AGAP004711	ATP-dependent RNA helicase DDX41		0.019321	0.0820876	0.00575387	0.286714	0.272674	-0.336432	0.660729	0.859735	0.632926	0.536301	0.651268	0.148916	0.105286	0.0923038	0.000315313	2.294e-06		GO:0003676:nucleic acid binding; GO:0005524:ATP binding; GO:0003724:RNA helicase activity; GO:0003723:RNA binding; GO:0000398:mRNA splicing, via spliceosome; GO:0005681:spliceosomal complex
AGAP004351	ATP-dependent RNA helicase DDX43		-0.0897194	-0.214519	-1.09576	0.120487	0.594909	-0.139758	-0.599916	-1.00246	0.577276	0.430958	6.85632e-05	0.546511	0.0231747	0.52372	0.0461729	0.000506374		GO:0004386:helicase activity; GO:0003723:RNA binding; GO:0003676:nucleic acid binding; GO:0005524:ATP binding; GO:0016787:hydrolase activity; GO:0000166:nucleotide binding; GO:0005737:cytoplasm; GO:0005634:nucleus; GO:0003724:RNA helicase activity; GO:1990904:ribonucleoprotein complex
AGAP010656	ATP-dependent RNA helicase DDX46/PRP5		0.190449	0.160759	-0.659821	0.043335	0.337413	-0.00586427	-0.547919	-0.487329	0.443697	0.484068	0.01566	0.618829	0.157301	0.653303	0.0505893	0.0719453	path:aga03040: Spliceosome	GO:0003676:nucleic acid binding; GO:0005524:ATP binding; GO:0005634:nucleus; GO:0003724:RNA helicase activity; GO:0003723:RNA binding; GO:0000398:mRNA splicing, via spliceosome
AGAP009808	ATP-dependent RNA helicase DDX47/RRP3		-0.280432	-0.131698	0.101995	-0.273268	0.0498232	-0.281176	-0.000619277	0.0756398	0.119075	0.417692	0.483456	0.129146	0.544876	0.11783	0.657387	0.500493		GO:0004386:helicase activity; GO:0003676:nucleic acid binding; GO:0005524:ATP binding; GO:0016787:hydrolase activity; GO:0000166:nucleotide binding; GO:0005634:nucleus; GO:0003724:RNA helicase activity; GO:0003723:RNA binding; GO:0006364:rRNA processing
AGAP005130	ATP-dependent RNA helicase DDX49/DBP8		-0.31506	-0.323885	0.0251385	-0.216489	-0.0522811	-0.307623	0.0912677	-0.15483	0.0609542	0.0523608	0.619619	0.203385	0.531223	0.0664083	0.497585	0.300753		GO:0004386:helicase activity; GO:0003676:nucleic acid binding; GO:0005524:ATP binding; GO:0016787:hydrolase activity; GO:0000166:nucleotide binding; GO:0005634:nucleus; GO:0003724:RNA helicase activity; GO:0003723:RNA binding; GO:0006364:rRNA processing
AGAP004912	ATP-dependent RNA helicase DDX5/DBP2		0.177536	0.262771	-0.0375574	0.0043022	-0.0478598	-0.0212813	-0.162726	-0.0273141	0.168484	0.0354019	0.578371	0.650058	0.50297	0.615426	0.212642	0.583133	path:aga03040: Spliceosome	GO:0004386:helicase activity; GO:0003676:nucleic acid binding; GO:0005524:ATP binding; GO:0016787:hydrolase activity; GO:0000166:nucleotide binding; GO:0005737:cytoplasm; GO:0005634:nucleus; GO:0003724:RNA helicase activity; GO:0003723:RNA binding; GO:1990904:ribonucleoprotein complex; GO:0016246:RNA interference
AGAP005652	ATP-dependent RNA helicase DDX5/DBP2		-0.303426	-0.302491	-0.247044	-0.108189	-0.0196947	0.10957	-0.390349	-0.710052	0.0744263	0.0753557	0.151961	0.459711	0.614531	0.456471	0.0181239	7.34642e-06	path:aga03040: Spliceosome	GO:0004386:helicase activity; GO:0003676:nucleic acid binding; GO:0005524:ATP binding; GO:0016787:hydrolase activity; GO:0000166:nucleotide binding; GO:0005737:cytoplasm; GO:0005634:nucleus; GO:0003724:RNA helicase activity; GO:0003723:RNA binding; GO:1990904:ribonucleoprotein complex; GO:0016246:RNA interference
AGAP012045	ATP-dependent RNA helicase DDX5/DBP2	ATP-dependent RNA helicase DDX5/DBP2	0.0228206	-0.115905	-1.00836	0.19559	0.671833	0.0362475	-0.515503	-1.41492	0.640364	0.556648	0.000625967	0.467968	0.0140969	0.62897	0.108827	1.63994e-06	path:aga03040: Spliceosome	GO:0003676:nucleic acid binding; GO:0005524:ATP binding; GO:0005737:cytoplasm; GO:0005634:nucleus; GO:0003724:RNA helicase activity; GO:0003723:RNA binding; GO:1990904:ribonucleoprotein complex; GO:0016246:RNA interference
AGAP006941	ATP-dependent RNA helicase DDX51/DBP6		-0.190462	-0.214548	-0.519901	-0.104329	0.273304	-0.302873	-0.244146	-0.82795	0.353225	0.307205	0.010791	0.513751	0.130243	0.156469	0.255493	3.63716e-05		GO:0003676:nucleic acid binding; GO:0005524:ATP binding; GO:0016787:hydrolase activity; GO:0000166:nucleotide binding; GO:0005634:nucleus; GO:0004386:helicase activity; GO:0003724:RNA helicase activity; GO:0003723:RNA binding
AGAP004316	unspecified product		-0.0469604	-0.531012	1.99631	-0.0617246	-0.14071	2.54102	0.660498	1.05506	0.64003	0.3847	0.000820873	0.633728	0.570974	9.20563e-06	0.301554	0.0867647
AGAP007511	ATP-dependent RNA helicase DDX54/DBP10		-0.0460273	-0.073195	-0.399299	-0.0841256	0.23606	-0.254669	-0.328181	-0.579924	0.60009	0.560247	0.0541339	0.544032	0.177826	0.227298	0.120787	0.00374506		GO:0003723:RNA binding; GO:0005730:nucleolus; GO:0004004:GO_0004004; GO:0003676:nucleic acid binding; GO:0005634:nucleus; GO:0005524:ATP binding; GO:0003724:RNA helicase activity; GO:0016787:hydrolase activity; GO:0000166:nucleotide binding; GO:0004386:helicase activity; GO:0006364:rRNA processing
AGAP001223	ATP-dependent RNA helicase DDX55/SPB4		-0.258153	-0.152458	-0.666579	-0.0479316	0.534055	-0.199576	-0.268601	-0.41534	0.25319	0.441299	0.00145446	0.602224	0.00533986	0.354323	0.236782	0.0544121		GO:0004386:helicase activity; GO:0003723:RNA binding; GO:0003676:nucleic acid binding; GO:0005524:ATP binding; GO:0016787:hydrolase activity; GO:0000166:nucleotide binding; GO:0003724:RNA helicase activity; GO:0005730:nucleolus
AGAP013478	glyoxylate/hydroxypyruvate reductase		0.603116	0.527716	0.460972	0.130227	0.0722565	-0.172613	0.685006	0.799681	0.019714	0.0451854	0.0869578	0.514988	0.54901	0.456985	0.0076435	0.0016953	path:aga00260: Glycine, serine and threonine metabolism; path:aga00620: Pyruvate metabolism; path:aga00630: Glyoxylate and dicarboxylate metabolism; path:aga01100: Metabolic pathways	GO:0016616:oxidoreductase activity, acting on the CH-OH group of donors, NAD or NADP as acceptor; GO:0051287:NAD binding; GO:0055114:oxidation-reduction process; GO:0016491:oxidoreductase activity; GO:0005829:cytosol; GO:0030267:glyoxylate reductase (NADP) activity; GO:0008465:glycerate dehydrogenase activity; GO:0016618:hydroxypyruvate reductase activity
AGAP006143	GPRGR56		1.11029	1.10468	-0.848765	1.11406	1.40732	-0.5258	0.249258	1.50683	0.019002	0.0195026	0.0841481	0.0187408	0.000664637	0.279678	0.507051	0.00101005		GO:0050909:sensory perception of taste; GO:0005886:plasma membrane; GO:0007165:signal transduction; GO:0016021:integral component of membrane; GO:0016020:membrane; GO:0030425:dendrite; GO:0030424:axon; GO:0043025:neuronal cell body
AGAP009135	ATP-dependent RNA helicase DDX6/DHH1		0.134983	-0.00975403	-1.61117	0.206794	0.936666	-0.217947	-0.637318	-1.82665	0.582627	0.653537	0.000298205	0.536224	0.0249195	0.52776	0.195565	6.03609e-05	path:aga03018: RNA degradation	GO:0004386:helicase activity; GO:0003676:nucleic acid binding; GO:0005524:ATP binding; GO:0016787:hydrolase activity; GO:0000166:nucleotide binding; GO:0003724:RNA helicase activity; GO:0003729:mRNA binding; GO:0000932:P-body; GO:0034063:stress granule assembly; GO:0010494:cytoplasmic stress granule; GO:0003723:RNA binding; GO:0033962:cytoplasmic mRNA processing body assembly
AGAP002679	GPRNNA6		1.00355	0.74946	1.13035	0.3	0.561684	0.44394	0.618638	0.123967	0.0028665	0.0326958	0.000359096	0.35022	0.048336	0.207809	0.0699568	0.52651
AGAP008239	ATP-dependent RNA helicase DHX36		0.0574074	-0.112953	-0.402438	0.13028	0.397467	0.00382151	-0.0954691	-0.636845	0.603063	0.540258	0.149529	0.520189	0.0924387	0.654803	0.561383	0.0167632	path:aga03018: RNA degradation	GO:0004386:helicase activity; GO:0003676:nucleic acid binding; GO:0005524:ATP binding; GO:0016787:hydrolase activity; GO:0000166:nucleotide binding; GO:0032508:DNA duplex unwinding; GO:0005737:cytoplasm; GO:0005634:nucleus; GO:0003678:DNA helicase activity; GO:0003723:RNA binding; GO:1990247:N6-methyladenosine-containing RNA binding; GO:0002151:G-quadruplex RNA binding
AGAP002687	ATP-dependent RNA helicase DHX37/DHR1		-0.103439	-0.0596835	-0.50083	0.0302366	0.345113	-0.0379105	-0.342215	-0.626223	0.548115	0.598665	0.057497	0.628904	0.12632	0.621196	0.203142	0.013888		GO:0000462:maturation of SSU-rRNA from tricistronic rRNA transcript (SSU-rRNA, 5.8S rRNA, LSU-rRNA); GO:0004386:helicase activity; GO:0003723:RNA binding; GO:0005730:nucleolus; GO:0003676:nucleic acid binding; GO:0005634:nucleus; GO:0005524:ATP binding; GO:0034459:GO_0034459; GO:0016787:hydrolase activity; GO:0000166:nucleotide binding
AGAP002223	ATP-dependent RNA helicase DHX57		0.0557754	-0.0159095	-0.190684	-0.0618444	0.193352	-0.0825772	-0.166075	-0.290318	0.522598	0.623917	0.117671	0.506064	0.0620001	0.437699	0.179315	0.0127453		GO:0004386:helicase activity; GO:0003723:RNA binding; GO:0003676:nucleic acid binding; GO:0005524:ATP binding; GO:0046872:metal ion binding; GO:0034459:GO_0034459; GO:0005515:protein binding; GO:0016787:hydrolase activity; GO:0000166:nucleotide binding
AGAP007212	ATP-dependent RNA helicase DHX8/PRP22		0.269839	0.138322	-0.404864	0.204247	0.232421	0.00211504	-0.291863	-0.253647	0.234359	0.466752	0.072384	0.349813	0.212405	0.655918	0.201988	0.220786	path:aga03040: Spliceosome	GO:0004386:helicase activity; GO:0003723:RNA binding; GO:0003676:nucleic acid binding; GO:0071013:catalytic step 2 spliceosome; GO:0005524:ATP binding; GO:0000390:spliceosomal complex disassembly; GO:0034459:GO_0034459; GO:0016787:hydrolase activity; GO:0000166:nucleotide binding
AGAP009600	ATP-dependent RNA helicase DOB1		0.016777	-0.0478851	-0.55029	0.104099	0.415487	-0.199918	-0.410419	-0.429056	0.644097	0.6161	0.0582686	0.55874	0.0969579	0.439272	0.166279	0.123553	path:aga03018: RNA degradation	GO:0006401:RNA catabolic process; GO:0003723:RNA binding; GO:0004004:GO_0004004; GO:0003676:nucleic acid binding; GO:0005634:nucleus; GO:0005524:ATP binding; GO:0003724:RNA helicase activity; GO:0000460:maturation of 5.8S rRNA
AGAP003508	ATP-dependent RNA helicase SUPV3L1, mitochondrial		-0.175189	-0.0529737	-0.114424	-0.162143	0.12468	0.0063645	-0.282906	-0.434866	0.213402	0.550746	0.386833	0.251983	0.267302	0.64698	0.0424149	0.0011652		GO:0016817:hydrolase activity, acting on acid anhydrides; GO:0003724:RNA helicase activity; GO:0000965:mitochondrial RNA 3'-end processing; GO:0006401:RNA catabolic process; GO:0045025:mitochondrial degradosome
AGAP012161	guanylate cyclase		1.15934	1.06061	0.216711	0.333088	0.48261	0.283425	0.0352951	0.0679199	3.14387e-13	4.17665e-11	0.261727	0.0794334	0.00280464	0.141607	0.609998	0.527816		GO:0009190:cyclic nucleotide biosynthetic process; GO:0016849:phosphorus-oxygen lyase activity; GO:0035556:intracellular signal transduction; GO:0006468:protein phosphorylation; GO:0004672:protein kinase activity; GO:0016021:integral component of membrane; GO:0005524:ATP binding; GO:0016020:membrane; GO:0000166:nucleotide binding; GO:0016829:lyase activity; GO:0004383:guanylate cyclase activity; …
AGAP007953	ATP-dependent RNA helicase YTHDC2		0.144035	0.189168	-0.417057	0.103128	0.224376	-0.289841	0.092159	0.0948001	0.382104	0.275108	0.0140899	0.479015	0.134072	0.0972706	0.502552	0.452786		GO:0004386:helicase activity; GO:0003676:nucleic acid binding; GO:0005524:ATP binding; GO:0005515:protein binding; GO:0016787:hydrolase activity; GO:0000166:nucleotide binding; GO:0005737:cytoplasm; GO:0005634:nucleus; GO:0003723:RNA binding; GO:1990247:N6-methyladenosine-containing RNA binding
AGAP003283	atrial natriuretic peptide receptor A		0.348321	0.0991503	0.145475	0.36841	0.256473	0.150769	0.171147	-0.145728	0.270464	0.571007	0.524577	0.247727	0.30076	0.518546	0.495584	0.48548	path:aga00230: Purine metabolism; path:aga01100: Metabolic pathways	GO:0009190:cyclic nucleotide biosynthetic process; GO:0016849:phosphorus-oxygen lyase activity; GO:0006182:cGMP biosynthetic process; GO:0004383:guanylate cyclase activity; GO:0035556:intracellular signal transduction; GO:0006468:protein phosphorylation; GO:0004672:protein kinase activity; GO:0005886:plasma membrane; GO:0007165:signal transduction; GO:0016021:integral component of membrane; GO:00…
AGAP008691	atrial natriuretic peptide receptor A		0.276032	0.224711	0.11028	-0.050415	0.293869	0.0980111	-0.103354	0.236704	0.381005	0.442143	0.565425	0.618697	0.262863	0.576136	0.572713	0.374432	path:aga00230: Purine metabolism; path:aga01100: Metabolic pathways	GO:0009190:cyclic nucleotide biosynthetic process; GO:0016849:phosphorus-oxygen lyase activity; GO:0006182:cGMP biosynthetic process; GO:0004383:guanylate cyclase activity; GO:0035556:intracellular signal transduction; GO:0006468:protein phosphorylation; GO:0004672:protein kinase activity; GO:0016021:integral component of membrane; GO:0005524:ATP binding; GO:0016020:membrane; GO:0000166:nucleotid…
AGAP001786	AT-rich interactive domain-containing protein 1		0.27033	0.100511	-1.74095	0.303027	0.97472	0.0896246	-1.31955	-1.83464	0.54538	0.620066	0.00730261	0.528845	0.0940123	0.62419	0.0499637	0.00468782		GO:0016514:SWI/SNF complex; GO:0006338:chromatin remodeling; GO:0003677:DNA binding; GO:0035060:brahma complex; GO:0005634:nucleus; GO:0006357:regulation of transcription by RNA polymerase II; GO:0005654:nucleoplasm; GO:0045893:positive regulation of transcription, DNA-templated; GO:0031491:nucleosome binding; GO:0043044:ATP-dependent chromatin remodeling; GO:0071565:nBAF complex
AGAP006990	AT-rich interactive domain-containing protein 2		0.189815	0.143741	-1.13956	0.223568	0.676417	0.00670704	-0.563478	-0.913784	0.545665	0.575664	0.0135951	0.522137	0.0990556	0.654803	0.24332	0.047214		GO:0006355:regulation of transcription, DNA-templated; GO:0003677:DNA binding; GO:0005634:nucleus
AGAP009074	Atrophin-1 interacting protein 5 (WW domain containing E3 ubiquitin protein li		0.240096	-0.0396541	-0.336462	0.171253	0.0940271	0.45129	-0.282072	-0.884556	0.36647	0.621326	0.231746	0.46706	0.519722	0.106495	0.306257	0.000785996	path:aga04120: Ubiquitin mediated proteolysis; path:aga04144: Endocytosis	GO:0004842:ubiquitin-protein transferase activity; GO:0061630:ubiquitin protein ligase activity; GO:0006511:ubiquitin-dependent protein catabolic process; GO:0005515:protein binding; GO:0016740:transferase activity; GO:0016567:protein ubiquitination; GO:0005737:cytoplasm; GO:0043161:proteasome-mediated ubiquitin-dependent protein catabolic process; GO:0030514:negative regulation of BMP signaling …
AGAP005620	ATT		-0.765643	-0.857135	0.743388	-0.34174	-0.872215	-0.450312	1.01035	0.580799	0.0589798	0.0319622	0.0690993	0.378444	0.0130041	0.275108	0.0106996	0.137427		GO:0042742:defense response to bacterium; GO:0005576:extracellular region
AGAP011204	aubergine	aubergine	0.158125	0.103911	-1.67002	0.161327	1.04854	0.154306	-1.33406	-1.9909	0.549686	0.590291	4.20551e-06	0.547014	0.00269708	0.552781	0.000399933	1.25857e-07	path:aga04320: Dorso-ventral axis formation	GO:0031047:gene silencing by RNA; GO:0003676:nucleic acid binding; GO:0005515:protein binding
AGAP006470	Augmenter of liver regeneration		-0.0598182	0.101943	0.529071	-0.175748	0.000436308	0.400844	0.37718	0.900259	0.614096	0.578382	0.140787	0.510396	0.657856	0.260101	0.283949	0.00686522		GO:0016971:flavin-linked sulfhydryl oxidase activity; GO:0050660:flavin adenine dinucleotide binding; GO:0055114:oxidation-reduction process; GO:0015035:protein disulfide oxidoreductase activity; GO:0005739:mitochondrion; GO:0016972:thiol oxidase activity; GO:0016491:oxidoreductase activity
AGAP001793	aurora kinase A		-0.560835	-0.803625	-0.737646	0.198702	0.536329	-0.328413	-0.354629	-0.474883	0.208205	0.0675475	0.0984932	0.529497	0.153318	0.409508	0.39807	0.245034		GO:0007052:mitotic spindle organization; GO:0032133:chromosome passenger complex; GO:0032465:regulation of cytokinesis; GO:0006468:protein phosphorylation; GO:0004672:protein kinase activity; GO:0005524:ATP binding; GO:0031616:spindle pole centrosome; GO:0035174:histone serine kinase activity; GO:0000780:condensed nuclear chromosome, centromeric region; GO:0005876:spindle microtubule; GO:0051233:…
AGAP004944	heat shock 70kDa protein 1/8		0.665567	0.776162	0.0363569	0.0216642	-0.678061	-0.093936	0.0830751	0.231715	0.0441831	0.016516	0.630544	0.64213	0.0187793	0.582133	0.592073	0.389065	path:aga03040: Spliceosome; path:aga04141: Protein processing in endoplasmic reticulum; path:aga04144: Endocytosis; path:aga04213: Longevity regulating pathway - multiple species	GO:0006986:response to unfolded protein; GO:0042026:protein refolding; GO:0031072:heat shock protein binding; GO:0016192:vesicle-mediated transport; GO:0016887:ATPase activity; GO:0051082:unfolded protein binding; GO:0005886:plasma membrane; GO:0005829:cytosol; GO:0005634:nucleus; GO:0005737:cytoplasm; GO:0005524:ATP binding; GO:0042623:ATPase activity, coupled; GO:0051085:chaperone cofactor-depe…
AGAP007538	autocrine motility factor receptor		0.072005	-0.00421756	-0.365053	0.102348	0.148385	0.206284	-0.38707	-0.593402	0.513197	0.651314	0.0101807	0.437575	0.223269	0.164598	0.00594491	1.64929e-05	path:aga04141: Protein processing in endoplasmic reticulum	GO:0000151:ubiquitin ligase complex; GO:0005783:endoplasmic reticulum; GO:0061630:ubiquitin protein ligase activity; GO:0006511:ubiquitin-dependent protein catabolic process; GO:0016567:protein ubiquitination; GO:0005829:cytosol; GO:0016021:integral component of membrane; GO:0070936:protein K48-linked ubiquitination; GO:0030968:endoplasmic reticulum unfolded protein response; GO:0005515:protein b…
AGAP003858	autophagy related gene	autophagy related gene	-0.238942	-0.186122	0.737903	-0.18651	-0.32849	-0.178512	0.748247	0.801779	0.415496	0.47993	0.0180165	0.479706	0.214821	0.491313	0.0167622	0.00933056	path:aga04136: Autophagy - other; path:aga04137: Mitophagy - animal; path:aga04140: Autophagy - animal; path:aga04215: Apoptosis - multiple species	GO:0032465:regulation of cytokinesis; GO:0000407:phagophore assembly site; GO:0006914:autophagy; GO:0000045:autophagosome assembly; GO:0006897:endocytosis; GO:0034271:phosphatidylinositol 3-kinase complex, class III, type I; GO:0034272:phosphatidylinositol 3-kinase complex, class III, type II; GO:0006995:cellular response to nitrogen starvation; GO:0032258:cytoplasm to vacuole transport by the Cv…
AGAP000933	autophagy related gene		-0.212707	0.123285	0.433195	-0.0539449	0.0019777	-0.120881	0.213293	1.30984	0.389497	0.519142	0.103095	0.604148	0.656016	0.52574	0.395967	3.46986e-08	path:aga04136: Autophagy - other; path:aga04140: Autophagy - animal	GO:0006914:autophagy; GO:0019777:Atg12 transferase activity; GO:0006497:protein lipidation; GO:0016236:macroautophagy; GO:0032446:protein modification by small protein conjugation
AGAP002685	autophagy related gene		0.00730905	-0.093506	0.423106	-0.173372	-0.45088	0.17385	0.142241	-0.0187737	0.650306	0.539351	0.0584319	0.404701	0.0194096	0.403988	0.460624	0.631004	path:aga04068: FoxO signaling pathway; path:aga04136: Autophagy - other; path:aga04137: Mitophagy - animal; path:aga04140: Autophagy - animal	GO:0000422:autophagy of mitochondrion; GO:0000045:autophagosome assembly; GO:0031625:ubiquitin protein ligase binding; GO:0005829:cytosol; GO:0050811:GABA receptor binding; GO:0006995:cellular response to nitrogen starvation; GO:0005776:autophagosome; GO:0000421:autophagosome membrane; GO:0016236:macroautophagy; GO:0005737:cytoplasm; GO:0006914:autophagy; GO:0008017:microtubule binding; GO:009735…
AGAP004023	autophagy related gene		0.306129	0.144758	0.287561	0.0866793	-0.0595117	0.219169	0.134482	0.127795	0.0686519	0.368417	0.0930743	0.504209	0.512627	0.201035	0.396816	0.361149	path:aga04136: Autophagy - other; path:aga04140: Autophagy - animal	GO:0008234:cysteine-type peptidase activity; GO:0006914:autophagy; GO:0015031:protein transport; GO:0005737:cytoplasm; GO:0016787:hydrolase activity; GO:0008233:peptidase activity; GO:0006508:proteolysis
AGAP010939	autophagy related gene		-0.113698	-0.157055	0.210414	-0.333657	-0.302456	0.0951443	-0.0573589	-1.03561	0.5184	0.450133	0.357525	0.164063	0.133139	0.544097	0.594057	3.65929e-06	path:aga04136: Autophagy - other; path:aga04137: Mitophagy - animal; path:aga04140: Autophagy - animal; path:aga04213: Longevity regulating pathway - multiple species	GO:0006914:autophagy; GO:0000422:autophagy of mitochondrion; GO:0000045:autophagosome assembly; GO:0005737:cytoplasm; GO:0006995:cellular response to nitrogen starvation; GO:0006501:C-terminal protein lipidation; GO:0034274:Atg12-Atg5-Atg16 complex; GO:0034045:phagophore assembly site membrane; GO:0016020:membrane; GO:0044804:autophagy of nucleus
AGAP005102	autophagy related gene		-0.408562	-0.147924	0.153405	-0.0821525	0.0363437	-0.20343	0.366076	0.665614	0.0715077	0.452524	0.445082	0.557421	0.59628	0.355959	0.112878	0.00211952	path:aga04120: Ubiquitin mediated proteolysis	GO:0008641:ubiquitin-like modifier activating enzyme activity; GO:0045116:protein neddylation; GO:0019781:NEDD8 activating enzyme activity; GO:0005737:cytoplasm; GO:0005634:nucleus; GO:0032446:protein modification by small protein conjugation
AGAP008497	autophagy related gene		-0.0736327	-0.00295838	0.0440272	-0.147603	0.0319116	0.124148	-0.167597	-0.119801	0.527046	0.653986	0.585267	0.35037	0.580955	0.407881	0.303238	0.370673	path:aga04136: Autophagy - other; path:aga04140: Autophagy - animal	GO:0008234:cysteine-type peptidase activity; GO:0006914:autophagy; GO:0015031:protein transport; GO:0005737:cytoplasm; GO:0016787:hydrolase activity; GO:0008233:peptidase activity; GO:0006508:proteolysis
AGAP005910	autophagy related gene		0.165717	0.00953651	-0.146781	0.0872	0.0584756	0.405285	-0.247979	-0.764198	0.414497	0.647621	0.450745	0.547725	0.552519	0.0668377	0.266436	0.000276541	path:aga04136: Autophagy - other; path:aga04140: Autophagy - animal	GO:0080025:phosphatidylinositol-3,5-bisphosphate binding; GO:0000407:phagophore assembly site; GO:0006914:autophagy; GO:0000422:autophagy of mitochondrion; GO:0000045:autophagosome assembly; GO:0032266:phosphatidylinositol-3-phosphate binding; GO:0005829:cytosol; GO:0006497:protein lipidation; GO:0034045:phagophore assembly site membrane; GO:0034497:protein localization to phagophore assembly sit…
AGAP002315	autophagy related gene		-0.0109614	-0.0588114	-0.169797	-0.0597445	0.035103	-0.0962938	-0.0471436	-0.0794093	0.641973	0.560115	0.313422	0.560115	0.576737	0.48282	0.58381	0.483054	path:aga04136: Autophagy - other; path:aga04140: Autophagy - animal	GO:0005515:protein binding; GO:0000045:autophagosome assembly; GO:0000421:autophagosome membrane
AGAP007296	autophagy related gene		-0.18767	0.0510269	-0.204035	-0.034659	-0.177701	-0.224372	-0.176948	0.209588	0.435561	0.608368	0.410993	0.624841	0.371698	0.378421	0.455615	0.352728	path:aga04068: FoxO signaling pathway; path:aga04136: Autophagy - other; path:aga04140: Autophagy - animal	GO:0000422:autophagy of mitochondrion; GO:0000045:autophagosome assembly; GO:0005737:cytoplasm; GO:0019776:Atg8 ligase activity; GO:0006501:C-terminal protein lipidation; GO:0034274:Atg12-Atg5-Atg16 complex; GO:0034045:phagophore assembly site membrane; GO:0006914:autophagy; GO:0044804:autophagy of nucleus
AGAP007970	autophagy related gene		0.114137	0.00683644	-0.210233	-0.0153133	-0.252461	0.398969	-0.56684	-0.262126	0.501667	0.650629	0.330359	0.640764	0.172904	0.0671199	0.00686976	0.197484	path:aga04136: Autophagy - other; path:aga04140: Autophagy - animal	GO:0005515:protein binding; GO:0005829:cytosol; GO:0000045:autophagosome assembly; GO:0000422:autophagy of mitochondrion; GO:0034497:protein localization to phagophore assembly site; GO:0006497:protein lipidation; GO:0032266:phosphatidylinositol-3-phosphate binding; GO:0080025:phosphatidylinositol-3,5-bisphosphate binding; GO:0044804:autophagy of nucleus; GO:0019898:extrinsic component of membran…
AGAP000098	autophagy related gene		-0.0525488	-0.123575	-0.268205	-0.0350593	0.269131	-0.350303	0.0931516	0.0460877	0.603063	0.511637	0.284403	0.622314	0.196243	0.164758	0.555646	0.595064		GO:0046777:protein autophosphorylation; GO:0000407:phagophore assembly site; GO:0010506:regulation of autophagy; GO:0000045:autophagosome assembly; GO:0004674:protein serine/threonine kinase activity; GO:0006468:protein phosphorylation; GO:0004672:protein kinase activity; GO:0016020:membrane; GO:0005829:cytosol; GO:0005524:ATP binding
AGAP011582	autophagy related gene		-0.169512	-0.139239	-0.276232	-0.0960168	-0.0866558	-0.128994	-0.192401	-0.512664	0.280108	0.35615	0.0786417	0.468629	0.420902	0.382149	0.228328	0.000625266	path:aga04136: Autophagy - other; path:aga04140: Autophagy - animal	GO:0006914:autophagy; GO:0015031:protein transport; GO:0005737:cytoplasm; GO:0005829:cytosol; GO:0000045:autophagosome assembly; GO:0000422:autophagy of mitochondrion; GO:0044804:autophagy of nucleus; GO:0019776:Atg8 ligase activity; GO:0000153:cytoplasmic ubiquitin ligase complex
AGAP001762	autophagy related gene		0.287797	0.286152	-0.291797	0.168317	0.219706	0.0162097	-0.158036	-0.482768	0.264816	0.267032	0.259623	0.4524	0.282459	0.642546	0.467535	0.0512919	path:aga04136: Autophagy - other; path:aga04137: Mitophagy - animal; path:aga04140: Autophagy - animal	GO:0000407:phagophore assembly site; GO:0006914:autophagy; GO:0015031:protein transport; GO:0000422:autophagy of mitochondrion; GO:0000045:autophagosome assembly; GO:0005794:Golgi apparatus; GO:0016021:integral component of membrane; GO:0044805:late nucleophagy; GO:0030659:cytoplasmic vesicle membrane; GO:0005776:autophagosome; GO:0034497:protein localization to phagophore assembly site; GO:00160…
AGAP008637	autophagy related gene	autophagy related gene	-0.0696373	-0.0931891	-0.803715	0.0691665	0.547259	-0.0345107	-0.514099	-0.719019	0.599449	0.576462	0.00714195	0.599864	0.0422504	0.629811	0.102772	0.0165565	path:aga04120: Ubiquitin mediated proteolysis	GO:0008641:ubiquitin-like modifier activating enzyme activity; GO:0019948:SUMO activating enzyme activity; GO:0016925:protein sumoylation; GO:0005737:cytoplasm; GO:0005524:ATP binding; GO:0046872:metal ion binding; GO:0031510:SUMO activating enzyme complex; GO:0032446:protein modification by small protein conjugation; GO:0000166:nucleotide binding
AGAP004092	autophagy related gene	autophagy related gene	0.475067	0.28799	-0.95416	0.301639	0.32341	-0.0700696	-0.573333	-1.24239	0.293632	0.459812	0.0321404	0.448337	0.344863	0.618576	0.211956	0.00413186	path:aga04136: Autophagy - other; path:aga04140: Autophagy - animal	GO:0000407:phagophore assembly site; GO:0006914:autophagy; GO:0000422:autophagy of mitochondrion; GO:0000045:autophagosome assembly; GO:0019898:extrinsic component of membrane; GO:0044804:autophagy of nucleus
AGAP011552	autophagy related gene DEBCL		-0.274078	-0.120538	0.0154695	-0.146807	-0.0769394	-0.0995306	0.0119055	-0.00101098	0.157716	0.45989	0.638104	0.409748	0.491707	0.503954	0.643218	0.65683	path:aga04214: Apoptosis - fly; path:aga04215: Apoptosis - multiple species	GO:0042803:protein homodimerization activity; GO:0005741:mitochondrial outer membrane; GO:0042981:regulation of apoptotic process; GO:0046982:protein heterodimerization activity; GO:0016021:integral component of membrane; GO:0097192:extrinsic apoptotic signaling pathway in absence of ligand; GO:0008630:intrinsic apoptotic signaling pathway in response to DNA damage; GO:0016020:membrane
AGAP007873	autophagy related TOR protein (Target of rapamycin)	autophagy related TOR protein (Target of rapamycin)	0.357204	0.213109	-1.02571	0.185116	0.568588	0.0153992	-0.695695	-1.02869	0.410869	0.52722	0.0260505	0.547594	0.154182	0.6503	0.145402	0.0234385	path:aga04136: Autophagy - other; path:aga04140: Autophagy - animal; path:aga04150: mTOR signaling pathway; path:aga04213: Longevity regulating pathway - multiple species	GO:0044877:protein-containing complex binding; GO:0016301:kinase activity; GO:0004674:protein serine/threonine kinase activity; GO:0005524:ATP binding; GO:0005515:protein binding; GO:0016740:transferase activity; GO:0000166:nucleotide binding; GO:0016310:phosphorylation; GO:0006468:protein phosphorylation; GO:0005634:nucleus; GO:0010507:negative regulation of autophagy; GO:0031931:TORC1 complex; …
AGAP005715	Autophagy-related protein 13		0.244102	-0.0312168	0.465152	-0.114104	-0.422408	0.311259	0.121601	-0.818347	0.277137	0.622431	0.0354101	0.507167	0.0287569	0.171182	0.495329	0.000110285	path:aga04136: Autophagy - other; path:aga04140: Autophagy - animal	GO:0019901:protein kinase binding; GO:0000407:phagophore assembly site; GO:1990316:Atg1/ULK1 kinase complex; GO:0006914:autophagy; GO:0000422:autophagy of mitochondrion; GO:0019887:protein kinase regulator activity; GO:0000045:autophagosome assembly; GO:0005829:cytosol; GO:0034497:protein localization to phagophore assembly site; GO:0034727:piecemeal microautophagy of the nucleus; GO:0032147:acti…
AGAP010303	autophagy-related protein 7		-0.316258	-0.270235	1.03783	-0.132778	-0.522794	-0.223064	0.992822	1.04361	0.327264	0.383557	0.00063083	0.543142	0.0638366	0.443266	0.0011982	0.000812067	path:aga04136: Autophagy - other; path:aga04140: Autophagy - animal	GO:0008641:ubiquitin-like modifier activating enzyme activity; GO:0006914:autophagy; GO:0005737:cytoplasm; GO:0015031:protein transport; GO:0000407:phagophore assembly site; GO:0000045:autophagosome assembly; GO:0000422:autophagy of mitochondrion; GO:0044805:late nucleophagy; GO:0032446:protein modification by small protein conjugation; GO:0006995:cellular response to nitrogen starvation; GO:0019…
AGAP012177	Aveugle		-0.307561	-0.171903	0.511401	-0.348603	-0.181624	-0.166648	0.439633	1.0348	0.319047	0.49157	0.105047	0.266401	0.405972	0.49937	0.16788	0.000453234		GO:0005515:protein binding
AGAP002123	axin		0.22507	0.164557	-1.34566	0.209866	1.01373	0.0736404	-0.826242	-1.32836	0.490346	0.54286	0.000311494	0.505015	0.00352876	0.610679	0.0392605	0.000563599	path:aga04310: Wnt signaling pathway	GO:0016055:Wnt signaling pathway
AGAP006071	B9 domain-containing protein 1		0.0374193	0.0696466	0.234172	-0.0425783	0.0895811	-0.0156527	0.304632	0.487757	0.605478	0.552729	0.214956	0.597564	0.452369	0.636977	0.105939	0.00587279
AGAP005448	B9 domain-containing protein 2		-0.148536	0.405057	0.923457	-0.897775	-0.20464	0.768671	0.133085	1.04712	0.591971	0.430225	0.131335	0.133637	0.50795	0.205316	0.597289	0.0396241
AGAP010983	BAG family molecular chaperone regulator 2		-0.0407308	-0.0520197	0.161589	-0.0909619	0.0432726	-0.0326039	0.113792	-0.0831127	0.568151	0.53942	0.206614	0.423553	0.515996	0.588298	0.35662	0.405906	path:aga04141: Protein processing in endoplasmic reticulum	GO:0000774:adenyl-nucleotide exchange factor activity; GO:0051087:chaperone binding; GO:0050790:regulation of catalytic activity; GO:0050821:protein stabilization
AGAP005816	BAI1-associated protein 3		0.540652	0.525387	0.166574	0.211184	-0.0090971	-0.062634	0.127346	1.76077	0.254826	0.266046	0.560247	0.528317	0.651539	0.624192	0.586247	5.34708e-05
AGAP007459	Bardet-Biedl syndrome 1		-0.619628	0.211428	-0.266858	0.654876	1.12141	0.0980029	0.0831545	1.03479	0.196601	0.526217	0.489125	0.172792	0.00546536	0.603894	0.612798	0.0204085		GO:0005930:axoneme; GO:0034464:BBSome; GO:1905515:non-motile cilium assembly; GO:0005813:centrosome; GO:0036064:ciliary basal body; GO:0005113:patched binding; GO:0061512:protein localization to cilium; GO:0005119:smoothened binding; GO:0005515:protein binding
AGAP009637	Bardet-Biedl syndrome 2 protein		-0.649371	-0.055387	0.722105	0.174669	-0.0862371	0.361216	0.226306	0.83198	0.0417682	0.611084	0.0225645	0.482265	0.5452	0.269804	0.434774	0.00413935		GO:0034464:BBSome; GO:1905515:non-motile cilium assembly; GO:0005515:protein binding; GO:0005737:cytoplasm; GO:0005856:cytoskeleton; GO:0005929:cilium; GO:0042995:cell projection; GO:0043005:neuron projection; GO:0016020:membrane; GO:0036064:ciliary basal body; GO:0060271:cilium assembly; GO:0031514:motile cilium
AGAP004828	Bardet-Biedl syndrome 4		-0.183378	-0.307341	0.571308	-0.184968	-1.24524	-0.367819	-0.122029	1.60135	0.572709	0.502442	0.382327	0.581357	0.0493483	0.510005	0.620153	0.0122619		GO:0005515:protein binding
AGAP001301	Bardet-Biedl syndrome 5 protein		-0.36982	-0.495021	0.291497	-0.401199	-1.47303	0.343039	-1.10055	-0.484812	0.498292	0.427151	0.544523	0.490152	0.0339255	0.516295	0.183159	0.403845		GO:0046907:intracellular transport; GO:0034464:BBSome; GO:0032266:phosphatidylinositol-3-phosphate binding; GO:0060271:cilium assembly; GO:0036064:ciliary basal body
AGAP011899	Bardet-Biedl syndrome 7 protein		-0.0663797	0.184725	-0.139185	-0.283751	0.291135	-0.24999	-0.0381533	1.09728	0.587402	0.416119	0.49113	0.267119	0.164957	0.310977	0.620611	8.19575e-07		GO:0046907:intracellular transport; GO:0005930:axoneme; GO:0034464:BBSome; GO:1905515:non-motile cilium assembly; GO:0016020:membrane; GO:0060271:cilium assembly; GO:0036064:ciliary basal body; GO:0043005:neuron projection; GO:0008104:protein localization; GO:0005515:protein binding
AGAP008753	Barrier-to-autointegration factor B		0.10035	0.260279	0.439311	-0.275325	-0.339006	0.222898	0.0882177	0.672622	0.563152	0.357683	0.139677	0.336481	0.169093	0.409597	0.575927	0.0161612		GO:0007059:chromosome segregation; GO:0003677:DNA binding; GO:0030261:chromosome condensation; GO:0005654:nucleoplasm
AGAP002413	Basic leucine zipper and W2 domain-containing protein 1		0.023329	-0.0680681	-0.0674522	0.0145335	-0.06916	0.198452	-0.000131546	-0.586461	0.625355	0.554699	0.555707	0.638311	0.501882	0.280799	0.658213	0.000767792		GO:0005737:cytoplasm; GO:0005515:protein binding
AGAP006899	basic tail-containing salivary secreted peptide		-1.42321	-0.423488	1.42087	0.0571479	0.00877412	-1.01955	2.50036	4.26008	0.00810696	0.407615	0.00890492	0.631964	0.652848	0.0859759	1.08436e-06	5.86101e-17
AGAP004801	Huntingtin interacting protein		0.870294	0.753932	-0.206997	0.335916	0.300911	0.664563	-0.356066	-0.764329	0.00598417	0.0193694	0.464846	0.308593	0.261404	0.0426011	0.283405	0.0164665		GO:0032051:clathrin light chain binding; GO:0048268:clathrin coat assembly; GO:0007015:actin filament organization; GO:0080025:phosphatidylinositol-3,5-bisphosphate binding; GO:0051015:actin filament binding; GO:0035091:phosphatidylinositol binding; GO:0043231:intracellular membrane-bounded organelle; GO:0005543:phospholipid binding; GO:0006897:endocytosis; GO:0030276:clathrin binding; GO:0003779…
AGAP003748	unspecified product		0.892479	-1.06612	1.97885	0.333828	-1.85898	4.60901	-2.64145	-2.82847	0.383514	0.364	0.0418687	0.55578	0.0261695	2.46722e-08	0.00179081	0.00100508		GO:0006508:proteolysis; GO:0004252:serine-type endopeptidase activity; GO:0016787:hydrolase activity; GO:0008233:peptidase activity; GO:0008236:serine-type peptidase activity
AGAP011791	CLIPA1	CLIPA1	-0.309423	-0.636015	1.31485	-0.373534	-0.53133	0.982929	0.622677	0.670742	0.388753	0.0975905	0.000152989	0.320748	0.103301	0.00690297	0.104845	0.0670063		GO:0006508:proteolysis; GO:0004252:serine-type endopeptidase activity; GO:0008233:peptidase activity
AGAP001411	BCL2/adenovirus E1B 19 kDa protein-interacting protein 3		0.391304	0.173702	0.0175789	0.0519622	-0.197686	0.244608	-0.0644066	-0.702002	0.0377329	0.348869	0.634896	0.584778	0.213047	0.206793	0.564714	0.000102841	path:aga04068: FoxO signaling pathway; path:aga04137: Mitophagy - animal; path:aga04140: Autophagy - animal	GO:0005740:mitochondrial envelope; GO:0043065:positive regulation of apoptotic process; GO:0005741:mitochondrial outer membrane; GO:0016021:integral component of membrane; GO:0097345:mitochondrial outer membrane permeabilization; GO:0016020:membrane; GO:0043067:regulation of programmed cell death
AGAP004369	Beat IIb		0.252263	0.494138	0.842187	0.379926	-0.358711	0.545577	0.585034	1.13474	0.45578	0.203081	0.0402878	0.313718	0.262345	0.195737	0.144653	0.00148957		GO:0008045:motor neuron axon guidance
AGAP009829	beat protein		0.546949	0.192448	1.05542	0.504557	0.593508	0.559092	0.535388	1.53282	0.171644	0.516251	0.0100536	0.193429	0.0708752	0.201265	0.199218	1.5635e-05		GO:0008045:motor neuron axon guidance
AGAP007933	beat protein		0.21295	0.256831	0.93513	0.0843058	-0.126177	0.532107	-1.0434	1.15446	0.554845	0.526721	0.108476	0.616636	0.563331	0.346669	0.124658	0.0185317		GO:0016021:integral component of membrane; GO:0016020:membrane; GO:0008045:motor neuron axon guidance
AGAP009267	beat protein		0.22706	0.612643	0.901778	0.0372039	0.0365083	0.125303	0.660077	2.03774	0.541431	0.260702	0.123774	0.641043	0.633596	0.602993	0.261147	5.33087e-05		GO:0016020:membrane; GO:0016021:integral component of membrane; GO:0008045:motor neuron axon guidance
AGAP007932	beat protein		-0.12065	0.0374541	0.705189	0.00301833	0.0215952	0.287248	0.0449835	1.62186	0.543506	0.625379	0.0164386	0.655799	0.631586	0.335591	0.620536	7.09574e-10		GO:0016021:integral component of membrane; GO:0016020:membrane; GO:0008045:motor neuron axon guidance
AGAP001766	beat protein		-0.015893	0.202565	0.340921	0.164083	-0.121387	-0.100836	0.328766	1.90733	0.646929	0.475599	0.32935	0.519291	0.515663	0.581448	0.349668	4.55607e-10		GO:0016021:integral component of membrane; GO:0016020:membrane; GO:0008045:motor neuron axon guidance
AGAP001769	beat protein		-0.448242	-0.523734	0.322079	0.0767882	-1.42184	-0.745094	0.20137	2.03066	0.262752	0.192505	0.396427	0.607745	7.73711e-05	0.077487	0.527142	4.15359e-08		GO:0016021:integral component of membrane; GO:0008045:motor neuron axon guidance; GO:0016020:membrane
AGAP009947	beat protein		0.0743698	0.183229	-0.69267	0.54656	0.903811	0.180815	-0.755645	1.10008	0.618815	0.550623	0.18096	0.282907	0.037178	0.550743	0.144264	0.010843		GO:0016020:membrane; GO:0016021:integral component of membrane
AGAP001658	Beat-VI		0.632254	0.670006	0.240592	0.199718	0.572475	-0.082105	0.444465	2.24363	0.166339	0.139588	0.506525	0.532746	0.137442	0.61303	0.338737	2.16232e-08		GO:0016021:integral component of membrane; GO:0016020:membrane; GO:0008045:motor neuron axon guidance
AGAP000426	benzodiazapine receptor		-0.32197	-0.348812	0.85962	-0.313128	-0.0474217	0.017418	0.867969	0.798756	0.347347	0.317014	0.0112452	0.356239	0.606571	0.646208	0.0104559	0.0181411	path:aga04080: Neuroactive ligand-receptor interaction; path:aga04214: Apoptosis - fly	GO:0005741:mitochondrial outer membrane; GO:0016021:integral component of membrane; GO:0016020:membrane
AGAP004881	bestrophin 2,3,4		-0.0395735	-0.261914	0.161818	0.039577	-0.224332	0.0274514	-0.0424744	-0.219427	0.606564	0.197145	0.390888	0.606268	0.18169	0.622912	0.60331	0.236131		GO:1902476:chloride transmembrane transport; GO:0005254:chloride channel activity
AGAP011745	Bestrophin homolog		-0.183077	-0.284803	-0.310516	-0.00364238	0.288465	0.344499	-0.205308	-0.427885	0.373209	0.192512	0.154399	0.654226	0.116532	0.109041	0.329682	0.0380732		GO:0005886:plasma membrane; GO:0034707:chloride channel complex; GO:0005254:chloride channel activity; GO:0006811:ion transport; GO:0016020:membrane; GO:0016021:integral component of membrane; GO:1902476:chloride transmembrane transport; GO:0006821:chloride transport
AGAP006142	beta-1,3-galactosyltransferase		0.289096	0.176466	-0.493698	0.122025	0.453446	-0.0854445	0.0702144	-0.292309	0.281982	0.451073	0.0692103	0.528483	0.052628	0.569597	0.588289	0.238649		GO:0008378:galactosyltransferase activity; GO:0006486:protein glycosylation; GO:0016020:membrane; GO:0016021:integral component of membrane; GO:0016740:transferase activity; GO:0000139:Golgi membrane; GO:0005794:Golgi apparatus; GO:0016757:transferase activity, transferring glycosyl groups; GO:0005783:endoplasmic reticulum; GO:0006493:protein O-linked glycosylation; GO:0008375:acetylglucosaminylt…
AGAP002671	beta-1,3-galactosyltransferase 1		0.0685605	0.113274	-0.640612	0.149907	0.21148	-0.0411409	-0.446851	-0.89004	0.602656	0.560372	0.0462116	0.524097	0.37395	0.625272	0.174929	0.00420253	path:aga00601: Glycosphingolipid biosynthesis - lacto and neolacto series; path:aga01100: Metabolic pathways	GO:0008378:galactosyltransferase activity; GO:0006486:protein glycosylation; GO:0016020:membrane; GO:0005794:Golgi apparatus; GO:0005783:endoplasmic reticulum; GO:0006493:protein O-linked glycosylation; GO:0008375:acetylglucosaminyltransferase activity; GO:0008376:acetylgalactosaminyltransferase activity; GO:0016758:transferase activity, transferring hexosyl groups; GO:0006487:protein N-linked gl…
AGAP002097	beta-1,3-galactosyltransferase brn		-0.0818234	-0.141175	-0.0774084	-0.079873	-0.126318	-0.143069	-0.155634	-0.344423	0.516251	0.378119	0.52459	0.519486	0.32964	0.370484	0.351371	0.0379428	path:aga04320: Dorso-ventral axis formation	GO:0008376:acetylgalactosaminyltransferase activity; GO:0008378:galactosyltransferase activity; GO:0006486:protein glycosylation; GO:0005783:endoplasmic reticulum; GO:0005794:Golgi apparatus; GO:0000139:Golgi membrane; GO:0016020:membrane; GO:0016021:integral component of membrane; GO:0008532:N-acetyllactosaminide beta-1,3-N-acetylglucosaminyltransferase activity; GO:0030311:poly-N-acetyllactosam…
AGAP001367	beta-1,3-glucuronyltransferase		0.0285761	-0.0724571	0.357235	0.0877412	-0.38874	0.184576	-0.222197	0.301951	0.622584	0.559658	0.083578	0.534117	0.0278791	0.352638	0.285695	0.120591	path:aga00514: Other types of O-glycan biosynthesis	GO:0015018:galactosylgalactosylxylosylprotein 3-beta-glucuronosyltransferase activity; GO:0006486:protein glycosylation; GO:0000139:Golgi membrane; GO:0016020:membrane; GO:0046872:metal ion binding; GO:0050650:chondroitin sulfate proteoglycan biosynthetic process; GO:0016740:transferase activity; GO:0005794:Golgi apparatus; GO:0005975:carbohydrate metabolic process
AGAP008806	beta-1,3-glucuronyltransferase		0.382578	0.123878	-0.677754	0.204653	0.376984	0.121683	-0.324381	-1.01477	0.165608	0.526146	0.00995132	0.416274	0.108525	0.526557	0.237738	8.71208e-05		GO:0015018:galactosylgalactosylxylosylprotein 3-beta-glucuronosyltransferase activity; GO:0006486:protein glycosylation; GO:0000139:Golgi membrane; GO:0016020:membrane; GO:0016021:integral component of membrane; GO:0046872:metal ion binding; GO:0016740:transferase activity; GO:0005794:Golgi apparatus; GO:0005975:carbohydrate metabolic process; GO:0050650:chondroitin sulfate proteoglycan biosynthe…
AGAP008285	Beta-1,4-galactosyltransferase		-0.308584	-0.514564	-0.422435	0.0686134	0.273203	0.00531047	-0.0944566	-0.731649	0.219317	0.0348757	0.093588	0.584155	0.191333	0.653188	0.552097	0.00240776	path:aga00052: Galactose metabolism; path:aga00510: N-Glycan biosynthesis; path:aga00513: Various types of N-glycan biosynthesis; path:aga00514: Other types of O-glycan biosynthesis; path:aga00515: Mannose type O-glycan biosynthesis; path:aga00533: Glycosaminoglycan biosynthesis - keratan sulfate; path:aga00601: Glycosphingolipid biosynthesis - lacto and neolacto series; path:aga01100: Metabolic …	GO:0016757:transferase activity, transferring glycosyl groups; GO:0005975:carbohydrate metabolic process; GO:0016021:integral component of membrane; GO:0016020:membrane
AGAP004781	beta-1,4-galactosyltransferase I		0.318818	0.38529	-0.487181	0.270966	0.273341	0.0459709	-0.146557	-0.166092	0.279007	0.194825	0.103538	0.347601	0.256159	0.617853	0.511382	0.44286	path:aga00052: Galactose metabolism; path:aga00510: N-Glycan biosynthesis; path:aga00513: Various types of N-glycan biosynthesis; path:aga00514: Other types of O-glycan biosynthesis; path:aga00515: Mannose type O-glycan biosynthesis; path:aga00533: Glycosaminoglycan biosynthesis - keratan sulfate; path:aga00601: Glycosphingolipid biosynthesis - lacto and neolacto series; path:aga01100: Metabolic …	GO:0016757:transferase activity, transferring glycosyl groups; GO:0005975:carbohydrate metabolic process
AGAP008132	beta-1,4-mannosyl-glycoprotein beta-1,4-N-acetylglucosaminyltransferase		0.142127	0.105569	-0.439788	-0.155422	0.251008	0.15035	-0.613295	-0.336637	0.41894	0.492236	0.0182323	0.392725	0.125609	0.393304	0.000581371	0.0654855	path:aga00510: N-Glycan biosynthesis; path:aga01100: Metabolic pathways	GO:0003830:beta-1,4-mannosylglycoprotein 4-beta-N-acetylglucosaminyltransferase activity; GO:0006487:protein N-linked glycosylation; GO:0016020:membrane; GO:0016021:integral component of membrane; GO:0016757:transferase activity, transferring glycosyl groups; GO:0006044:N-acetylglucosamine metabolic process
AGAP003551	beta-1,4-mannosyltransferase		0.0422096	-0.136007	0.136626	-0.0386068	-0.0342163	-0.255473	0.259866	0.360904	0.597571	0.417532	0.414408	0.602471	0.584595	0.1676	0.163425	0.0405683	path:aga00510: N-Glycan biosynthesis; path:aga00513: Various types of N-glycan biosynthesis; path:aga01100: Metabolic pathways	GO:0000030:mannosyltransferase activity; GO:0006486:protein glycosylation; GO:0005783:endoplasmic reticulum; GO:0097502:mannosylation
AGAP000868	beta-1,4-mannosyltransferase egghead protein		0.380777	0.0191524	-0.0841322	0.231155	-0.0255596	0.611126	-0.381102	-1.14299	0.135795	0.639207	0.56593	0.346847	0.620539	0.0118112	0.135885	1.06868e-06	path:aga04320: Dorso-ventral axis formation	GO:0019187:beta-1,4-mannosyltransferase activity; GO:0016021:integral component of membrane; GO:0005737:cytoplasm; GO:0016020:membrane; GO:0097502:mannosylation
AGAP003461	beta-1,4-N-acetylglucosaminyltransferase		-0.530813	-0.351893	0.668329	-0.361173	-0.0583386	-0.164154	0.483213	1.13176	0.157943	0.332734	0.0725976	0.323388	0.597069	0.531358	0.203084	0.00133277	path:aga00510: N-Glycan biosynthesis; path:aga00513: Various types of N-glycan biosynthesis; path:aga01100: Metabolic pathways	GO:0006488:dolichol-linked oligosaccharide biosynthetic process; GO:0016021:integral component of membrane; GO:0043541:UDP-N-acetylglucosamine transferase complex; GO:0016020:membrane
AGAP003699	beta-1,4-N-acetylglucosaminyltransferase		-0.148179	0.0551801	-0.0881734	-0.163718	-0.104696	-0.229937	0.127031	0.202459	0.45016	0.591373	0.544478	0.416537	0.456367	0.291746	0.484591	0.296067	path:aga00510: N-Glycan biosynthesis; path:aga00513: Various types of N-glycan biosynthesis; path:aga01100: Metabolic pathways	GO:0006488:dolichol-linked oligosaccharide biosynthetic process; GO:0016758:transferase activity, transferring hexosyl groups
AGAP012026	beta-adrenergic-receptor kinase		0.404685	0.151748	-0.596564	0.292499	0.187109	0.444524	-0.811951	-0.816959	0.241625	0.529809	0.0834942	0.372519	0.424461	0.197427	0.0141507	0.0127583	path:aga04144: Endocytosis; path:aga04745: Phototransduction - fly	GO:0004703:G protein-coupled receptor kinase activity; GO:0004674:protein serine/threonine kinase activity; GO:0006468:protein phosphorylation; GO:0004672:protein kinase activity; GO:0007165:signal transduction; GO:0005524:ATP binding; GO:0016740:transferase activity; GO:0000166:nucleotide binding; GO:0016301:kinase activity; GO:0016310:phosphorylation
AGAP001357	beta-catenin-like protein 1		-0.236556	-0.186406	0.0631622	-0.117375	0.172563	-0.127905	0.137337	0.249863	0.111426	0.209566	0.536042	0.396156	0.16448	0.366602	0.345039	0.0789994	path:aga03040: Spliceosome	GO:0005681:spliceosomal complex
AGAP007294	IAP1		0.601136	0.411446	-0.201786	-0.0248443	-0.0901834	0.518081	-0.553434	-0.926455	0.00120551	0.0360507	0.307866	0.625992	0.466561	0.00626574	0.0032631	4.5909e-07	path:aga04120: Ubiquitin mediated proteolysis; path:aga04215: Apoptosis - multiple species	GO:0016567:protein ubiquitination; GO:0005737:cytoplasm; GO:0005634:nucleus; GO:0043027:cysteine-type endopeptidase inhibitor activity involved in apoptotic process; GO:0061630:ubiquitin protein ligase activity; GO:0006915:apoptotic process; GO:0031398:positive regulation of protein ubiquitination; GO:0043154:negative regulation of cysteine-type endopeptidase activity involved in apoptotic proces…
AGAP002055	Beta-galactosidase		-0.209634	-0.222204	0.554663	-0.2172	-0.615064	-0.0713558	0.17989	0.146783	0.408678	0.388076	0.0395684	0.390066	0.00843597	0.588475	0.457382	0.457199	path:aga00052: Galactose metabolism; path:aga00511: Other glycan degradation; path:aga00531: Glycosaminoglycan degradation; path:aga00600: Sphingolipid metabolism; path:aga00604: Glycosphingolipid biosynthesis - ganglio series; path:aga01100: Metabolic pathways; path:aga04142: Lysosome	GO:0004565:beta-galactosidase activity; GO:0004553:hydrolase activity, hydrolyzing O-glycosyl compounds; GO:0005975:carbohydrate metabolic process; GO:0005773:vacuole; GO:0016787:hydrolase activity; GO:0016798:hydrolase activity, acting on glycosyl bonds; GO:0008152:metabolic process
AGAP002056	beta-galactosidase		0.100468	-0.372305	0.0618836	-0.310334	-0.760379	0.0797393	-1.12703	-2.5076	0.591439	0.344594	0.618576	0.403597	0.0279179	0.606124	0.003289	3.77209e-11	path:aga00052: Galactose metabolism; path:aga00511: Other glycan degradation; path:aga00531: Glycosaminoglycan degradation; path:aga00600: Sphingolipid metabolism; path:aga00604: Glycosphingolipid biosynthesis - ganglio series; path:aga01100: Metabolic pathways; path:aga04142: Lysosome	GO:0004565:beta-galactosidase activity; GO:0004553:hydrolase activity, hydrolyzing O-glycosyl compounds; GO:0005975:carbohydrate metabolic process; GO:0016787:hydrolase activity; GO:0016798:hydrolase activity, acting on glycosyl bonds; GO:0008152:metabolic process; GO:0005773:vacuole
AGAP011859	beta-glucuronidase		-0.113627	0.0705986	0.381547	0.066152	0.224317	0.171776	0.313145	0.583196	0.479124	0.55655	0.0482016	0.563277	0.169669	0.359727	0.110922	0.00157652	path:aga00040: Pentose and glucuronate interconversions; path:aga00531: Glycosaminoglycan degradation; path:aga00860: Porphyrin and chlorophyll metabolism; path:aga00983: Drug metabolism - other enzymes; path:aga01100: Metabolic pathways; path:aga04142: Lysosome	GO:0004553:hydrolase activity, hydrolyzing O-glycosyl compounds; GO:0005975:carbohydrate metabolic process; GO:0016020:membrane; GO:0016021:integral component of membrane; GO:0016787:hydrolase activity; GO:0016798:hydrolase activity, acting on glycosyl bonds; GO:0008152:metabolic process; GO:0004566:beta-glucuronidase activity; GO:0005764:lysosome; GO:0005615:extracellular space; GO:0030246:carbo…
AGAP000143	beta-mannosidase		-0.244992	-0.122577	0.300266	-0.167035	0.237071	-0.19664	0.286319	-0.189369	0.391981	0.544098	0.318938	0.492824	0.315911	0.455991	0.337165	0.41862	path:aga00511: Other glycan degradation; path:aga04142: Lysosome	GO:0006516:glycoprotein catabolic process; GO:0005764:lysosome; GO:0046355:mannan catabolic process; GO:0004567:beta-mannosidase activity
AGAP001996	beta-sarcoglycan		0.0558355	0.288646	0.833162	-0.3385	-0.739507	0.0505018	0.600453	1.41226	0.617119	0.380581	0.0140519	0.325027	0.0139018	0.621293	0.0897588	1.38236e-05		GO:0007517:muscle organ development; GO:0016012:sarcoglycan complex; GO:0016021:integral component of membrane; GO:0016020:membrane
AGAP005293	beta-tubulin isotype I		0.296503	0.305593	0.624292	-0.166671	-1.10015	0.335284	0.211171	-0.624262	0.348074	0.337049	0.0534798	0.505946	5.49585e-05	0.301	0.45475	0.0465669	path:aga04145: Phagosome	GO:0007017:microtubule-based process; GO:0005200:structural constituent of cytoskeleton; GO:0005874:microtubule; GO:0000226:microtubule cytoskeleton organization; GO:0000278:mitotic cell cycle; GO:0005525:GTP binding; GO:0003924:GTPase activity; GO:0005737:cytoplasm; GO:0000166:nucleotide binding; GO:0005856:cytoskeleton; GO:0007010:cytoskeleton organization
AGAP003823	influenza virus NS1A-binding protein		0.994364	0.728343	-0.299434	0.47878	0.578377	0.383498	-0.109703	-0.647441	0.000435551	0.0141152	0.323116	0.122934	0.0285721	0.217389	0.558463	0.0283937		GO:0005515:protein binding
AGAP009983	Bhlh factor math6		-0.197838	-0.00465319	0.431925	-0.101229	-0.796589	0.441477	-0.231566	-0.489135	0.401812	0.653917	0.0911287	0.544412	0.000216823	0.0818054	0.348666	0.0464221		GO:0006355:regulation of transcription, DNA-templated; GO:0046983:protein dimerization activity; GO:0030154:cell differentiation; GO:0003700:DNA-binding transcription factor activity
AGAP003876	bHLH factor, other		0.381095	0.245688	-0.2657	0.200966	-0.43505	0.0130468	-0.552379	-1.08199	0.438805	0.529445	0.51841	0.55723	0.319826	0.652543	0.322884	0.0514639		GO:0046983:protein dimerization activity
AGAP002945	bifunctional glutamyl/prolyl-tRNA synthetase		0.743706	0.238466	0.256806	-0.191979	-0.168587	0.56299	-0.432935	-0.215019	0.00294589	0.352882	0.325606	0.424511	0.380432	0.0301802	0.105146	0.339534	path:aga00860: Porphyrin and chlorophyll metabolism; path:aga00970: Aminoacyl-tRNA biosynthesis; path:aga01100: Metabolic pathways	GO:0004812:aminoacyl-tRNA ligase activity; GO:0043039:tRNA aminoacylation; GO:0006418:tRNA aminoacylation for protein translation; GO:0006433:prolyl-tRNA aminoacylation; GO:0004827:proline-tRNA ligase activity; GO:0006424:glutamyl-tRNA aminoacylation; GO:0004818:glutamate-tRNA ligase activity; GO:0000166:nucleotide binding; GO:0006412:translation; GO:0005737:cytoplasm; GO:0005524:ATP binding; GO:…
AGAP001938	bifunctional lysine-specific demethylase and histidyl-hydroxylase NO66		-0.352155	-0.292009	0.0021757	-0.139552	0.242195	-0.0270509	-0.0634403	-0.1455	0.0514111	0.111174	0.655432	0.407579	0.119012	0.619862	0.561464	0.345229		GO:0032453:histone demethylase activity (H3-K4 specific); GO:0051864:histone demethylase activity (H3-K36 specific); GO:0046872:metal ion binding; GO:0005634:nucleus; GO:0016491:oxidoreductase activity; GO:0055114:oxidation-reduction process; GO:0005506:iron ion binding; GO:0051213:dioxygenase activity; GO:0016706:2-oxoglutarate-dependent dioxygenase activity; GO:0034720:histone H3-K4 demethylati…
AGAP013260	chitinase		-0.370789	-0.559513	1.92955	-0.137012	-0.333498	2.51648	0.280594	0.455154	0.381115	0.215682	8.23743e-07	0.573416	0.32891	1.54694e-11	0.461897	0.257843	path:aga00520: Amino sugar and nucleotide sugar metabolism; path:aga01100: Metabolic pathways	GO:0008061:chitin binding; GO:0005975:carbohydrate metabolic process; GO:0005576:extracellular region; GO:0004568:chitinase activity; GO:0006032:chitin catabolic process; GO:0016787:hydrolase activity; GO:0016798:hydrolase activity, acting on glycosyl bonds; GO:0008152:metabolic process
AGAP000300	Bifunctional pyrimidine biosynthesis protein (PyrABCN)		0.132646	0.0329564	-0.340855	-0.020356	0.0758548	-0.275217	-0.245649	-0.611645	0.461834	0.618122	0.108011	0.633561	0.509063	0.197106	0.24786	0.00230155	path:aga00240: Pyrimidine metabolism; path:aga00250: Alanine, aspartate and glutamate metabolism; path:aga01100: Metabolic pathways	GO:0016810:hydrolase activity, acting on carbon-nitrogen (but not peptide) bonds; GO:0006207:'de novo' pyrimidine nucleobase biosynthetic process; GO:0006520:cellular amino acid metabolic process; GO:0016597:amino acid binding; GO:0006541:glutamine metabolic process; GO:0006807:nitrogen compound metabolic process; GO:0006228:UTP biosynthetic process; GO:0016787:hydrolase activity; GO:0005829:cyto…
AGAP001887	biogenesis of lysosome-related organelles complex 1 subunit 1		-0.640457	-0.249974	0.384134	-0.135483	0.112959	-0.365528	0.751477	1.53597	0.10759	0.459483	0.32543	0.562528	0.542337	0.345039	0.0580551	3.15215e-05		GO:0031083:BLOC-1 complex; GO:0016197:endosomal transport; GO:0005739:mitochondrion
AGAP005353	biogenesis of lysosome-related organelles complex 1 subunit 2		-0.616955	-0.240519	0.241369	-0.042555	0.135514	-0.214459	0.53003	1.33741	0.1721	0.494799	0.497341	0.634029	0.534842	0.519113	0.246478	0.00159167		GO:0000930:gamma-tubulin complex; GO:0032418:lysosome localization; GO:0043015:gamma-tubulin binding; GO:0031083:BLOC-1 complex; GO:0016197:endosomal transport; GO:0099078:BORC complex
AGAP005189	Biogenesis of lysosome-related organelles complex 1 subunit 6		0.0724866	0.121121	-0.470455	0.0497142	0.105745	-0.261586	0.172675	-0.0261004	0.55619	0.466804	0.0146378	0.592221	0.43383	0.182623	0.366531	0.613723		GO:0031083:BLOC-1 complex; GO:0030133:transport vesicle; GO:0019898:extrinsic component of membrane; GO:0046907:intracellular transport
AGAP001481	biotin--protein ligase		0.262429	0.117273	-0.564115	0.18237	0.106801	-0.135506	-0.233181	-0.790371	0.361383	0.547272	0.0582019	0.46947	0.510941	0.525959	0.402263	0.0059911	path:aga00780: Biotin metabolism; path:aga01100: Metabolic pathways	GO:0006464:cellular protein modification process; GO:0004077:biotin-[acetyl-CoA-carboxylase] ligase activity
AGAP008495	bis(5'-nucleosidyl)-tetraphosphatase		-0.458298	-0.264053	0.762411	-0.493371	-0.96777	0.384115	-0.183875	-0.0627243	0.206444	0.418348	0.0288097	0.171112	0.00139221	0.281341	0.504793	0.597078	path:aga00230: Purine metabolism; path:aga00240: Pyrimidine metabolism; path:aga01100: Metabolic pathways	GO:0008796:bis(5'-nucleosyl)-tetraphosphatase activity; GO:0016787:hydrolase activity
AGAP005288	bitesize		0.280574	0.0819819	-1.14512	0.222053	0.307565	-0.0259581	-0.900621	-1.62815	0.527314	0.624243	0.0650426	0.558647	0.447825	0.647842	0.152819	0.00622182		GO:0016020:membrane; GO:0005886:plasma membrane; GO:0006887:exocytosis; GO:0042043:neurexin family protein binding; GO:0070382:exocytic vesicle
AGAP006064	bladder cancer-associated protein		-0.0960576	-0.0233459	0.0946862	-0.0896188	-0.150567	-0.308428	0.510314	-0.0172105	0.58324	0.641151	0.585429	0.589393	0.477614	0.363372	0.159054	0.642764		GO:0016021:integral component of membrane; GO:0016020:membrane
[truncated: 9,826 more rows]
