# Supplementary material for: Trained Immunity in Anopheles gambiae: Antibacterial Immunity Is Enhanced by Priming via Sugar Meal Supplemented With a Single Gut Symbiotic Bacterial Strain
Source: Front Microbiol. 2021 Apr 30;12:649213. doi: 10.3389/fmicb.2021.649213 (PMC8121176; doi:10.3389/fmicb.2021.649213)
Supplement: Supplementary file 6 [file Table_4.xlsx]

## Sheet: Table S4
Table S4. Transcriptional comparison of immune genes in the study, fold change (FC) and statistical q-value
		FC								q-value
ID	annotation	EnterobacterPrim vs. NativePrim	SerratiaPrim vs. NativePrim	Ent Inf vs Inj Ctrl	Ent Prim & Inf vs Ent Inf	Ser Prim & Ent Inf vs Ent Inf	Ser Inf vs Inj Ctrl	Ser Prim & Inf vs Ser Inf	Ent Prim & Ser Inf vs Ser Inf	Enterobacter vs. Naive	Serratia vs. Naive	Ent Inf vs Inj Ctrl	Ent Prim & Inf vs Ent Inf	Ser Prim & Ent Inf vs Ent Inf	Ser Inf vs Inj Ctrl	Ser Prim & Inf vs Ser Inf	Ent Prim & Ser Inf vs Ser Inf	KEGGpaths	GO_terms
AGAP007293	IAP7	0.86548	0.233396	-0.619723	0.191307	0.0226077	0.790157	-1.02344	-1.36091	0.010944	0.451702	0.0833167	0.497907	0.634987	0.0190418	0.00193776	4.01404e-05	path:aga04120: Ubiquitin mediated proteolysis; path:aga04215: Apoptosis - multiple species	GO:0043154:negative regulation of cysteine-type endopeptidase activity involved in apoptotic process; GO:0061630:ubiquitin protein ligase activity; GO:0005634:nucleus; GO:0005737:cytoplasm; GO:0043027:cysteine-type endopeptidase inhibitor activity involved in apoptotic process; GO:1990001:inhibition of cysteine-type endopeptidase activity involved in apoptotic process; GO:0031398:positive regulat…
AGAP003058	CLIPB10	-1.04228	-1.09267	1.1941	-0.61754	-0.690536	0.76393	-0.125762	-0.69405	0.0104022	0.00683083	0.00275496	0.149196	0.0577459	0.0709841	0.576953	0.087478		GO:0006508:proteolysis; GO:0004252:serine-type endopeptidase activity; GO:0016787:hydrolase activity; GO:0005576:extracellular region; GO:0008233:peptidase activity; GO:0008236:serine-type peptidase activity
AGAP005552	PGRPLD	-1.46442	-1.3236	0.0621108	-0.228861	-0.323239	-0.86075	0.399148	-0.518529	3.0171e-06	3.26922e-05	0.612894	0.455991	0.25928	0.0119076	0.265428	0.127907	path:aga04624: Toll and Imd signaling pathway	GO:0042834:peptidoglycan binding; GO:0009253:peptidoglycan catabolic process; GO:0008745:N-acetylmuramoyl-L-alanine amidase activity; GO:0005615:extracellular space; GO:0008270:zinc ion binding; GO:0016021:integral component of membrane; GO:0019730:antimicrobial humoral response; GO:0032827:negative regulation of natural killer cell differentiation involved in immune response; GO:0016019:peptidog…
AGAP011786	CLIPE7	-1.26896	-1.95321	0.159941	0.465717	-0.590241	0.5732	-0.376112	-1.04489	0.00140716	3.0625e-07	0.572564	0.332623	0.182487	0.246824	0.415854	0.0427909		GO:0006508:proteolysis; GO:0004252:serine-type endopeptidase activity; GO:0005615:extracellular space
AGAP009556	FBN8	-0.487194	-0.375883	0.0209118	-0.38041	-0.869949	-0.863294	0.21503	-0.408092	0.243422	0.348332	0.645876	0.34539	0.014853	0.0348596	0.505726	0.277578
AGAP004458	Leucine-rich repeat-containing protein 58	0.40502	0.372592	0.279146	-0.153984	-0.356089	-0.17543	0.305053	-0.0545573	0.0125423	0.0230237	0.10028	0.346781	0.0138013	0.296736	0.0709029	0.541379		GO:0005515:protein binding
AGAP010132	SCRBQ1	-1.62188	-1.68088	-0.0150893	0.335922	0.962855	-0.727699	0.27781	0.120969	0.00184371	0.00111636	0.651642	0.468959	0.0417465	0.197011	0.512676	0.582512	path:aga04145: Phagosome	GO:0016020:membrane; GO:0016021:integral component of membrane
AGAP007343	LYSC2	-0.261628	-3.11498	2.88719	-0.378175	-1.18326	4.50216	-0.161386	0.782809	0.607004	0.0501551	0.0191262	0.573653	0.241594	8.58084e-05	0.624243	0.410081		GO:0003796:lysozyme activity
AGAP000693	CECA_ANOGA	0.62287	0.326742	2.2575	0.23842	-0.253262	2.64162	1.02498	1.0228	0.137255	0.397683	8.37083e-11	0.481984	0.391496	7.90808e-15	0.00984374	0.00981214	path:aga04624: Toll and Imd signaling pathway	GO:0019731:antibacterial humoral response; GO:0005615:extracellular space; GO:0045087:innate immune response; GO:0005576:extracellular region; GO:0031640:killing of cells of other organism; GO:0050832:defense response to fungus; GO:0050829:defense response to Gram-negative bacterium; GO:0050830:defense response to Gram-positive bacterium; GO:0002376:immune system process; GO:0042742:defense respo…
AGAP011537	AGO2	0.399387	0.122987	0.277138	-0.0996428	-0.163772	0.390675	-0.222809	-0.675976	0.0334666	0.456574	0.152052	0.502276	0.281231	0.0379702	0.247882	0.000169873
AGAP002554	DiGeorge syndrome critical region gene 8	-0.0587491	-0.155384	-0.0259734	0.0844952	0.156322	-0.388083	0.20771	0.445354	0.574816	0.391225	0.623635	0.531226	0.300097	0.0424941	0.294566	0.0169951		GO:0070877:microprocessor complex; GO:0031053:primary miRNA processing; GO:0003725:double-stranded RNA binding; GO:0020037:heme binding; GO:0003723:RNA binding; GO:0042802:identical protein binding; GO:0070878:primary miRNA binding; GO:0090502:RNA phosphodiester bond hydrolysis, endonucleolytic; GO:0090501:RNA phosphodiester bond hydrolysis; GO:0004525:ribonuclease III activity
AGAP011228	FREP24	-0.0562721	0.48367	-0.0401201	0.0424045	-1.26542	-0.279243	0.270993	-1.46983	0.639483	0.45727	0.645245	0.644479	0.0520174	0.554726	0.558053	0.0443913
AGAP007455	leucine-rich immune protein (Short)	-0.838264	-0.905423	-0.076328	-0.380478	-1.0963	-1.32317	0.227931	-1.58335	0.0534163	0.0353336	0.612978	0.364504	0.0033029	0.00115625	0.50267	0.00012576		GO:0005515:protein binding
AGAP007291	IAP4	0.954601	0.493697	0.295164	0.301922	-0.0726424	0.721647	0.0552463	-0.472525	0.00139824	0.127524	0.344739	0.335789	0.568204	0.02039	0.613595	0.12197	path:aga04120: Ubiquitin mediated proteolysis; path:aga04215: Apoptosis - multiple species	GO:0043154:negative regulation of cysteine-type endopeptidase activity involved in apoptotic process; GO:0061630:ubiquitin protein ligase activity; GO:0005634:nucleus; GO:0005737:cytoplasm; GO:0043027:cysteine-type endopeptidase inhibitor activity involved in apoptotic process; GO:1990001:inhibition of cysteine-type endopeptidase activity involved in apoptotic process; GO:0031398:positive regulat…
AGAP005496	leucine-rich immune protein (Short)	0.935943	0.256962	0.432529	-0.108831	-2.0045	1.30555	-0.584193	-1.19485	0.0158395	0.45811	0.283134	0.584924	1.74523e-09	0.000401183	0.149961	0.00177696		GO:0005515:protein binding
AGAP004643	SCRB6	1.36365	1.27195	0.464514	-0.187756	-1.49863	0.142686	-0.730045	-1.39351	0.00108905	0.0025892	0.294315	0.536502	6.65341e-05	0.569048	0.10717	0.0012363	path:aga04145: Phagosome	GO:0016020:membrane; GO:0016021:integral component of membrane
AGAP010734	HPX1	0.0974182	-0.409105	-0.0831515	-0.544473	-0.349409	0.0290737	-0.563005	-2.1303	0.608278	0.397179	0.618116	0.313321	0.376008	0.644448	0.311255	0.00113247		GO:0042600:chorion; GO:0004601:peroxidase activity; GO:0055114:oxidation-reduction process; GO:0006979:response to oxidative stress; GO:0020037:heme binding; GO:0098869:cellular oxidant detoxification
AGAP010811	FREP19	-3.11304	-2.21085	0.0568397	0.114999	-0.164945	1.57349	-0.164729	-0.759409	0.00171059	0.0124559	0.639903	0.619735	0.574055	0.0337939	0.599688	0.259479
AGAP009781	loquacious, interferon-inducible double-stranded RNA-dependent protein kinase activator A	0.0496246	-0.185042	-0.0832672	0.0542868	-0.255994	-0.154461	-0.0403365	-0.854881	0.599688	0.382104	0.555404	0.594031	0.18181	0.437879	0.613294	0.000209962		GO:0003725:double-stranded RNA binding; GO:0008047:enzyme activator activity; GO:0030422:production of siRNA involved in RNA interference; GO:0003723:RNA binding
AGAP012387	TOLL6	0.962013	1.01373	-0.129576	0.369964	0.408885	-0.0193569	-0.0460136	1.50464	0.111518	0.0921117	0.601784	0.467258	0.360502	0.6504	0.639143	0.00823883		GO:0007165:signal transduction; GO:0016021:integral component of membrane; GO:0005515:protein binding; GO:0016020:membrane
AGAP007454	leucine-rich immune protein (Short)	-0.290685	-0.326815	-0.159579	-0.406236	-0.650178	-1.0464	0.102849	-0.654253	0.381972	0.340032	0.525979	0.251066	0.0312741	0.00138983	0.578382	0.0529048		GO:0005515:protein binding; GO:0005615:extracellular space; GO:0031012:extracellular matrix
AGAP010737	ARK	0.865931	0.943099	-0.266887	-0.021433	-0.131812	0.571327	-0.911669	-1.90055	0.00037666	8.49773e-05	0.310299	0.6379	0.446895	0.0266268	0.00016342	2.18674e-15	path:aga04214: Apoptosis - fly; path:aga04215: Apoptosis - multiple species	GO:0043531:ADP binding; GO:0005515:protein binding; GO:0043547:positive regulation of GTPase activity; GO:0050790:regulation of catalytic activity; GO:0030176:integral component of endoplasmic reticulum membrane; GO:0005096:GTPase activator activity; GO:0009306:protein secretion; GO:0005090:Sar guanyl-nucleotide exchange factor activity; GO:0051020:GTPase binding; GO:0003400:regulation of COPII v…
AGAP007294	IAP1	0.601136	0.411446	-0.201786	-0.0248443	-0.0901834	0.518081	-0.553434	-0.926455	0.00120551	0.0360507	0.307866	0.625992	0.466561	0.00626574	0.0032631	4.5909e-07	path:aga04120: Ubiquitin mediated proteolysis; path:aga04215: Apoptosis - multiple species	GO:0016567:protein ubiquitination; GO:0005737:cytoplasm; GO:0005634:nucleus; GO:0043027:cysteine-type endopeptidase inhibitor activity involved in apoptotic process; GO:0061630:ubiquitin protein ligase activity; GO:0006915:apoptotic process; GO:0031398:positive regulation of protein ubiquitination; GO:0043154:negative regulation of cysteine-type endopeptidase activity involved in apoptotic proces…
AGAP006631	SCRASP2	1.41127	1.30742	0.0970092	0.15004	-0.874638	0.0708862	-0.471421	-1.0592	0.00755452	0.01425	0.612627	0.584362	0.0659086	0.624789	0.371971	0.047566		GO:0005044:scavenger receptor activity; GO:0016020:membrane; GO:0006508:proteolysis; GO:0004252:serine-type endopeptidase activity; GO:0005515:protein binding; GO:0016787:hydrolase activity; GO:0008233:peptidase activity; GO:0008236:serine-type peptidase activity; GO:0006897:endocytosis
AGAP008366	TEP2	0.750221	0.747301	-0.171977	0.316472	0.280983	1.17767	-0.470389	-0.280538	0.0451897	0.0461252	0.526427	0.37932	0.332012	0.000783725	0.219771	0.368037		GO:0004866:endopeptidase inhibitor activity; GO:0005615:extracellular space; GO:0005576:extracellular region; GO:0010951:negative regulation of endopeptidase activity
AGAP004719	CLIPC9	-0.94525	-0.954806	0.580509	-0.473767	-1.16479	-0.207099	0.450711	-0.418029	0.017603	0.0161329	0.165476	0.254422	0.00094711	0.510476	0.278881	0.267088		GO:0006508:proteolysis; GO:0004252:serine-type endopeptidase activity; GO:0016021:integral component of membrane; GO:0016020:membrane; GO:0016787:hydrolase activity; GO:0008233:peptidase activity; GO:0008236:serine-type peptidase activity
AGAP004248	GPXH3	0.940904	0.654838	-0.169487	0.0707833	-0.383562	-0.277217	-0.0546257	-0.873154	0.0158862	0.107458	0.536201	0.6121	0.239034	0.435286	0.623055	0.023645	path:aga00480: Glutathione metabolism; path:aga01100: Metabolic pathways	GO:0004602:glutathione peroxidase activity; GO:0004601:peroxidase activity; GO:0055114:oxidation-reduction process; GO:0006979:response to oxidative stress; GO:0098869:cellular oxidant detoxification
AGAP004959	IMD	-0.322239	-0.186742	-0.180273	0.0210581	0.205104	-0.37188	0.378944	0.67737	0.224639	0.427404	0.440085	0.638047	0.314807	0.161846	0.157571	0.00682771	path:aga04624: Toll and Imd signaling pathway	GO:0007165:signal transduction; GO:0005515:protein binding
AGAP007045	leucine-rich immune protein (TM)	0.412127	0.149718	-0.199167	-0.288482	-1.17395	-0.394159	-0.0312108	-1.52006	0.232721	0.531624	0.47993	0.376248	4.53986e-05	0.253084	0.635064	2.21104e-06		GO:0016021:integral component of membrane; GO:0005515:protein binding; GO:0016020:membrane
AGAP004845	scavenger receptor class B member	0.512561	0.132193	-0.231897	0.167718	-0.575449	-0.712992	0.203185	-1.83268	0.0948343	0.533522	0.411362	0.493409	0.0301233	0.0165271	0.451823	4.06799e-10		GO:0016020:membrane; GO:0016021:integral component of membrane
AGAP000579	Niemann-Pick C1 protein	-0.831253	-1.15312	-0.241224	0.997611	1.36447	-0.313559	0.468379	-1.50773	0.0237745	0.00101415	0.462097	0.00610467	1.78474e-05	0.385533	0.227401	4.41622e-05	path:aga04142: Lysosome	GO:0005319:lipid transporter activity; GO:0016021:integral component of membrane; GO:0016020:membrane; GO:0006869:lipid transport
AGAP011792	CLIPA7	-0.106822	-0.357327	-0.134742	-0.13792	-0.423977	0.424355	-0.566588	-1.18998	0.554832	0.22237	0.522412	0.518536	0.087478	0.147016	0.047968	9.84835e-06		GO:0006508:proteolysis; GO:0004252:serine-type endopeptidase activity; GO:0008233:peptidase activity; GO:0005615:extracellular space
AGAP011204	aubergine	0.158125	0.103911	-1.67002	0.161327	1.04854	0.154306	-1.33406	-1.9909	0.549686	0.590291	4.20551e-06	0.547014	0.00269708	0.552781	0.000399933	1.25857e-07	path:aga04320: Dorso-ventral axis formation	GO:0031047:gene silencing by RNA; GO:0003676:nucleic acid binding; GO:0005515:protein binding
AGAP009522	fibronectin type-III domain-containing protein 3a	0.1153	-0.11778	-0.424616	0.0955519	0.150142	0.817608	-0.734231	-1.09437	0.554025	0.551574	0.176257	0.573102	0.451927	0.00543039	0.0139436	0.000168966		GO:0005515:protein binding; GO:0016020:membrane; GO:0016021:integral component of membrane
AGAP007456	leucine-rich immune protein (Short)	-0.506742	-0.465227	-0.250195	-0.38714	-0.686316	-1.25568	0.323124	-0.355572	0.159371	0.197069	0.432524	0.277006	0.0248275	0.000100513	0.349485	0.266711		GO:0005515:protein binding; GO:0005615:extracellular space; GO:0031012:extracellular matrix
AGAP010775	FREP26	-1.45293	-0.73796	-2.38936	0.750707	1.17413	0.797562	-2.22755	-1.24222	0.250161	0.459612	0.0543191	0.483685	0.259829	0.400375	0.0485426	0.203953
AGAP011582	autophagy related gene	-0.169512	-0.139239	-0.276232	-0.0960168	-0.0866558	-0.128994	-0.192401	-0.512664	0.280108	0.35615	0.0786417	0.468629	0.420902	0.382149	0.228328	0.000625266	path:aga04136: Autophagy - other; path:aga04140: Autophagy - animal	GO:0006914:autophagy; GO:0015031:protein transport; GO:0005737:cytoplasm; GO:0005829:cytosol; GO:0000045:autophagosome assembly; GO:0000422:autophagy of mitochondrion; GO:0044804:autophagy of nucleus; GO:0019776:Atg8 ligase activity; GO:0000153:cytoplasmic ubiquitin ligase complex
AGAP002013	leucine-rich repeat-containing protein 49	0.0533662	-0.132523	-0.431242	0.0715637	0.729642	0.118734	-0.429638	0.000214859	0.625748	0.572013	0.317201	0.616281	0.048547	0.58069	0.319306	0.658213		GO:0005515:protein binding
AGAP010968	CLIPA9	-0.391892	-0.465657	-0.295894	-0.0703081	-0.787543	-0.844391	0.111547	-0.831759	0.154409	0.088155	0.277075	0.588503	0.000627031	0.000804632	0.541492	0.00128919		GO:0006508:proteolysis; GO:0004252:serine-type endopeptidase activity
AGAP011952	CASPS3	0.0705589	-0.316412	0.957512	0.314644	0.205172	0.804674	0.528049	-0.320429	0.618375	0.434924	0.0350168	0.438152	0.467841	0.0815715	0.25208	0.386534		GO:0008234:cysteine-type peptidase activity; GO:0004197:cysteine-type endopeptidase activity; GO:0006508:proteolysis; GO:0016787:hydrolase activity; GO:0008233:peptidase activity; GO:0005737:cytoplasm; GO:0097153:cysteine-type endopeptidase activity involved in apoptotic process; GO:0006915:apoptotic process
AGAP007347	LYSC1_ANOGA	-0.278426	-0.797827	2.20887	-0.0946775	-0.199282	1.66725	1.23214	1.56735	0.500709	0.136214	2.21376e-06	0.611717	0.501556	0.000653927	0.0160277	0.00183373		GO:0019835:cytolysis; GO:0042742:defense response to bacterium; GO:0003796:lysozyme activity; GO:0008152:metabolic process; GO:0016787:hydrolase activity; GO:0016798:hydrolase activity, acting on glycosyl bonds; GO:0003824:catalytic activity
AGAP011197	FREP13	0.0374331	-0.239611	2.09808	0.440621	-0.603453	3.37358	0.066209	-0.308422	0.6373	0.499687	5.56431e-08	0.317963	0.113832	7.81077e-21	0.619964	0.388676
AGAP000573	CLIPC4	-0.524794	-0.526063	0.475491	-0.378195	-0.52485	-0.026304	0.0432463	-0.279874	0.0522198	0.0514148	0.0814472	0.170196	0.0249423	0.6336	0.617671	0.256504		GO:0006508:proteolysis; GO:0004252:serine-type endopeptidase activity; GO:0016021:integral component of membrane; GO:0016020:membrane; GO:0016787:hydrolase activity; GO:0008233:peptidase activity; GO:0008236:serine-type peptidase activity
AGAP001648	CLIPB17	0.466027	0.164829	1.97809	-0.143589	-0.768778	3.61084	0.147503	0.626109	0.457006	0.598297	0.00374737	0.606168	0.199257	4.13101e-09	0.604736	0.315979		GO:0006508:proteolysis; GO:0004252:serine-type endopeptidase activity
AGAP000830	CASPS7	-0.294421	-0.424656	0.221943	-0.399732	-0.398816	-0.0840467	0.0209802	-0.484372	0.18762	0.0512478	0.313317	0.0718079	0.0376444	0.552071	0.634606	0.0289471	path:aga04214: Apoptosis - fly; path:aga04215: Apoptosis - multiple species	GO:0008234:cysteine-type peptidase activity; GO:0006915:apoptotic process; GO:0004197:cysteine-type endopeptidase activity; GO:0006508:proteolysis; GO:0005737:cytoplasm; GO:0097153:cysteine-type endopeptidase activity involved in apoptotic process; GO:0016787:hydrolase activity; GO:0008233:peptidase activity
AGAP009762	Eater	-0.177457	-0.0479368	0.358181	-0.266439	-0.84944	0.0693544	-0.297429	-1.03209	0.429902	0.608021	0.156231	0.285188	4.79691e-05	0.582723	0.238861	9.18915e-06
AGAP007453	leucine-rich immune protein (Short)	-0.741838	-0.68722	0.608465	-0.449301	-0.915909	-0.662155	0.181729	-0.410321	0.0614055	0.0853921	0.130739	0.261806	0.00717795	0.0987436	0.525601	0.255199		GO:0005515:protein binding
AGAP002625	CTL9	-0.58067	-0.274049	-0.30633	-0.0665128	-0.0546094	-0.574206	-0.492479	0.160281	0.0618688	0.353748	0.295077	0.598665	0.585954	0.0478241	0.116137	0.453869
AGAP006258	PPO2	-0.522675	-0.35873	0.101787	-0.096833	-0.350648	-1.00036	0.621709	-1.38059	0.263643	0.404685	0.600277	0.603448	0.325376	0.0275478	0.188302	0.0021405	path:aga00350: Tyrosine metabolism; path:aga01100: Metabolic pathways	GO:0016491:oxidoreductase activity; GO:0046872:metal ion binding; GO:0055114:oxidation-reduction process
AGAP012352	Niemann-Pick C2 protein	-0.791959	-0.962952	-0.327698	-0.124079	-1.06096	-1.16536	0.0352248	-1.48775	0.0104813	0.00133076	0.305404	0.549801	8.77531e-05	6.23921e-05	0.630285	7.08756e-07	path:aga04142: Lysosome	GO:0032934:sterol binding; GO:0015918:sterol transport
AGAP003663	ATP-dependent RNA helicase DBP2	-0.283843	-0.363398	-0.357815	-0.15945	-0.14023	-0.0509995	-0.286943	-1.08996	0.0269761	0.00343613	0.00406881	0.230564	0.199329	0.548948	0.0252005	9.50324e-21	path:aga03040: Spliceosome	GO:0004386:helicase activity; GO:0003676:nucleic acid binding; GO:0005524:ATP binding; GO:0016787:hydrolase activity; GO:0000166:nucleotide binding; GO:0003724:RNA helicase activity; GO:0003723:RNA binding
AGAP004846	SCRB9	0.274944	-0.131984	0.500325	-0.080076	-1.15765	0.242576	-0.479673	-1.69066	0.290314	0.507785	0.0534163	0.573476	6.69633e-08	0.340814	0.066037	1.03656e-12	path:aga04145: Phagosome	GO:0016020:membrane; GO:0016021:integral component of membrane
AGAP005848	ficolin A	-0.572059	-1.00157	1.92288	-0.186631	-0.432382	1.86868	0.634928	0.372503	0.15941	0.0093728	2.03454e-08	0.521509	0.19274	5.66581e-08	0.113785	0.289707
AGAP002829	SPNE_ANOGA	-0.0127487	-0.214755	-0.376134	0.0245625	0.105778	-0.141652	-0.254132	-0.760669	0.645629	0.3648	0.132932	0.632975	0.47809	0.482841	0.302758	0.0012781		GO:0007283:spermatogenesis; GO:0031047:gene silencing by RNA; GO:0004386:helicase activity; GO:0003723:RNA binding; GO:0003676:nucleic acid binding; GO:0030154:cell differentiation; GO:0007275:multicellular organism development; GO:0005634:nucleus; GO:0005737:cytoplasm; GO:0005524:ATP binding; GO:0051321:meiotic cell cycle; GO:0010529:negative regulation of transposition; GO:0034459:GO_0034459; G…
AGAP005652	ATP-dependent RNA helicase DDX5/DBP2	-0.303426	-0.302491	-0.247044	-0.108189	-0.0196947	0.10957	-0.390349	-0.710052	0.0744263	0.0753557	0.151961	0.459711	0.614531	0.456471	0.0181239	7.34642e-06	path:aga03040: Spliceosome	GO:0004386:helicase activity; GO:0003676:nucleic acid binding; GO:0005524:ATP binding; GO:0016787:hydrolase activity; GO:0000166:nucleotide binding; GO:0005737:cytoplasm; GO:0005634:nucleus; GO:0003724:RNA helicase activity; GO:0003723:RNA binding; GO:1990904:ribonucleoprotein complex; GO:0016246:RNA interference
AGAP003247	CLIPB19	-0.418676	-0.763659	1.83323	-0.29357	-0.149052	2.56909	0.142596	1.02464	0.474743	0.277506	0.00617444	0.538551	0.573876	4.92909e-05	0.604976	0.124209		GO:0006508:proteolysis; GO:0004252:serine-type endopeptidase activity; GO:0016787:hydrolase activity; GO:0005576:extracellular region; GO:0008233:peptidase activity; GO:0008236:serine-type peptidase activity
AGAP002685	autophagy related gene	0.00730905	-0.093506	0.423106	-0.173372	-0.45088	0.17385	0.142241	-0.0187737	0.650306	0.539351	0.0584319	0.404701	0.0194096	0.403988	0.460624	0.631004	path:aga04068: FoxO signaling pathway; path:aga04136: Autophagy - other; path:aga04137: Mitophagy - animal; path:aga04140: Autophagy - animal	GO:0000422:autophagy of mitochondrion; GO:0000045:autophagosome assembly; GO:0031625:ubiquitin protein ligase binding; GO:0005829:cytosol; GO:0050811:GABA receptor binding; GO:0006995:cellular response to nitrogen starvation; GO:0005776:autophagosome; GO:0000421:autophagosome membrane; GO:0016236:macroautophagy; GO:0005737:cytoplasm; GO:0006914:autophagy; GO:0008017:microtubule binding; GO:009735…
AGAP002422	CLIPD1	0.12444	0.435999	0.209687	-0.363327	-0.958136	-0.173948	-0.684598	-1.50559	0.562096	0.231993	0.479912	0.309171	0.00181803	0.516437	0.0582223	1.01104e-05		GO:0006508:proteolysis; GO:0004252:serine-type endopeptidase activity; GO:0016787:hydrolase activity; GO:0008233:peptidase activity; GO:0008236:serine-type peptidase activity
AGAP004981	PPO4	-0.61567	-0.211177	-0.37709	-0.222316	-0.560446	-0.694361	0.0393815	-0.737343	0.0448786	0.439962	0.232093	0.430509	0.0392835	0.0221165	0.626273	0.0175807		GO:0016491:oxidoreductase activity; GO:0046872:metal ion binding; GO:0055114:oxidation-reduction process
AGAP010760	FREP69	0.0160034	-0.268602	-0.359979	0.804851	-0.185338	0.0678293	-0.0921128	-2.52259	0.650611	0.50048	0.424882	0.106799	0.50464	0.622868	0.609785	4.02653e-07
AGAP010759	FREP32	-0.15794	-0.321571	-0.446637	0.722594	-0.341375	0.0451958	-0.558019	-2.79687	0.583817	0.488838	0.391302	0.196376	0.39398	0.6373	0.31308	2.12248e-06
AGAP011974	SCRC1	0.0839277	0.067514	0.131383	-0.223109	-0.550187	0.400026	-0.729558	-1.40474	0.529277	0.558032	0.433279	0.238024	0.000548906	0.0276942	1.53081e-05	2.20197e-16		GO:0030247:polysaccharide binding; GO:0006955:immune response; GO:0005044:scavenger receptor activity; GO:0016020:membrane; GO:0016021:integral component of membrane
AGAP003625	CTL8	-0.627113	-1.31468	1.69295	-0.975174	-1.50915	0.857842	0.332317	-0.218978	0.252834	0.0164975	0.00408818	0.0853406	0.00313613	0.186906	0.489525	0.5282
AGAP005234	CUSOD2	-0.0914941	-0.036738	0.780445	-0.20757	-0.600263	0.0480288	0.161006	-0.00197933	0.554015	0.619619	0.000581371	0.374748	0.00421836	0.607237	0.45253	0.656042	path:aga04146: Peroxisome; path:aga04213: Longevity regulating pathway - multiple species	GO:0006801:superoxide metabolic process; GO:0005507:copper ion binding; GO:0004784:superoxide dismutase activity; GO:0055114:oxidation-reduction process; GO:0005615:extracellular space; GO:0005576:extracellular region; GO:0046872:metal ion binding; GO:0019430:removal of superoxide radicals; GO:0016491:oxidoreductase activity
AGAP009509	piwi	-0.200702	0.00542767	-0.493522	-0.147796	0.338671	0.0355304	-0.131026	-0.584002	0.295836	0.651462	0.00745307	0.407625	0.0416272	0.609983	0.442278	0.00144229	path:aga04320: Dorso-ventral axis formation	GO:0003676:nucleic acid binding; GO:0005515:protein binding
AGAP007970	autophagy related gene	0.114137	0.00683644	-0.210233	-0.0153133	-0.252461	0.398969	-0.56684	-0.262126	0.501667	0.650629	0.330359	0.640764	0.172904	0.0671199	0.00686976	0.197484	path:aga04136: Autophagy - other; path:aga04140: Autophagy - animal	GO:0005515:protein binding; GO:0005829:cytosol; GO:0000045:autophagosome assembly; GO:0000422:autophagy of mitochondrion; GO:0034497:protein localization to phagophore assembly site; GO:0006497:protein lipidation; GO:0032266:phosphatidylinositol-3-phosphate binding; GO:0080025:phosphatidylinositol-3,5-bisphosphate binding; GO:0044804:autophagy of nucleus; GO:0019898:extrinsic component of membran…
AGAP010531	fibrinogen-related protein 7	-0.500164	-0.609342	-0.517796	-0.201352	-1.15574	-0.774414	-0.0188274	-1.85806	0.284971	0.199192	0.271623	0.535136	0.00407654	0.10139	0.648392	2.92904e-05
AGAP010939	autophagy related gene	-0.113698	-0.157055	0.210414	-0.333657	-0.302456	0.0951443	-0.0573589	-1.03561	0.5184	0.450133	0.357525	0.164063	0.133139	0.544097	0.594057	3.65929e-06	path:aga04136: Autophagy - other; path:aga04137: Mitophagy - animal; path:aga04140: Autophagy - animal; path:aga04213: Longevity regulating pathway - multiple species	GO:0006914:autophagy; GO:0000422:autophagy of mitochondrion; GO:0000045:autophagosome assembly; GO:0005737:cytoplasm; GO:0006995:cellular response to nitrogen starvation; GO:0006501:C-terminal protein lipidation; GO:0034274:Atg12-Atg5-Atg16 complex; GO:0034045:phagophore assembly site membrane; GO:0016020:membrane; GO:0044804:autophagy of nucleus
AGAP010833	CLIPB14	-0.62174	-1.00579	0.49669	-0.16738	-1.05656	1.25781	-0.659271	-3.10368	0.0691997	0.0017275	0.148639	0.512472	0.000229869	3.72964e-05	0.0495932	3.39368e-24		GO:0005615:extracellular space; GO:0045087:innate immune response; GO:0006508:proteolysis; GO:0004252:serine-type endopeptidase activity; GO:0042832:defense response to protozoan; GO:0050829:defense response to Gram-negative bacterium; GO:0016787:hydrolase activity; GO:0005576:extracellular region; GO:0008233:peptidase activity; GO:0008236:serine-type peptidase activity; GO:0002376:immune system …
AGAP001433	CLIPD3	0.290945	-0.312416	0.315315	-0.81579	-0.814919	0.828308	-0.481316	-0.448735	0.426115	0.408432	0.402117	0.0441208	0.021228	0.033039	0.232174	0.217784		GO:0006508:proteolysis; GO:0004252:serine-type endopeptidase activity; GO:0016787:hydrolase activity; GO:0008233:peptidase activity; GO:0008236:serine-type peptidase activity
AGAP011276	FREP29	-0.419311	-0.908903	-0.361806	-0.6327	-0.609592	0.434606	-0.824939	-4.56113	0.505132	0.276752	0.516834	0.389088	0.315862	0.47035	0.273861	0.000461051
AGAP011226	FREP5	-0.835977	-0.458652	0.691117	-0.369844	-2.65235	0.927244	-1.04139	-1.5551	0.363816	0.509059	0.3686	0.52012	0.00105217	0.24355	0.211312	0.0580535
AGAP011824	TPX4	1.06276	0.730129	-0.56921	1.15103	1.43172	-0.0898042	0.464162	0.265832	0.0272103	0.143186	0.252315	0.0157632	0.000601797	0.610531	0.335966	0.453034	path:aga01100: Metabolic pathways	GO:0051920:peroxiredoxin activity; GO:0004601:peroxidase activity; GO:0055114:oxidation-reduction process; GO:0045454:cell redox homeostasis; GO:0016491:oxidoreductase activity; GO:0005829:cytosol; GO:0042744:hydrogen peroxide catabolic process; GO:0034599:cellular response to oxidative stress; GO:0016209:antioxidant activity; GO:0098869:cellular oxidant detoxification; GO:0005623:cell; GO:000573…
AGAP005933	NFkappaB essential modulator	0.153521	0.0742861	0.357101	-0.178163	-0.324831	0.473331	-0.172275	-0.317875	0.404429	0.553573	0.072412	0.353828	0.0574065	0.0135028	0.365876	0.0948967	path:aga04624: Toll and Imd signaling pathway	GO:0070530:K63-linked polyubiquitin modification-dependent protein binding; GO:0005634:nucleus; GO:0005737:cytoplasm; GO:0043122:regulation of I-kappaB kinase/NF-kappaB signaling
AGAP007385	LYSC4	-0.552284	-0.686001	0.391658	-0.320954	-1.07543	0.106815	0.0620016	-0.558588	0.159463	0.0769675	0.308379	0.381847	0.00108846	0.583413	0.617237	0.130174		GO:0003796:lysozyme activity
AGAP004038	PERC_ANOGA	-0.556011	-0.339086	-0.606403	0.23893	1.11895	-0.324858	0.687943	0.463318	0.0784275	0.282534	0.0529486	0.410777	2.15744e-05	0.301073	0.0254381	0.1233		GO:0048477:oogenesis; GO:0004601:peroxidase activity; GO:0055114:oxidation-reduction process; GO:0006979:response to oxidative stress; GO:0020037:heme binding; GO:0005576:extracellular region; GO:0046872:metal ion binding; GO:0042744:hydrogen peroxide catabolic process; GO:0016491:oxidoreductase activity; GO:0098869:cellular oxidant detoxification
AGAP000051	HPX5	-0.335172	-0.359846	-0.614464	0.0999176	-0.234042	-0.626158	-1.16078	-2.30462	0.448746	0.42708	0.247259	0.609263	0.476649	0.23118	0.0566561	0.000735863		GO:0004601:peroxidase activity; GO:0055114:oxidation-reduction process; GO:0006979:response to oxidative stress; GO:0020037:heme binding; GO:0098869:cellular oxidant detoxification
AGAP011224	FREP57	-1.93928	-1.93326	-0.62171	-0.32834	-0.969832	-0.329534	-0.41733	-1.88269	0.000192189	0.00019269	0.291312	0.492711	0.0651288	0.48644	0.435453	0.00206629
AGAP002825	PPO1	1.91776	0.990467	-1.24282	1.80898	2.32587	0.484969	-0.428198	-0.610124	0.112463	0.389036	0.330244	0.15908	0.0316094	0.535455	0.555231	0.459143		GO:0016491:oxidoreductase activity; GO:0046872:metal ion binding; GO:0055114:oxidation-reduction process
AGAP005625	SCRASP1	0.336533	-0.0695408	0.320579	-0.0393514	-0.965242	1.2522	-0.464144	-0.938143	0.294282	0.601343	0.314219	0.626782	0.000383891	1.32005e-05	0.154047	0.00218258		GO:0005044:scavenger receptor activity; GO:0008061:chitin binding; GO:0006030:chitin metabolic process; GO:0016020:membrane; GO:0006508:proteolysis; GO:0005576:extracellular region; GO:0004252:serine-type endopeptidase activity; GO:0016021:integral component of membrane; GO:0005515:protein binding; GO:0016787:hydrolase activity; GO:0008233:peptidase activity; GO:0008236:serine-type peptidase acti…
AGAP002451	SCRB1	-2.1386	-4.64544	0.554715	-0.697209	0.0478271	2.07708	-6.24383	-0.0282201	0.224885	0.0310833	0.562853	0.53443	0.647592	0.193179	0.00218239	0.652486	path:aga04145: Phagosome	GO:0007608:sensory perception of smell; GO:0016020:membrane; GO:0005886:plasma membrane; GO:0016021:integral component of membrane; GO:0050896:response to stimulus
AGAP005716	SCRB16	0.338533	0.203104	0.123437	-0.0769686	-0.700905	0.119526	-0.0926206	-0.13332	0.158342	0.36954	0.503437	0.568151	0.000551938	0.508647	0.548964	0.444909	path:aga04142: Lysosome	GO:0016020:membrane; GO:0016021:integral component of membrane; GO:0005886:plasma membrane; GO:0007608:sensory perception of smell; GO:0050896:response to stimulus
AGAP005725	SCRB3	0.077311	-0.309025	0.299529	-0.128324	-1.1103	1.28611	-0.43825	-1.05758	0.617439	0.459337	0.466419	0.586556	0.00764274	0.00513998	0.349314	0.0228987	path:aga04145: Phagosome	GO:0016020:membrane; GO:0016021:integral component of membrane
AGAP004847	SCRB7	-0.308655	-0.737955	0.296656	0.116357	-0.954104	0.515982	0.427536	-0.376541	0.308379	0.0121325	0.326598	0.551649	0.000237915	0.0939971	0.167233	0.188324	path:aga04145: Phagosome	GO:0016020:membrane; GO:0016021:integral component of membrane
AGAP005126	SPZ6	0.158192	0.00901298	0.194907	-0.460684	0.360613	0.345927	-0.303229	-0.750872	0.538637	0.652485	0.500107	0.219454	0.219339	0.327356	0.387229	0.0410281		GO:0007165:signal transduction; GO:0005576:extracellular region; GO:0007399:nervous system development; GO:0005121:Toll binding; GO:0008083:growth factor activity; GO:0008592:regulation of Toll signaling pathway; GO:0021556:central nervous system formation; GO:0045087:innate immune response
AGAP010815	TEP1	0.402482	-0.313476	0.0525702	0.402219	0.130657	1.20566	-0.118393	-1.59996	0.227212	0.137887	0.47993	0.376248	0.00647386	0.0153584	0.635064	2.21104e-06
AGAP000999	TOLL5A	0.393755	0.388374	-0.0799472	0.173642	-0.0365499	1.05732	-0.389287	-0.676574	0.253598	0.259438	0.596391	0.507351	0.61813	0.00084708	0.257947	0.0397079		GO:0045087:innate immune response; GO:0005887:integral component of plasma membrane; GO:0005886:plasma membrane; GO:0007165:signal transduction; GO:0006954:inflammatory response; GO:0002224:toll-like receptor signaling pathway; GO:0009986:cell surface; GO:0005515:protein binding; GO:0016020:membrane; GO:0016021:integral component of membrane
AGAP000388	TRAF6	0.566158	0.0521039	0.686125	-0.0845225	-0.313326	0.907565	-0.143928	-1.89608	0.151028	0.623788	0.0819631	0.60132	0.306277	0.0167888	0.555202	3.01001e-07		GO:0005515:protein binding; GO:0046872:metal ion binding
AGAP007346	LYSC5	0.384492	0.198145	1.71119	0.262356	0.445468	1.65446	1.29476	1.73778	0.506506	0.587063	0.00992487	0.536203	0.340111	0.0121815	0.0291768	0.00213078		GO:0003796:lysozyme activity
AGAP009844	CLIPB15	0.184706	-0.417155	1.67078	-0.15439	-0.366801	1.76984	0.594703	0.689941	0.524095	0.296196	2.16545e-06	0.549333	0.255969	3.81304e-07	0.140907	0.0718095		GO:0005615:extracellular space; GO:0045087:innate immune response; GO:0006508:proteolysis; GO:0004252:serine-type endopeptidase activity; GO:0042832:defense response to protozoan; GO:0050829:defense response to Gram-negative bacterium; GO:0016787:hydrolase activity; GO:0005576:extracellular region; GO:0008233:peptidase activity; GO:0008236:serine-type peptidase activity; GO:0002376:immune system …
AGAP001376	SRPN17	0.16469	-0.0905344	1.64735	0.0320224	-0.658339	2.37802	-0.0509869	-0.402442	0.573627	0.614949	0.000941266	0.643392	0.146642	3.65401e-07	0.633991	0.363765		GO:0004867:serine-type endopeptidase inhibitor activity; GO:0005615:extracellular space; GO:0010951:negative regulation of endopeptidase activity
AGAP006743	FREP65	-0.748834	-0.548184	1.45024	-0.0724747	-1.12379	1.1988	0.458334	0.048131	0.330998	0.430392	0.0461694	0.632696	0.0731683	0.105406	0.460366	0.636328
AGAP011231	fibrinogen	0.180861	0.594065	1.59545	1.1681	0.00750056	2.49688	1.08987	0.456142	0.593048	0.383182	0.00835543	0.0520877	0.654264	6.8338e-06	0.0681614	0.360049
AGAP011287	GALE5	0.245126	0.177064	0.860793	0.135628	0.00122096	0.638347	0.152911	-0.282383	0.448018	0.51713	0.0158216	0.555058	0.657179	0.0844867	0.5399	0.358047		GO:0030246:carbohydrate binding; GO:0016936:galactoside binding
AGAP002542	leucine-rich immune protein (Coil-less)	0.0469252	0.401701	1.5082	-0.379763	-0.277468	1.84554	-0.444722	-0.236952	0.636018	0.410286	0.00199742	0.419316	0.427064	8.87606e-05	0.367579	0.485269		GO:0005515:protein binding
AGAP011781	CLIPA12	-0.626711	-0.786547	1.49654	-0.280396	-0.425875	1.50203	0.515473	0.612791	0.156529	0.0717155	0.000170607	0.456985	0.233378	0.000161211	0.242156	0.138638		GO:0005615:extracellular space; GO:0006508:proteolysis; GO:0004252:serine-type endopeptidase activity
AGAP008354	non-receptor tyrosine kinase, hopscotch	0.166302	0.00287263	-1.34231	0.230371	0.839879	0.152897	-0.998379	-1.52043	0.576159	0.657095	0.0122275	0.540297	0.0788095	0.583416	0.0724753	0.00422045	path:aga04933: AGE-RAGE signaling pathway in diabetic complications	GO:0004713:protein tyrosine kinase activity; GO:0006468:protein phosphorylation; GO:0004672:protein kinase activity; GO:0005524:ATP binding; GO:0018108:peptidyl-tyrosine phosphorylation; GO:0005856:cytoskeleton
AGAP009033	HPX2	-0.318784	-0.62827	0.751255	-0.314844	-0.74815	0.680977	-0.0845644	-0.976282	0.38051	0.103651	0.047463	0.384335	0.0229919	0.0753451	0.599864	0.00769502		GO:0004601:peroxidase activity; GO:0055114:oxidation-reduction process; GO:0006979:response to oxidative stress; GO:0020037:heme binding; GO:0098869:cellular oxidant detoxification
AGAP010774	FREP27	-2.10368	-1.9847	-0.675785	-1.32927	-0.549547	-0.385667	-0.301303	-2.63822	0.0123069	0.0175079	0.400108	0.148237	0.387284	0.526305	0.562018	0.00699081
AGAP007292	IAP3	0.676289	-1.00596	-2.12041	-0.373302	-0.146142	0.709841	-2.31327	-3.33253	0.359037	0.24897	0.00357533	0.534767	0.59205	0.263213	0.000646217	2.14205e-05	path:aga04120: Ubiquitin mediated proteolysis; path:aga04215: Apoptosis - multiple species	GO:0043154:negative regulation of cysteine-type endopeptidase activity involved in apoptotic process; GO:0061630:ubiquitin protein ligase activity; GO:0005634:nucleus; GO:0005737:cytoplasm; GO:0043027:cysteine-type endopeptidase inhibitor activity involved in apoptotic process; GO:1990001:inhibition of cysteine-type endopeptidase activity involved in apoptotic process; GO:0031398:positive regulat…
AGAP010675	leucine-rich immune protein (Coil-less)	-0.22757	-0.328514	0.561571	0.0737143	0.0152924	-0.263593	0.492503	-0.174931	0.361991	0.210224	0.0261673	0.579287	0.636128	0.310508	0.0612956	0.405764		GO:0005515:protein binding; GO:0005615:extracellular space; GO:0031012:extracellular matrix
AGAP005744	leucine-rich immune protein (Coil-less)	-0.154489	-0.301678	0.346358	-0.0662857	-0.197406	0.146419	0.288267	-0.131517	0.318829	0.052368	0.0235323	0.536248	0.137015	0.338966	0.0655537	0.329579		GO:0007021:tubulin complex assembly; GO:0000226:microtubule cytoskeleton organization; GO:0007023:post-chaperonin tubulin folding pathway; GO:0016021:integral component of membrane; GO:0005737:cytoplasm; GO:0043014:alpha-tubulin binding; GO:0016020:membrane
AGAP008815	leucine-rich repeat-containing protein 67	-0.700514	-0.737089	-1.4101	0.127859	1.82669	0.276381	-1.22482	-0.874708	0.194886	0.170109	0.00872021	0.599775	9.19261e-05	0.500717	0.0224746	0.0909617		GO:0005515:protein binding
AGAP009688	Leucine-rich repeats and immunoglobulin-like domains protein 3	0.264757	0.0826346	-0.813338	0.0600549	0.302441	0.129908	-0.59817	-1.33895	0.44721	0.603736	0.0379361	0.619513	0.324133	0.566906	0.136665	0.000381132		GO:0005515:protein binding; GO:0016020:membrane; GO:0016021:integral component of membrane; GO:0005615:extracellular space; GO:0031012:extracellular matrix
AGAP007938	CACT	0.12518	0.259008	0.200603	0.0488736	-0.023628	0.732106	-0.0178009	-0.00115879	0.517192	0.314833	0.405693	0.609214	0.624408	0.00283327	0.641043	0.656904	path:aga04624: Toll and Imd signaling pathway	GO:0005515:protein binding
AGAP011783	CLIPA13	-0.158228	-0.00123215	0.39592	-0.090319	-0.418603	1.37994	-0.518901	-0.672202	0.54486	0.657473	0.2941	0.593771	0.184794	3.14135e-05	0.160357	0.0555223		GO:0005615:extracellular space; GO:0006508:proteolysis; GO:0004252:serine-type endopeptidase activity
AGAP003251	CLIPB1	-0.261414	-0.611404	0.401027	-0.492033	-0.864197	0.0224156	-0.153101	-0.688857	0.383484	0.0519181	0.21081	0.123765	0.00130437	0.640527	0.516264	0.0237141		GO:0005615:extracellular space; GO:0006508:proteolysis; GO:0004252:serine-type endopeptidase activity; GO:0016787:hydrolase activity; GO:0005576:extracellular region; GO:0008233:peptidase activity; GO:0008236:serine-type peptidase activity
AGAP010762	FREP4	-0.184703	-0.326953	0.345335	1.00667	-0.220501	0.661093	0.423254	-1.3286	0.573471	0.49405	0.478076	0.0828204	0.501703	0.25986	0.421239	0.0208122
AGAP011239	FREP60	0.155875	0.493257	0.394893	2.24378	0.0629798	1.78679	0.622278	-0.430255	0.591516	0.396894	0.460558	5.10739e-05	0.620348	0.0019944	0.303485	0.38322
AGAP011326	IAP2	0.504287	0.27849	0.519856	0.088529	-0.175339	1.39649	-0.185884	-0.262386	0.230374	0.445982	0.217173	0.602109	0.480271	0.000230886	0.527841	0.412688	path:aga04120: Ubiquitin mediated proteolysis; path:aga04215: Apoptosis - multiple species	GO:0016567:protein ubiquitination; GO:0005737:cytoplasm; GO:0005634:nucleus; GO:0043027:cysteine-type endopeptidase inhibitor activity involved in apoptotic process; GO:0061630:ubiquitin protein ligase activity; GO:0006915:apoptotic process; GO:0031398:positive regulation of protein ubiquitination; GO:0043154:negative regulation of cysteine-type endopeptidase activity involved in apoptotic proces…
AGAP006747	REL2	0.409282	0.189769	0.286077	0.112845	0.179584	1.23124	-0.227226	-0.179829	0.0839401	0.39195	0.230549	0.517684	0.322955	6.25446e-10	0.326783	0.358542	path:aga04624: Toll and Imd signaling pathway; path:aga04933: AGE-RAGE signaling pathway in diabetic complications	GO:0006915:apoptotic process; GO:0006355:regulation of transcription, DNA-templated; GO:0008134:transcription factor binding; GO:0003677:DNA binding; GO:0003700:DNA-binding transcription factor activity; GO:0006351:transcription, DNA-templated; GO:0005634:nucleus; GO:0005737:cytoplasm; GO:0005515:protein binding
AGAP005246	SRPN10	0.282605	0.363308	0.460384	-0.250002	-0.472219	0.955517	-0.29801	-0.534499	0.314559	0.206371	0.107568	0.359996	0.0532728	0.000231178	0.29233	0.0503045		GO:0005615:extracellular space; GO:0004867:serine-type endopeptidase inhibitor activity; GO:0010951:negative regulation of endopeptidase activity
AGAP001377	SRPN11	-0.102842	-0.354243	0.428198	0.0231856	-0.610285	0.855877	-0.0634123	-0.863592	0.54801	0.184884	0.106436	0.635935	0.00670304	0.000400282	0.594121	0.000522013		GO:0004867:serine-type endopeptidase inhibitor activity; GO:0005615:extracellular space; GO:0010951:negative regulation of endopeptidase activity
AGAP010819	TEP10	0.269254	-0.388252	0.540378	0.342324	0.0100765	1.52281	0.210499	-0.197656	0.451041	0.336591	0.186036	0.368022	0.649297	1.90026e-05	0.496651	0.467196		GO:0004866:endopeptidase inhibitor activity; GO:0005615:extracellular space; GO:0005576:extracellular region; GO:0010951:negative regulation of endopeptidase activity
AGAP008654	TEP12	-0.218323	-0.759133	0.413533	0.111545	-0.284517	1.04443	0.233931	-0.569158	0.396355	0.00362054	0.136692	0.542394	0.210135	2.11881e-05	0.370194	0.0306679		GO:0004866:endopeptidase inhibitor activity; GO:0005615:extracellular space; GO:0005576:extracellular region; GO:0010951:negative regulation of endopeptidase activity
AGAP006910	SRPN3	-0.701794	-0.825874	1.45059	-0.209998	-0.698899	1.56183	0.518088	0.301154	0.0739864	0.032078	3.91003e-05	0.496819	0.0380408	7.06054e-06	0.1912	0.356013		GO:0004867:serine-type endopeptidase inhibitor activity; GO:0005615:extracellular space; GO:0010951:negative regulation of endopeptidase activity
AGAP008420	IAP5	-0.483551	0.229105	-0.677829	0.271588	0.58895	-0.369092	0.333101	0.49087	0.114382	0.400734	0.0243909	0.363587	0.0265507	0.221773	0.276389	0.086845	path:aga04215: Apoptosis - multiple species	GO:0005737:cytoplasm; GO:0005634:nucleus; GO:0043027:cysteine-type endopeptidase inhibitor activity involved in apoptotic process; GO:0006915:apoptotic process; GO:0043154:negative regulation of cysteine-type endopeptidase activity involved in apoptotic process; GO:0005876:spindle microtubule; GO:0090307:mitotic spindle assembly
AGAP004977	PPO6	-0.572958	-0.300462	0.831155	-0.095663	-0.73497	-0.321599	0.586449	-1.21368	0.136665	0.397248	0.0249763	0.590676	0.0244858	0.375012	0.127783	0.000823575	path:aga00350: Tyrosine metabolism; path:aga01100: Metabolic pathways	GO:0016491:oxidoreductase activity; GO:0046872:metal ion binding; GO:0055114:oxidation-reduction process
AGAP006473	caspar	0.141791	0.136102	-0.699359	-0.0174737	0.216132	-0.0796857	-0.470228	-0.883662	0.441664	0.452583	0.000245613	0.637012	0.210462	0.550543	0.0202055	5.14645e-06	path:aga04624: Toll and Imd signaling pathway	GO:0008219:cell death; GO:0005515:protein binding
AGAP009213	SRPN16	0.00965658	-0.222711	1.44099	-0.178898	-0.778461	2.71705	-0.254998	-0.0042023	0.653636	0.526427	0.00165413	0.556021	0.0642507	3.59578e-11	0.502303	0.656007		GO:0004867:serine-type endopeptidase inhibitor activity; GO:0005615:extracellular space; GO:0010951:negative regulation of endopeptidase activity
AGAP008862	argonaute 3	-0.118026	-0.414211	-0.789594	0.150023	0.651566	-0.0346532	-0.183455	-1.35622	0.529146	0.121984	0.00148764	0.48736	0.00413728	0.624348	0.437939	2.97468e-08	path:aga04320: Dorso-ventral axis formation	GO:0031047:gene silencing by RNA; GO:0003676:nucleic acid binding; GO:0005515:protein binding
AGAP000016	SCRB10	-0.109231	-0.282222	1.01228	-0.383419	-1.63229	-0.451647	0.0136509	-0.564395	0.566441	0.371411	0.00112237	0.251621	2.53499e-09	0.188033	0.648469	0.0894671		GO:0016020:membrane; GO:0016021:integral component of membrane
AGAP003373	SCRB17	0.390089	-0.10083	-0.708109	0.147674	-0.0121268	0.0926878	-0.787706	-0.776503	0.237214	0.573102	0.0269523	0.527752	0.644722	0.580525	0.0127719	0.0134577	path:aga04145: Phagosome	GO:0016020:membrane; GO:0016021:integral component of membrane
AGAP002738	SCRB5	-0.218365	-0.196646	0.780964	-0.12045	-1.09722	0.0682833	-0.205196	-0.933917	0.262556	0.30506	3.23868e-06	0.457886	8.61978e-13	0.558216	0.286543	2.10918e-07	path:aga04145: Phagosome	GO:0016020:membrane; GO:0016021:integral component of membrane
AGAP008637	autophagy related gene	-0.0696373	-0.0931891	-0.803715	0.0691665	0.547259	-0.0345107	-0.514099	-0.719019	0.599449	0.576462	0.00714195	0.599864	0.0422504	0.629811	0.102772	0.0165565	path:aga04120: Ubiquitin mediated proteolysis	GO:0008641:ubiquitin-like modifier activating enzyme activity; GO:0019948:SUMO activating enzyme activity; GO:0016925:protein sumoylation; GO:0005737:cytoplasm; GO:0005524:ATP binding; GO:0046872:metal ion binding; GO:0031510:SUMO activating enzyme complex; GO:0032446:protein modification by small protein conjugation; GO:0000166:nucleotide binding
AGAP004318	CLIPC3	0.0187946	-0.121666	0.0583603	-0.195749	-0.808367	-0.446169	-0.178464	-1.0912	0.641115	0.531176	0.602963	0.43114	0.000573304	0.110058	0.457019	2.78455e-05		GO:0006508:proteolysis; GO:0004252:serine-type endopeptidase activity; GO:0016787:hydrolase activity; GO:0008233:peptidase activity; GO:0008236:serine-type peptidase activity
AGAP012326	TOLL7	0.603226	0.574927	-0.837457	0.238073	0.608474	0.00145588	-0.473857	0.110102	0.016019	0.0222756	0.000534901	0.351221	0.00675204	0.656988	0.0694959	0.498872		GO:0045087:innate immune response; GO:0007165:signal transduction; GO:0016021:integral component of membrane; GO:0005515:protein binding; GO:0016020:membrane; GO:0002376:immune system process
AGAP006914	fibrinogen-related protein 1	-0.765911	-0.582665	0.66828	0.00860245	-0.714155	-0.0132829	-0.0702185	-1.30746	0.115199	0.229817	0.174874	0.65401	0.0864551	0.651645	0.621534	0.00760489
AGAP001375	SRPN12	0.412574	0.654485	-0.908195	-0.286718	0.403213	0.0289585	-0.733067	-0.723468	0.258747	0.0681956	0.010453	0.411653	0.19398	0.637619	0.0445574	0.0402231		GO:0005615:extracellular space; GO:0010951:negative regulation of endopeptidase activity; GO:0004867:serine-type endopeptidase inhibitor activity
AGAP004092	autophagy related gene	0.475067	0.28799	-0.95416	0.301639	0.32341	-0.0700696	-0.573333	-1.24239	0.293632	0.459812	0.0321404	0.448337	0.344863	0.618576	0.211956	0.00413186	path:aga04136: Autophagy - other; path:aga04140: Autophagy - animal	GO:0000407:phagophore assembly site; GO:0006914:autophagy; GO:0000422:autophagy of mitochondrion; GO:0000045:autophagosome assembly; GO:0019898:extrinsic component of membrane; GO:0044804:autophagy of nucleus
AGAP000929	CTLSE1	0.089678	0.141746	0.0653449	0.012701	-0.45746	-0.000605176	-0.215615	-0.779744	0.588264	0.540752	0.609312	0.649283	0.126273	0.657951	0.469327	0.0242297		GO:0016021:integral component of membrane; GO:0016020:membrane
AGAP006483	SPZ2	0.508401	0.0436746	1.01252	-0.856075	-1.10553	0.245373	-0.411443	-0.341484	0.232519	0.631945	0.0270934	0.06055	0.00574865	0.505989	0.388849	0.388812		GO:0007165:signal transduction; GO:0005576:extracellular region; GO:0007399:nervous system development; GO:0005121:Toll binding; GO:0008083:growth factor activity; GO:0008592:regulation of Toll signaling pathway; GO:0021556:central nervous system formation; GO:0045087:innate immune response
AGAP008360	spaetzle-like cytokine 3	-0.414546	-0.512283	0.645587	-0.387843	-0.880397	0.458986	-0.522432	-0.077592	0.145151	0.0672751	0.0206984	0.178566	0.000294799	0.112088	0.0736629	0.560989		GO:0007165:signal transduction; GO:0005576:extracellular region; GO:0007399:nervous system development; GO:0005121:Toll binding; GO:0008083:growth factor activity; GO:0008592:regulation of Toll signaling pathway; GO:0021556:central nervous system formation; GO:0045087:innate immune response
AGAP012045	ATP-dependent RNA helicase DDX5/DBP2	0.0228206	-0.115905	-1.00836	0.19559	0.671833	0.0362475	-0.515503	-1.41492	0.640364	0.556648	0.000625967	0.467968	0.0140969	0.62897	0.108827	1.63994e-06	path:aga03040: Spliceosome	GO:0003676:nucleic acid binding; GO:0005524:ATP binding; GO:0005737:cytoplasm; GO:0005634:nucleus; GO:0003724:RNA helicase activity; GO:0003723:RNA binding; GO:1990904:ribonucleoprotein complex; GO:0016246:RNA interference
AGAP008835	CLIPC1	-0.130797	0.0211367	1.4175	-0.264134	-0.947216	1.10064	0.779487	1.25655	0.592746	0.648383	0.00566637	0.505206	0.0362494	0.0379153	0.133549	0.00937181		GO:0006508:proteolysis; GO:0004252:serine-type endopeptidase activity; GO:0016787:hydrolase activity; GO:0008233:peptidase activity; GO:0008236:serine-type peptidase activity
AGAP003250	CLIPB4	-0.381057	-0.582711	0.549906	-0.430134	-0.61341	0.194507	0.224575	-0.29347	0.280602	0.101211	0.122991	0.228328	0.0435359	0.491755	0.459179	0.330912		GO:0006508:proteolysis; GO:0004252:serine-type endopeptidase activity; GO:0016787:hydrolase activity; GO:0005576:extracellular region; GO:0008233:peptidase activity; GO:0008236:serine-type peptidase activity
AGAP011294	DEFI_ANOGA	-0.0598046	0.177144	1.4014	0.270497	0.323021	2.02854	1.00519	1.59409	0.625733	0.554081	0.00164452	0.485184	0.360855	1.2588e-06	0.0312741	0.000390264	path:aga04624: Toll and Imd signaling pathway	GO:0042742:defense response to bacterium; GO:0006952:defense response; GO:0005615:extracellular space; GO:0045087:innate immune response; GO:0006959:humoral immune response; GO:0005576:extracellular region; GO:0002376:immune system process
AGAP004148	CLIPB5	-0.167828	-0.203608	1.40029	-0.596659	-1.10844	1.12515	0.653689	1.00804	0.549878	0.521953	0.000469401	0.174693	0.0027434	0.00668741	0.136132	0.0152212		GO:0005615:extracellular space; GO:0006508:proteolysis; GO:0004252:serine-type endopeptidase activity; GO:0016787:hydrolase activity; GO:0005576:extracellular region; GO:0008233:peptidase activity; GO:0008236:serine-type peptidase activity
AGAP009221	SRPN5	0.450205	0.439367	0.733283	-0.443599	-1.03461	0.400095	-0.326431	-0.316452	0.106646	0.11576	0.00531456	0.111515	6.76507e-06	0.15307	0.242873	0.215408		GO:0004867:serine-type endopeptidase inhibitor activity; GO:0005615:extracellular space; GO:0010951:negative regulation of endopeptidase activity
AGAP007039	leucine-rich immune protein (Long)	-0.548896	-0.843402	1.38217	-0.159108	-0.0389317	1.32683	0.69294	0.248451	0.138075	0.0172494	2.50437e-05	0.532708	0.618149	5.75001e-05	0.0561034	0.393262		GO:0005515:protein binding
AGAP007873	autophagy related TOR protein (Target of rapamycin)	0.357204	0.213109	-1.02571	0.185116	0.568588	0.0153992	-0.695695	-1.02869	0.410869	0.52722	0.0260505	0.547594	0.154182	0.6503	0.145402	0.0234385	path:aga04136: Autophagy - other; path:aga04140: Autophagy - animal; path:aga04150: mTOR signaling pathway; path:aga04213: Longevity regulating pathway - multiple species	GO:0044877:protein-containing complex binding; GO:0016301:kinase activity; GO:0004674:protein serine/threonine kinase activity; GO:0005524:ATP binding; GO:0005515:protein binding; GO:0016740:transferase activity; GO:0000166:nucleotide binding; GO:0016310:phosphorylation; GO:0006468:protein phosphorylation; GO:0005634:nucleus; GO:0010507:negative regulation of autophagy; GO:0031931:TORC1 complex; …
AGAP008087	Ribonuclease III	0.315104	0.157656	-1.08433	0.210464	0.574001	-0.0544823	-0.550738	-0.840797	0.455212	0.568208	0.0224936	0.534592	0.163289	0.629328	0.261575	0.0728944	path:aga03008: Ribosome biogenesis in eukaryotes	GO:0004525:ribonuclease III activity; GO:0006396:RNA processing; GO:0003723:RNA binding; GO:0016075:rRNA catabolic process; GO:0005634:nucleus; GO:0090501:RNA phosphodiester bond hydrolysis; GO:0090502:RNA phosphodiester bond hydrolysis, endonucleolytic; GO:0030422:production of siRNA involved in RNA interference; GO:0031054:pre-miRNA processing; GO:0003725:double-stranded RNA binding; GO:0031053…
AGAP005693	leucine-rich immune protein (Coil-less)	-0.515186	-0.986427	1.37492	-0.396486	-1.19791	1.68565	0.00874277	-0.628127	0.293115	0.0419883	0.0030041	0.39037	0.00428273	0.000166726	0.65401	0.173154		GO:0005515:protein binding
AGAP011717	argonaute 1	0.0253872	-0.232337	-0.228844	0.0601036	-0.127241	0.153054	-0.279239	-1.07251	0.62868	0.2905	0.297985	0.584409	0.408814	0.436119	0.211632	1.36944e-07		GO:0003676:nucleic acid binding; GO:0005515:protein binding; GO:0031047:gene silencing by RNA
AGAP005910	autophagy related gene	0.165717	0.00953651	-0.146781	0.0872	0.0584756	0.405285	-0.247979	-0.764198	0.414497	0.647621	0.450745	0.547725	0.552519	0.0668377	0.266436	0.000276541	path:aga04136: Autophagy - other; path:aga04140: Autophagy - animal	GO:0080025:phosphatidylinositol-3,5-bisphosphate binding; GO:0000407:phagophore assembly site; GO:0006914:autophagy; GO:0000422:autophagy of mitochondrion; GO:0000045:autophagosome assembly; GO:0032266:phosphatidylinositol-3-phosphate binding; GO:0005829:cytosol; GO:0006497:protein lipidation; GO:0034045:phagophore assembly site membrane; GO:0034497:protein localization to phagophore assembly sit…
AGAP008091	CLIPE1	0.591153	0.187116	-0.0201197	-0.0521386	-0.794038	0.135852	-0.885329	-1.3622	0.0910711	0.496709	0.643975	0.619619	0.00775611	0.548001	0.0079918	3.01132e-05		GO:0006508:proteolysis; GO:0004252:serine-type endopeptidase activity
AGAP006267	CTL6	0.101752	-0.210424	0.0557404	0.0543859	-0.136561	0.198816	-0.104485	-0.981391	0.56378	0.433859	0.609785	0.610926	0.46551	0.449057	0.561075	0.000580556
AGAP007256	Multiple epidermal growth factor-like domains 10	0.365835	0.0829298	-0.441075	0.151023	0.0711534	0.333834	-0.586669	-1.25413	0.171192	0.571126	0.0975098	0.484099	0.54956	0.211326	0.0224902	2.62621e-07		GO:0016021:integral component of membrane; GO:0005515:protein binding; GO:0016020:membrane
AGAP008137	Niemann-Pick C1 protein	0.448103	0.217361	-1.0217	0.296209	0.425829	0.219176	-0.772683	-1.41272	0.39844	0.550987	0.0727559	0.502829	0.329206	0.54989	0.181113	0.00961498	path:aga04142: Lysosome	GO:0005319:lipid transporter activity; GO:0016021:integral component of membrane; GO:0016020:membrane; GO:0006869:lipid transport
AGAP009515	REL1	0.264506	0.130359	-0.302759	0.188334	0.207701	0.312098	-0.358469	-0.611579	0.331916	0.521131	0.276775	0.443116	0.329355	0.262954	0.202967	0.021965	path:aga04624: Toll and Imd signaling pathway	GO:0006355:regulation of transcription, DNA-templated; GO:0003677:DNA binding; GO:0003700:DNA-binding transcription factor activity; GO:0005634:nucleus; GO:0005737:cytoplasm; GO:0006357:regulation of transcription by RNA polymerase II; GO:0000977:RNA polymerase II regulatory region sequence-specific DNA binding; GO:0000981:DNA-binding transcription factor activity, RNA polymerase II-specific; GO:…
AGAP000099	STAT2	0.272416	0.0507783	-0.21734	0.011518	-0.0156591	0.0982289	-0.252908	-0.920621	0.241121	0.599881	0.334762	0.645943	0.633265	0.535399	0.272616	1.86608e-05	path:aga04933: AGE-RAGE signaling pathway in diabetic complications	GO:0006355:regulation of transcription, DNA-templated; GO:0003677:DNA binding; GO:0003700:DNA-binding transcription factor activity; GO:0007165:signal transduction; GO:0005634:nucleus; GO:0005737:cytoplasm; GO:0045944:positive regulation of transcription by RNA polymerase II; GO:0005829:cytosol; GO:0000978:RNA polymerase II cis-regulatory region sequence-specific DNA binding; GO:0001228:DNA-bindi…
AGAP008407	TEP13	0.134365	0.0108914	-0.336667	0.113742	-0.0180479	0.341654	-0.733341	-1.0107	0.5705	0.652055	0.39646	0.585836	0.642764	0.39083	0.0855566	0.0132272		GO:0004866:endopeptidase inhibitor activity; GO:0005615:extracellular space; GO:0005576:extracellular region; GO:0005515:protein binding; GO:0010951:negative regulation of endopeptidase activity
AGAP001004	TOLL1A	0.545109	0.513109	-1.95805	0.348001	1.11507	0.294643	-1.51893	-2.24425	0.362027	0.383232	0.000679857	0.489423	0.0379214	0.519113	0.0111047	0.000126834	path:aga04624: Toll and Imd signaling pathway	GO:0045087:innate immune response; GO:0007165:signal transduction; GO:0016021:integral component of membrane; GO:0005515:protein binding; GO:0016020:membrane; GO:0002376:immune system process
AGAP004036	heme peroxidase 7	-0.547017	-0.305184	-1.11887	0.170106	1.37669	-0.293824	0.292972	-0.105283	0.145804	0.384664	0.00127598	0.52574	8.87581e-06	0.396934	0.39807	0.55643		GO:0048477:oogenesis; GO:0004601:peroxidase activity; GO:0055114:oxidation-reduction process; GO:0006979:response to oxidative stress; GO:0020037:heme binding; GO:0098869:cellular oxidant detoxification
AGAP007692	SRPN14	-0.0924126	-0.166222	0.478773	-0.649644	-1.18601	-0.470624	0.237327	-0.310207	0.586706	0.518971	0.178136	0.0629654	5.99025e-05	0.188364	0.447116	0.316599		GO:0004867:serine-type endopeptidase inhibitor activity; GO:0005615:extracellular space; GO:0010951:negative regulation of endopeptidase activity
AGAP006327	leucine-rich immune protein (Short)	-1.19124	-1.26887	0.784741	-0.526625	-0.43742	-0.816379	1.08717	0.285622	0.00711037	0.00382567	0.0918842	0.258619	0.245694	0.0784434	0.0152375	0.420603
AGAP006430	CTLGA2	-1.09233	-1.16511	0.350567	-0.30068	-0.183649	-0.796705	0.984349	0.747065	0.00992784	0.00531135	0.40095	0.444214	0.485195	0.0856189	0.0314947	0.0929078		GO:0030246:carbohydrate binding
AGAP002852	Niemann-Pick Type C-2	-5.00476	-3.58888	1.14332	-1.54362	-2.08507	-0.40028	1.53665	1.91513	4.01226e-18	1.25801e-11	0.0938867	0.0206451	0.000618431	0.489125	0.0239698	0.00296966	path:aga04142: Lysosome	GO:0032934:sterol binding; GO:0032367:intracellular cholesterol transport; GO:0015918:sterol transport; GO:0005623:cell
AGAP011782	CLIPE2	0.761435	0.866649	1.02727	-0.227124	-0.466909	-0.00378112	0.643066	0.722145	0.0234686	0.00818982	0.00233295	0.44939	0.115507	0.655808	0.0810688	0.0371671		GO:0006508:proteolysis; GO:0004252:serine-type endopeptidase activity
AGAP007497	CUSOD1	1.04552	1.22039	1.10782	-0.539801	-1.29183	0.222374	0.0659044	0.421465	0.00104438	8.29647e-05	0.000370216	0.111973	4.40185e-06	0.452502	0.607617	0.183255	path:aga04146: Peroxisome; path:aga04213: Longevity regulating pathway - multiple species	GO:0006801:superoxide metabolic process; GO:0046872:metal ion binding; GO:0005615:extracellular space; GO:0004784:superoxide dismutase activity; GO:0005507:copper ion binding; GO:0019430:removal of superoxide radicals; GO:0005576:extracellular region
AGAP001956	Niemann-Pick Type C-2	-3.41051	-2.89297	0.57078	0.893446	0.96269	0.105139	1.10373	1.54553	3.82855e-38	3.56616e-30	0.171499	0.0122714	0.00228997	0.590674	0.0030467	8.25461e-06	path:aga04142: Lysosome	GO:0032934:sterol binding; GO:0015918:sterol transport
AGAP003689	CLIPC7	0.885423	0.239865	1.36088	-0.0930843	-0.44832	1.94898	0.266056	-0.15167	0.0277369	0.479749	0.000302546	0.598381	0.190422	3.54832e-08	0.454729	0.522832		GO:0006508:proteolysis; GO:0004252:serine-type endopeptidase activity; GO:0008233:peptidase activity
AGAP002836	endoribonuclease Dicer	0.376895	0.418961	-1.32979	0.252332	0.905668	-0.019571	-0.848325	-0.823174	0.435877	0.404344	0.0108911	0.523103	0.052874	0.649382	0.121745	0.112163		GO:0006309:apoptotic DNA fragmentation; GO:0004525:ribonuclease III activity; GO:0016442:RISC complex; GO:0006396:RNA processing; GO:0003723:RNA binding; GO:0005634:nucleus; GO:0005737:cytoplasm; GO:0016891:endoribonuclease activity, producing 5'-phosphomonoesters; GO:0004530:deoxyribonuclease I activity; GO:0031054:pre-miRNA processing; GO:0030422:production of siRNA involved in RNA interference…
AGAP001197	GALE10	-0.717287	-0.355439	0.656738	-0.0499454	0.131	0.185191	0.366833	0.860196	0.000663985	0.111741	0.00136155	0.596391	0.390457	0.378325	0.0987436	1.59945e-05		GO:0030246:carbohydrate binding
AGAP002796	GNBPB4	-1.68251	-1.43613	1.05454	-0.358162	-0.237319	0.0801842	0.615461	0.405219	6.48973e-06	0.000155449	0.0118556	0.376917	0.417619	0.6108	0.166772	0.293985		GO:0004553:hydrolase activity, hydrolyzing O-glycosyl compounds; GO:0005975:carbohydrate metabolic process; GO:0016021:integral component of membrane; GO:0001530:lipopolysaccharide binding; GO:0001872:(1->3)-beta-D-glucan binding; GO:0009986:cell surface; GO:0016020:membrane
AGAP013290	leucine-rich immune protein (Coil-less)	-0.660641	-0.650304	0.629142	-0.305767	-0.548866	-0.140941	0.541491	1.00416	0.0152513	0.0170246	0.0217899	0.277885	0.0234743	0.510498	0.0534865	0.000149415
AGAP007457	leucine-rich immune protein (Short)	-2.12298	-2.01013	1.22064	-0.944628	-0.947419	-0.253218	1.01255	0.175528	1.45961e-06	5.75073e-06	0.0106414	0.0555601	0.0265448	0.507351	0.0394096	0.529963		GO:0005515:protein binding; GO:0005737:cytoplasm; GO:0045504:dynein heavy chain binding; GO:0003774:motor activity; GO:0043014:alpha-tubulin binding; GO:0036158:outer dynein arm assembly
AGAP011791	CLIPA1	-0.309423	-0.636015	1.31485	-0.373534	-0.53133	0.982929	0.622677	0.670742	0.388753	0.0975905	0.000152989	0.320748	0.103301	0.00690297	0.104845	0.0670063		GO:0006508:proteolysis; GO:0004252:serine-type endopeptidase activity; GO:0008233:peptidase activity
AGAP011787	CLIPA5	-0.78862	-0.903996	0.702633	-0.19802	-0.678239	1.03866	0.130741	0.0766693	0.0403361	0.0165441	0.0709034	0.507145	0.0430581	0.00498338	0.564625	0.589599		GO:0005615:extracellular space; GO:0006508:proteolysis; GO:0004252:serine-type endopeptidase activity
AGAP009215	CLIPB18	-2.69553	-2.06884	0.710108	0.0278392	-0.836455	1.47131	0.869904	1.16108	1.34758e-08	1.84109e-05	0.18433	0.645245	0.064959	0.00292043	0.0958886	0.0195755		GO:0006508:proteolysis; GO:0004252:serine-type endopeptidase activity
AGAP013106	Niemann-Pick Type C-2	-1.6254	-1.2062	1.40633	0.586699	0.902905	-0.380486	2.05625	3.07469	3.55909e-07	0.000326125	1.97044e-05	0.112177	0.00387847	0.300666	2.56542e-11	3.6009e-21	path:aga04142: Lysosome	GO:0032934:sterol binding; GO:0032367:intracellular cholesterol transport; GO:0015918:sterol transport; GO:0005623:cell
AGAP010347	CUSOD3	-0.475488	-0.251405	0.353746	-0.131856	-0.3191	-0.234409	0.632232	0.879301	0.00719885	0.180647	0.0545507	0.429223	0.0454283	0.211663	0.000186517	2.4345e-07	path:aga04146: Peroxisome; path:aga04213: Longevity regulating pathway - multiple species	GO:0006801:superoxide metabolic process; GO:0004784:superoxide dismutase activity; GO:0055114:oxidation-reduction process; GO:0046872:metal ion binding; GO:0016491:oxidoreductase activity; GO:0019430:removal of superoxide radicals; GO:0005507:copper ion binding; GO:0005829:cytosol; GO:0005634:nucleus; GO:0005615:extracellular space; GO:0005576:extracellular region
AGAP011780	CLIPA4	-0.480146	-0.648741	1.26254	-0.375829	-0.588315	1.24246	0.31187	0.479299	0.264065	0.133891	0.00159487	0.360863	0.107789	0.00193987	0.422046	0.223138		GO:0006508:proteolysis; GO:0004252:serine-type endopeptidase activity
AGAP002850	Niemann-Pick Type C-2	-0.889468	-2.12474	-1.42473	2.4616	4.31427	0.0380085	1.00355	-3.0785	0.343378	0.0273295	0.232548	0.0285063	4.40185e-06	0.649382	0.323995	0.0379428	path:aga04142: Lysosome	GO:0032934:sterol binding; GO:0032367:intracellular cholesterol transport; GO:0015918:sterol transport; GO:0005623:cell
AGAP006974	TOLL9	2.00141	1.6463	0.690257	0.205971	0.42323	0.22161	0.764495	0.157643	9.0872e-13	1.25693e-08	0.0376521	0.467944	0.137722	0.451156	0.0192719	0.482406		GO:0002755:MyD88-dependent toll-like receptor signaling pathway; GO:0045087:innate immune response; GO:0004888:transmembrane signaling receptor activity; GO:0005887:integral component of plasma membrane; GO:0005886:plasma membrane; GO:0007165:signal transduction; GO:0001875:lipopolysaccharide immune receptor activity; GO:0046696:lipopolysaccharide receptor complex; GO:0006954:inflammatory respons…
AGAP000933	autophagy related gene	-0.212707	0.123285	0.433195	-0.0539449	0.0019777	-0.120881	0.213293	1.30984	0.389497	0.519142	0.103095	0.604148	0.656016	0.52574	0.395967	3.46986e-08	path:aga04136: Autophagy - other; path:aga04140: Autophagy - animal	GO:0006914:autophagy; GO:0019777:Atg12 transferase activity; GO:0006497:protein lipidation; GO:0016236:macroautophagy; GO:0032446:protein modification by small protein conjugation
AGAP000692	CECC_ANOGA	-0.0878789	0.292674	0.444507	0.287411	0.798971	-0.00295076	0.622523	2.35379	0.598004	0.409185	0.251983	0.41479	0.0154622	0.65635	0.10828	1.18018e-11	path:aga04624: Toll and Imd signaling pathway	GO:0019731:antibacterial humoral response; GO:0005615:extracellular space; GO:0045087:innate immune response; GO:0005576:extracellular region; GO:0050829:defense response to Gram-negative bacterium; GO:0050830:defense response to Gram-positive bacterium; GO:0002376:immune system process; GO:0042742:defense response to bacterium
AGAP000694	CECB_ANOGA	-0.124835	0.326155	0.274576	0.366591	0.687199	0.019253	0.469764	2.32254	0.590674	0.450527	0.490282	0.417532	0.104681	0.648661	0.333115	3.39022e-07	path:aga04624: Toll and Imd signaling pathway	GO:0019731:antibacterial humoral response; GO:0005615:extracellular space; GO:0045087:innate immune response; GO:0005576:extracellular region; GO:0050829:defense response to Gram-negative bacterium; GO:0050830:defense response to Gram-positive bacterium; GO:0002376:immune system process; GO:0042742:defense response to bacterium
AGAP007412	CTLMA3	-0.117486	0.296281	0.159243	0.0907878	0.0793407	0.163254	0.18734	0.474899	0.509457	0.207724	0.442201	0.548395	0.518627	0.433859	0.392898	0.0333478
AGAP007199	DEF3	-0.326157	-0.258754	0.783796	-0.175793	-0.334669	0.769176	-0.91782	1.40499	0.527208	0.556026	0.297282	0.591277	0.459964	0.296802	0.256838	0.0225322	path:aga04624: Toll and Imd signaling pathway	GO:0042742:defense response to bacterium; GO:0006952:defense response; GO:0005615:extracellular space; GO:0005576:extracellular region; GO:0003674:molecular_function
AGAP010735	HPX12	0.195693	0.696712	0.058786	0.264569	0.735467	-1.06693	1.82183	3.10643	0.488789	0.043501	0.615317	0.411653	0.0143196	0.00117769	1.12618e-09	1.20381e-23
AGAP004118	SCRAL1	0.47151	0.816295	0.25338	0.115161	0.0360666	-0.536762	0.83322	1.91144	0.0617796	0.000401377	0.320929	0.527046	0.604178	0.0385143	0.000672416	3.38742e-17		GO:0016641:oxidoreductase activity, acting on the CH-NH2 group of donors, oxygen as acceptor; GO:0005044:scavenger receptor activity; GO:0005507:copper ion binding; GO:0055114:oxidation-reduction process; GO:0016020:membrane; GO:0006897:endocytosis
AGAP003858	autophagy related gene	-0.238942	-0.186122	0.737903	-0.18651	-0.32849	-0.178512	0.748247	0.801779	0.415496	0.47993	0.0180165	0.479706	0.214821	0.491313	0.0167622	0.00933056	path:aga04136: Autophagy - other; path:aga04137: Mitophagy - animal; path:aga04140: Autophagy - animal; path:aga04215: Apoptosis - multiple species	GO:0032465:regulation of cytokinesis; GO:0000407:phagophore assembly site; GO:0006914:autophagy; GO:0000045:autophagosome assembly; GO:0006897:endocytosis; GO:0034271:phosphatidylinositol 3-kinase complex, class III, type I; GO:0034272:phosphatidylinositol 3-kinase complex, class III, type II; GO:0006995:cellular response to nitrogen starvation; GO:0032258:cytoplasm to vacuole transport by the Cv…
AGAP009184	FREP7	-2.40449	-2.45809	1.23928	-0.382649	-0.321893	1.42971	0.610526	-0.386051	4.64265e-07	2.181e-07	0.0196436	0.433677	0.402486	0.0061041	0.26538	0.382073
AGAP012037	CLIPB20	0.456308	-0.0161758	1.23881	0.0418169	-0.453841	2.19706	0.374111	0.254742	0.286641	0.649002	0.00195255	0.633148	0.198981	1.12618e-09	0.358472	0.426519		GO:0006508:proteolysis; GO:0004252:serine-type endopeptidase activity
AGAP006348	leucine-rich immune protein (Long)	-0.244803	-0.76687	1.1984	-0.129936	-0.566599	1.28752	0.478854	-0.258452	0.430217	0.0223166	0.000133069	0.552671	0.0560274	3.25456e-05	0.170221	0.364736		GO:0005515:protein binding
AGAP011788	CLIPA14	-0.24121	-0.600944	1.18806	-0.175575	-0.642737	1.57246	0.00643184	-0.822885	0.455704	0.110667	0.00056751	0.520942	0.0456038	1.7408e-06	0.654131	0.0218079		GO:0006508:proteolysis; GO:0004252:serine-type endopeptidase activity
AGAP011789	CLIPA6	-0.45511	-0.632861	1.18025	-0.220706	-0.59169	1.34551	0.328794	-0.198138	0.220588	0.0855385	0.000476326	0.472528	0.0606855	4.74528e-05	0.354069	0.452619		GO:0005615:extracellular space; GO:0006508:proteolysis; GO:0004252:serine-type endopeptidase activity
AGAP009214	CLIPB11	0.285209	0.256211	1.1704	-0.00141554	-0.481236	2.81734	-0.206346	0.0470976	0.500708	0.519691	0.0256854	0.657605	0.264775	5.28183e-10	0.549651	0.629195		GO:0006508:proteolysis; GO:0004252:serine-type endopeptidase activity; GO:0016787:hydrolase activity; GO:0005576:extracellular region; GO:0008233:peptidase activity; GO:0008236:serine-type peptidase activity
AGAP006909	SRPN1	-0.211044	-0.473514	1.14867	0.0157575	-0.805267	1.39847	0.444956	-0.11061	0.443743	0.134046	3.86702e-05	0.645789	0.00224898	1.98324e-07	0.154544	0.52746		GO:0004867:serine-type endopeptidase inhibitor activity; GO:0005615:extracellular space; GO:0010951:negative regulation of endopeptidase activity
AGAP011790	CLIPA2	-0.243369	-0.756272	1.12988	-0.0805726	-0.370453	2.37746	-0.0123844	-0.155007	0.502361	0.108053	0.011764	0.613418	0.308322	1.915e-09	0.651742	0.536847		GO:0006508:proteolysis; GO:0004252:serine-type endopeptidase activity; GO:0008233:peptidase activity
AGAP006761	GNBPA1	-0.0678908	-0.2037	1.11692	-0.285836	-0.762579	1.7702	0.0761708	0.332069	0.618892	0.524581	0.00826522	0.454503	0.0446569	6.07307e-06	0.613327	0.361854	path:aga04624: Toll and Imd signaling pathway	GO:0004553:hydrolase activity, hydrolyzing O-glycosyl compounds; GO:0030246:carbohydrate binding; GO:0005975:carbohydrate metabolic process; GO:0001530:lipopolysaccharide binding; GO:0001872:(1->3)-beta-D-glucan binding; GO:0009986:cell surface
AGAP005203	PGRPLC	-0.0890293	-0.18602	0.340086	0.0742241	-0.0224914	-0.196554	0.569546	0.181243	0.517775	0.312652	0.0678004	0.545211	0.612347	0.291367	0.00104013	0.276935	path:aga04624: Toll and Imd signaling pathway	GO:0009253:peptidoglycan catabolic process; GO:0008745:N-acetylmuramoyl-L-alanine amidase activity; GO:0008270:zinc ion binding; GO:0016020:membrane; GO:0016021:integral component of membrane; GO:0042834:peptidoglycan binding; GO:0005615:extracellular space; GO:0019730:antimicrobial humoral response; GO:0032827:negative regulation of natural killer cell differentiation involved in immune response…
AGAP010530	CLIPE4	0.0360506	0.160143	0.274329	0.0274125	-0.271593	0.263613	0.67049	1.1782	0.619735	0.448526	0.25986	0.628986	0.180123	0.275865	0.00324166	9.27633e-08		GO:0006508:proteolysis; GO:0004252:serine-type endopeptidase activity
AGAP010812	TEP4	0.113005	-0.606856	1.09434	0.132064	0.00548795	1.367	0.773934	0.323238	0.536385	0.0188774	3.11286e-06	0.510817	0.651086	1.26545e-09	0.00182618	0.191038		GO:0004866:endopeptidase inhibitor activity; GO:0005615:extracellular space; GO:0005576:extracellular region; GO:0010951:negative regulation of endopeptidase activity
AGAP000443	CTL5	0.54744	0.562798	0.13756	0.282614	0.178383	0.226578	-0.337924	1.55168	0.330577	0.319337	0.594583	0.512898	0.531662	0.54653	0.47856	0.00441136
AGAP000940	CTL7	0.163979	0.433625	0.263984	0.295103	-0.123606	0.168844	0.182166	1.58611	0.487267	0.139461	0.356459	0.310435	0.48238	0.483977	0.467443	1.67456e-09
AGAP011187	TOLL10	0.296604	0.504204	0.111934	0.0636155	0.0478477	0.284863	-0.32805	0.634696	0.240826	0.0397386	0.531195	0.590674	0.583949	0.260094	0.205702	0.00732586		GO:0045087:innate immune response; GO:0007165:signal transduction; GO:0016021:integral component of membrane; GO:0005515:protein binding; GO:0016020:membrane; GO:0002376:immune system process
AGAP004455	GNBPB1	0.55594	0.376776	1.06109	-0.423099	-1.35726	1.0757	0.447174	0.380176	0.137165	0.304841	0.00219852	0.254826	1.00212e-05	0.0018553	0.230418	0.254299		GO:0004553:hydrolase activity, hydrolyzing O-glycosyl compounds; GO:0005975:carbohydrate metabolic process; GO:0001530:lipopolysaccharide binding; GO:0001872:(1->3)-beta-D-glucan binding; GO:0009986:cell surface
AGAP007200	DEF5	-0.148611	-2.35394	0.888206	0.44227	-0.355549	1.00806	-1.96479	1.63935	0.626861	0.170518	0.347083	0.511305	0.498524	0.288744	0.0880929	0.0423021
AGAP007031	Scabrous protein, FREP1	0.371375	0.352095	0.468056	0.117067	-0.253312	-0.0389683	0.32868	2.22813	0.412149	0.426639	0.342988	0.594903	0.442039	0.639069	0.458994	4.27013e-07
AGAP011229	Tartan	0.687583	0.600233	0.247407	0.680891	0.678833	-0.0856737	0.407676	2.21887	0.189662	0.247727	0.530327	0.20358	0.132044	0.618875	0.426846	2.42801e-06		GO:0005515:protein binding; GO:0016020:membrane; GO:0016021:integral component of membrane; GO:0005615:extracellular space; GO:0031012:extracellular matrix
AGAP003502	HPX6	0.55968	0.570667	0.832872	0.160985	-0.172725	0.125765	0.120235	2.40254	0.201101	0.191871	0.0597328	0.554901	0.493324	0.581837	0.586017	1.08881e-09		GO:0004601:peroxidase activity; GO:0055114:oxidation-reduction process; GO:0006979:response to oxidative stress; GO:0020037:heme binding; GO:0016021:integral component of membrane; GO:0016020:membrane; GO:0098869:cellular oxidant detoxification
AGAP007407	CTLMA4	-0.623522	-0.669009	0.688945	-0.179682	-1.29376	-0.825472	1.03479	0.162111	0.108549	0.0831347	0.084638	0.525395	0.000136156	0.0414397	0.00894164	0.516488
AGAP005335	CTL4	-0.189944	-0.326225	1.03757	-0.0630453	-0.57035	0.977442	0.560463	0.769618	0.512301	0.373285	0.0044225	0.616016	0.0834001	0.00778537	0.14879	0.0370805		GO:0016021:integral component of membrane; GO:0016020:membrane
AGAP000536	PGRPS1	-0.27149	-0.535274	1.00435	0.037562	-0.242565	0.948896	0.552924	0.299184	0.408076	0.136778	0.00266567	0.631164	0.357804	0.00488284	0.121529	0.325101	path:aga04624: Toll and Imd signaling pathway	GO:0042834:peptidoglycan binding; GO:0009253:peptidoglycan catabolic process; GO:0008745:N-acetylmuramoyl-L-alanine amidase activity; GO:0005615:extracellular space; GO:0045087:innate immune response; GO:0008270:zinc ion binding; GO:0019730:antimicrobial humoral response; GO:0032827:negative regulation of natural killer cell differentiation involved in immune response; GO:0016019:peptidoglycan im…
AGAP001212	PGRPLB	1.67972	1.45924	1.00051	0.456886	0.652246	2.08961	0.313914	0.729688	1.51922e-05	0.000239634	0.0172648	0.290722	0.0795414	2.02986e-08	0.424162	0.0791185	path:aga04624: Toll and Imd signaling pathway	GO:0042834:peptidoglycan binding; GO:0009253:peptidoglycan catabolic process; GO:0008745:N-acetylmuramoyl-L-alanine amidase activity; GO:0045087:innate immune response; GO:0008270:zinc ion binding; GO:0016021:integral component of membrane; GO:0016020:membrane; GO:0002376:immune system process
AGAP003252	CLIPB6	-0.124104	-0.321451	0.966348	-0.273088	-0.600131	0.80555	0.241627	0.10757	0.553249	0.324194	0.00178494	0.381468	0.0344531	0.0111842	0.420478	0.539535		GO:0006508:proteolysis; GO:0004252:serine-type endopeptidase activity; GO:0016021:integral component of membrane; GO:0016020:membrane; GO:0016787:hydrolase activity; GO:0005576:extracellular region; GO:0008233:peptidase activity; GO:0008236:serine-type peptidase activity
AGAP009053	lipopolysaccharide-induced TNF-alpha transcription factor (LITAF-like 3)	-0.00881878	0.349546	0.947604	-0.227241	-0.309571	1.19555	-0.215028	0.174951	0.652464	0.33006	0.00673012	0.464946	0.285505	0.000376482	0.477569	0.47711	path:aga04142: Lysosome
AGAP002270	CLIPB7	-0.337987	-0.134999	1.03942	-0.279335	-0.954724	0.0609587	0.296913	0.259502	0.28281	0.534702	0.000364146	0.358239	0.000359512	0.608301	0.340886	0.338165		GO:0006508:proteolysis; GO:0004252:serine-type endopeptidase activity; GO:0016787:hydrolase activity; GO:0005576:extracellular region; GO:0008233:peptidase activity; GO:0008236:serine-type peptidase activity
AGAP005102	autophagy related gene	-0.408562	-0.147924	0.153405	-0.0821525	0.0363437	-0.20343	0.366076	0.665614	0.0715077	0.452524	0.445082	0.557421	0.59628	0.355959	0.112878	0.00211952	path:aga04120: Ubiquitin mediated proteolysis	GO:0008641:ubiquitin-like modifier activating enzyme activity; GO:0045116:protein neddylation; GO:0019781:NEDD8 activating enzyme activity; GO:0005737:cytoplasm; GO:0005634:nucleus; GO:0032446:protein modification by small protein conjugation
AGAP004754	CASPL2	-0.135807	0.0257741	0.232855	0.179871	-0.161903	-0.122339	0.495984	0.507281	0.47338	0.628762	0.307866	0.396283	0.347587	0.49908	0.028308	0.0211138	path:aga04214: Apoptosis - fly; path:aga04215: Apoptosis - multiple species	GO:0008234:cysteine-type peptidase activity; GO:0004197:cysteine-type endopeptidase activity; GO:0006508:proteolysis; GO:0097200:cysteine-type endopeptidase activity involved in execution phase of apoptosis; GO:0005737:cytoplasm; GO:0097153:cysteine-type endopeptidase activity involved in apoptotic process; GO:0006915:apoptotic process
AGAP004921	CASPS5	-0.0742469	-0.190671	0.506868	0.306332	0.466648	-0.0766284	0.592132	0.785837	0.598007	0.478258	0.124938	0.336139	0.0942549	0.596285	0.0700623	0.012	path:aga04214: Apoptosis - fly; path:aga04215: Apoptosis - multiple species	GO:0008234:cysteine-type peptidase activity; GO:0006915:apoptotic process; GO:0004197:cysteine-type endopeptidase activity; GO:0006508:proteolysis; GO:0005737:cytoplasm; GO:0097153:cysteine-type endopeptidase activity involved in apoptotic process; GO:0016787:hydrolase activity; GO:0008233:peptidase activity
AGAP002799	GNBPB3	-0.244238	0.00513989	0.647886	0.0719741	0.22795	-1.09205	1.43759	2.2472	0.48782	0.655437	0.147859	0.615811	0.434025	0.0139916	0.000779586	4.84862e-08		GO:0004553:hydrolase activity, hydrolyzing O-glycosyl compounds; GO:0005975:carbohydrate metabolic process; GO:0001530:lipopolysaccharide binding; GO:0001872:(1->3)-beta-D-glucan binding; GO:0009986:cell surface
AGAP000572	CLIPC10	-0.785515	-1.00447	1.40946	-0.787186	-0.763847	-0.196346	0.295524	0.606663	0.0769534	0.0196802	0.00057844	0.0756308	0.0452239	0.530593	0.448724	0.149079		GO:0006508:proteolysis; GO:0004252:serine-type endopeptidase activity; GO:0016787:hydrolase activity; GO:0008233:peptidase activity; GO:0008236:serine-type peptidase activity
AGAP004317	CLIPC2	0.237936	0.181397	0.489968	-0.0264263	-0.107826	0.310716	0.359744	0.616517	0.25143	0.359377	0.0133515	0.624658	0.432486	0.134417	0.0794948	0.00146669	path:aga04080: Neuroactive ligand-receptor interaction	GO:0006508:proteolysis; GO:0004252:serine-type endopeptidase activity; GO:0016787:hydrolase activity; GO:0008233:peptidase activity; GO:0008236:serine-type peptidase activity
AGAP009212	SRPN6	0.0463041	-0.158183	0.929749	-0.222052	-0.526163	1.0705	0.461415	0.536266	0.625025	0.53211	0.00715659	0.467674	0.0898449	0.00154756	0.207724	0.119921		GO:0004867:serine-type endopeptidase inhibitor activity; GO:0005615:extracellular space; GO:0010951:negative regulation of endopeptidase activity
AGAP007693	SRPN7	-0.125941	-0.33917	0.545899	0.328015	0.20253	-0.230434	0.43967	1.39332	0.557451	0.324512	0.107568	0.310528	0.388827	0.444852	0.210821	5.71138e-06		GO:0004867:serine-type endopeptidase inhibitor activity; GO:0005615:extracellular space; GO:0010951:negative regulation of endopeptidase activity
AGAP011785	CLIPE6	-0.075297	0.0336827	1.50739	0.0670921	-0.265843	0.0126608	1.07585	3.14537	0.606288	0.635474	9.69515e-06	0.611086	0.344855	0.650372	0.00314743	2.65396e-21		GO:0005615:extracellular space; GO:0006508:proteolysis; GO:0004252:serine-type endopeptidase activity
AGAP003246	CLIPB2	-0.616746	-0.674033	0.924179	-0.264108	-0.429047	1.23222	0.418043	0.544951	0.164656	0.128374	0.0315502	0.471952	0.232005	0.00283895	0.330972	0.183044		GO:0006508:proteolysis; GO:0004252:serine-type endopeptidase activity; GO:0016787:hydrolase activity; GO:0005576:extracellular region; GO:0008233:peptidase activity; GO:0008236:serine-type peptidase activity
AGAP010193	CTLGA3	-0.146646	-0.0925388	0.837568	0.122985	-0.665155	0.321633	0.59739	0.322164	0.500488	0.565632	0.0012676	0.530327	0.00522174	0.252834	0.0284345	0.211164		GO:0030246:carbohydrate binding
AGAP005334	CTLMA2	-0.52522	-0.609776	1.55779	-0.310565	-0.535031	0.921047	0.959135	1.43971	0.279745	0.214979	0.00049675	0.457889	0.186831	0.0563748	0.0456124	0.00179591		GO:0030246:carbohydrate binding
AGAP007408	CTLMA8	-0.153182	-0.502068	1.29182	0.456046	-0.640658	1.02269	1.32753	3.43563	0.577539	0.329742	0.0161435	0.342053	0.146387	0.0641191	0.00449895	8.96368e-17		GO:0030246:carbohydrate binding
AGAP010761	FREP17	-2.31256	-1.61924	-1.57286	-0.1174	-0.906775	-0.426508	-5.22113	-2.47814	0.0325634	0.121132	0.166705	0.633299	0.348227	0.539262	0.0028734	0.061561
AGAP008645	GAM1	0.817862	0.744687	0.216457	0.638618	1.07207	1.25168	0.463111	0.855364	0.0634701	0.0939592	0.514063	0.153607	0.0045307	0.00263397	0.293442	0.0443948
AGAP002851	Niemann-Pick C2 protein	-1.21279	-1.97961	-1.65842	1.82213	3.41718	-0.802537	0.361967	-0.727313	0.159165	0.0164041	0.0617832	0.037593	3.1656e-06	0.344228	0.541095	0.339575	path:aga04142: Lysosome	GO:0032934:sterol binding; GO:0032367:intracellular cholesterol transport; GO:0015918:sterol transport; GO:0005623:cell
AGAP002804	Ecdysteroid-regulated protein	0.196702	-1.18973	1.23214	2.22286	3.83484	-1.77584	2.99787	1.66183	0.614136	0.315582	0.318285	0.0484343	5.04441e-05	0.252831	0.0435417	0.233806	path:aga04142: Lysosome	GO:0032934:sterol binding; GO:0032367:intracellular cholesterol transport; GO:0015918:sterol transport; GO:0005623:cell
AGAP006343	PGRPS2	1.04382	0.762978	-0.0619148	1.54997	2.07666	0.340898	1.58392	1.65825	0.0736737	0.197227	0.631235	0.00530712	2.05452e-05	0.479591	0.00423371	0.00287801	path:aga04624: Toll and Imd signaling pathway	GO:0042834:peptidoglycan binding; GO:0009253:peptidoglycan catabolic process; GO:0008745:N-acetylmuramoyl-L-alanine amidase activity; GO:0005615:extracellular space; GO:0045087:innate immune response; GO:0008270:zinc ion binding; GO:0019730:antimicrobial humoral response; GO:0032827:negative regulation of natural killer cell differentiation involved in immune response; GO:0016019:peptidoglycan im…
AGAP006342	PGRPS3	0.362518	0.0199179	0.504261	1.33134	1.80066	1.39653	1.42504	1.11749	0.441299	0.64905	0.336092	0.00926819	5.51122e-05	0.0061041	0.00480349	0.0289103	path:aga04624: Toll and Imd signaling pathway	GO:0042834:peptidoglycan binding; GO:0009253:peptidoglycan catabolic process; GO:0008745:N-acetylmuramoyl-L-alanine amidase activity; GO:0005615:extracellular space; GO:0045087:innate immune response; GO:0008270:zinc ion binding; GO:0019730:antimicrobial humoral response; GO:0032827:negative regulation of natural killer cell differentiation involved in immune response; GO:0016019:peptidoglycan im…
AGAP004917	fibrinogen-related protein 1	-0.386737	-0.191376	1.15968	0.226249	-0.229642	0.8787	0.66775	0.223025	0.403324	0.549886	0.016039	0.524509	0.46078	0.0778019	0.182506	0.489051
AGAP009849	SP14D1	-0.314293	-0.618555	0.918732	0.0745221	-0.696044	1.64898	0.305415	0.36312	0.413279	0.144832	0.0226285	0.611071	0.0504866	6.83479e-06	0.416352	0.309689		GO:0006508:proteolysis; GO:0004252:serine-type endopeptidase activity; GO:0016787:hydrolase activity; GO:0008233:peptidase activity; GO:0008236:serine-type peptidase activity
AGAP006790	FREP34	-0.763147	-0.617891	1.72215	-0.544181	-1.46381	-0.865431	1.66599	1.58472	0.232555	0.310435	0.00188151	0.308002	0.00266409	0.220461	0.0113814	0.0123054
AGAP004632	DEF2	-0.832905	-0.139108	0.450727	-0.0257783	-0.155972	-0.285418	1.19691	1.90258	0.21033	0.601922	0.452194	0.64892	0.567132	0.541406	0.0834779	0.00310414		GO:0006952:defense response; GO:0005615:extracellular space; GO:0016021:integral component of membrane; GO:0006959:humoral immune response; GO:0016020:membrane; GO:0042742:defense response to bacterium
AGAP005620	ATT	-0.765643	-0.857135	0.743388	-0.34174	-0.872215	-0.450312	1.01035	0.580799	0.0589798	0.0319622	0.0690993	0.378444	0.0130041	0.275108	0.0106996	0.137427		GO:0042742:defense response to bacterium; GO:0005576:extracellular region
AGAP000341	GALE2	0.0845115	0.142205	0.529061	-0.147079	0.0702214	0.0799238	0.274451	0.283024	0.569809	0.496478	0.0463169	0.491012	0.551675	0.576903	0.30577	0.246154		GO:0030246:carbohydrate binding; GO:0016936:galactoside binding
AGAP004807	GALE7	0.444256	0.495703	0.806304	0.13618	0.241589	0.32515	0.411219	0.734086	0.226101	0.177112	0.0229453	0.553017	0.366296	0.355677	0.261268	0.0354969		GO:0030246:carbohydrate binding; GO:0016936:galactoside binding
AGAP011307	FREP3	-0.476092	-0.705775	0.908145	0.0694655	-0.499229	1.20731	0.252927	-0.720234	0.231089	0.0724478	0.0147284	0.610798	0.126679	0.000681157	0.449255	0.0512808
AGAP004456	GNBPB5	-0.600948	-0.317007	1.02209	-0.273051	-0.940473	-0.0591227	0.589359	1.1993	0.116614	0.378421	0.00480286	0.426107	0.0038335	0.618576	0.128422	0.000893583		GO:0004553:hydrolase activity, hydrolyzing O-glycosyl compounds; GO:0005975:carbohydrate metabolic process
AGAP004247	GPXH1	-0.148684	-0.0790176	0.533693	-0.162555	-0.382478	-0.0138198	0.322407	0.822834	0.488975	0.577004	0.0422647	0.46848	0.0934751	0.645543	0.231387	0.00111454	path:aga00480: Glutathione metabolism; path:aga00590: Arachidonic acid metabolism; path:aga01100: Metabolic pathways	GO:0004602:glutathione peroxidase activity; GO:0004601:peroxidase activity; GO:0055114:oxidation-reduction process; GO:0006979:response to oxidative stress; GO:0016491:oxidoreductase activity; GO:0098869:cellular oxidant detoxification
AGAP009978	DUOX	0.0649388	-0.0405672	-1.96611	0.50729	1.26936	-0.139678	-0.32017	-1.05034	0.633401	0.643127	0.00161235	0.4095	0.0269112	0.60312	0.517062	0.099526	path:aga04013: MAPK signaling pathway - fly; path:aga04624: Toll and Imd signaling pathway	GO:0050665:hydrogen peroxide biosynthetic process; GO:0016174:NAD(P)H oxidase activity; GO:0004601:peroxidase activity; GO:0055114:oxidation-reduction process; GO:0006979:response to oxidative stress; GO:0020037:heme binding; GO:0005509:calcium ion binding; GO:0016491:oxidoreductase activity; GO:0016021:integral component of membrane; GO:0016020:membrane; GO:0098869:cellular oxidant detoxificatio…
AGAP011472	Leucine-rich repeat-containing protein 47	0.26597	-0.0596254	0.905208	-0.195727	-0.627394	0.63496	0.188686	0.411081	0.364528	0.607341	0.00154652	0.457649	0.0167164	0.0348471	0.466602	0.154146		GO:0004826:phenylalanine-tRNA ligase activity; GO:0003723:RNA binding; GO:0005515:protein binding
AGAP007033	APL1C	0.0266169	-0.549746	0.903895	-0.0513125	-0.473631	1.17685	0.379497	-0.383141	0.637072	0.0855566	0.00255595	0.616881	0.0830255	4.06842e-05	0.238187	0.195838		GO:0005515:protein binding
AGAP011117	Leucine-rich immune protein (Coil-less)	-0.482944	-0.762192	1.04219	-0.102643	-0.835936	0.32216	0.180952	0.315217	0.175879	0.0267379	0.00150669	0.577197	0.00517058	0.34755	0.505922	0.30437		GO:0005515:protein binding
AGAP007037	leucine-rich immune protein (Long)	-0.515255	-0.618618	0.823223	-0.390164	-0.56361	-0.440639	0.724778	0.384726	0.13776	0.0709872	0.0127746	0.258017	0.0559142	0.206345	0.0320928	0.224652		GO:0005515:protein binding
AGAP006911	SRPN2	-0.377984	-0.630932	0.864557	-0.0857696	-0.427931	1.24206	0.493654	0.202969	0.280251	0.0711047	0.0100264	0.592591	0.148065	8.93125e-05	0.162908	0.436095		GO:0004867:serine-type endopeptidase inhibitor activity; GO:0005615:extracellular space; GO:0010951:negative regulation of endopeptidase activity
AGAP009832	CASPS8	-0.128106	0.171367	0.725167	-0.241267	-0.401831	0.722252	0.150883	0.515	0.557421	0.515172	0.0394759	0.440501	0.17643	0.0393317	0.53555	0.122132	path:aga04214: Apoptosis - fly; path:aga04215: Apoptosis - multiple species	GO:0008234:cysteine-type peptidase activity; GO:0004197:cysteine-type endopeptidase activity; GO:0006508:proteolysis; GO:0005737:cytoplasm; GO:0097153:cysteine-type endopeptidase activity involved in apoptotic process; GO:0006915:apoptotic process
AGAP011693	CASPL1	0.0921017	-0.0398287	0.708444	0.106064	-0.271961	0.408128	0.388245	0.0761509	0.524498	0.606168	9.7685e-05	0.494026	0.106446	0.0387501	0.0479865	0.517349	path:aga04214: Apoptosis - fly; path:aga04215: Apoptosis - multiple species; path:aga04624: Toll and Imd signaling pathway	GO:0008234:cysteine-type peptidase activity; GO:0006915:apoptotic process; GO:0004197:cysteine-type endopeptidase activity; GO:0006508:proteolysis; GO:0005737:cytoplasm; GO:0097153:cysteine-type endopeptidase activity involved in apoptotic process; GO:0097199:cysteine-type endopeptidase activity involved in apoptotic signaling pathway; GO:0006919:activation of cysteine-type endopeptidase activity…
AGAP012409	GNBPA2	0.347153	0.156726	0.668573	-0.364919	-0.735683	0.712737	-0.771032	-0.600775	0.277033	0.513261	0.0385281	0.260149	0.00865141	0.0241567	0.0170022	0.056713	path:aga04624: Toll and Imd signaling pathway	GO:0004553:hydrolase activity, hydrolyzing O-glycosyl compounds; GO:0030246:carbohydrate binding; GO:0005975:carbohydrate metabolic process
AGAP008364	TEP15	0.479861	0.17127	0.632728	-0.0715267	-0.529768	1.44253	-0.318782	-0.638473	0.134494	0.495569	0.0431663	0.598598	0.0520014	1.49591e-07	0.310105	0.0362753		GO:0004866:endopeptidase inhibitor activity; GO:0005615:extracellular space; GO:0005576:extracellular region; GO:0010951:negative regulation of endopeptidase activity
AGAP010816	TEP3	0.398487	-0.371861	0.590379	0.455839	0.0178669	2.02283	-0.229565	-0.735615	0.180619	0.211416	0.0406957	0.121843	0.635562	1.35258e-17	0.397872	0.00830826		GO:0004866:endopeptidase inhibitor activity; GO:0005615:extracellular space; GO:0005576:extracellular region; GO:0016020:membrane; GO:0016021:integral component of membrane; GO:0010951:negative regulation of endopeptidase activity
AGAP005717	LYSC6	0.275821	0.238999	0.86966	0.313636	-0.568975	-0.450814	0.525547	0.0964568	0.266485	0.32574	0.000118974	0.208532	0.00726086	0.0726607	0.0343419	0.518477
AGAP007386	LYSC7	0.488924	0.740135	0.875091	0.0162144	0.0722079	0.211612	0.730344	1.84547	0.148984	0.0230844	0.0060478	0.646369	0.572319	0.460699	0.0251284	1.23829e-09		GO:0003796:lysozyme activity
AGAP003249	CLIPB3	-0.557217	-0.875718	0.501317	0.147899	-0.262004	1.24997	0.211027	0.283878	0.3432	0.151699	0.380413	0.592427	0.474353	0.0342618	0.559571	0.479339		GO:0006508:proteolysis; GO:0004252:serine-type endopeptidase activity; GO:0016787:hydrolase activity; GO:0005576:extracellular region; GO:0008233:peptidase activity; GO:0008236:serine-type peptidase activity
AGAP005205	PGRPLA	0.036287	0.00106075	0.522969	-0.152731	-0.187487	0.767199	-0.0371463	0.718003	0.623684	0.657281	0.0520261	0.48663	0.354311	0.00258179	0.622868	0.00520028	path:aga04624: Toll and Imd signaling pathway	GO:0009253:peptidoglycan catabolic process; GO:0008745:N-acetylmuramoyl-L-alanine amidase activity; GO:0008270:zinc ion binding; GO:0016021:integral component of membrane; GO:0016020:membrane
AGAP002857	Niemann-Pick C2 protein	-0.0890984	0.0411843	1.06129	-0.339101	-1.20189	-0.170789	0.184176	0.0843392	0.595101	0.62997	0.00265587	0.350451	0.000137689	0.525989	0.513796	0.578965	path:aga04142: Lysosome	GO:0032934:sterol binding; GO:0032367:intracellular cholesterol transport; GO:0015918:sterol transport; GO:0005623:cell
AGAP002848	Niemann-Pick Type C-2	-0.757182	-0.48204	1.20629	-0.320753	-0.189524	-0.269364	1.03078	1.11005	0.118914	0.311615	0.00878063	0.44673	0.492789	0.488344	0.0284281	0.0160099	path:aga04142: Lysosome	GO:0032934:sterol binding; GO:0032367:intracellular cholesterol transport; GO:0015918:sterol transport; GO:0005623:cell
AGAP010818	TEP11	0.52214	1.18304	0.657235	1.09629	1.31932	2.9128	0.58875	1.6737	0.493235	0.219158	0.434644	0.246459	0.100112	0.000799549	0.461373	0.061831		GO:0004866:endopeptidase inhibitor activity; GO:0010951:negative regulation of endopeptidase activity
AGAP008368	TEP14	-0.121607	-0.345687	0.24679	0.323805	-0.132107	1.12451	0.10588	0.0726625	0.551935	0.281582	0.406077	0.3088	0.485356	0.000113417	0.566356	0.578119		GO:0004866:endopeptidase inhibitor activity; GO:0005615:extracellular space; GO:0010951:negative regulation of endopeptidase activity
AGAP002966	PELLE	-0.337417	-0.171912	0.582345	0.0098638	0.218938	0.749151	0.155295	0.452309	0.247784	0.474769	0.0421952	0.649895	0.324185	0.0066511	0.496254	0.0999539	path:aga04624: Toll and Imd signaling pathway	GO:0004674:protein serine/threonine kinase activity; GO:0035556:intracellular signal transduction; GO:0006468:protein phosphorylation; GO:0004672:protein kinase activity; GO:0007165:signal transduction; GO:0005634:nucleus; GO:0005737:cytoplasm; GO:0005524:ATP binding; GO:0005515:protein binding; GO:0005886:plasma membrane; GO:0019221:cytokine-mediated signaling pathway
AGAP010814	TEP6	0.257828	-0.437728	0.538242	0.219895	0.0280344	1.2844	0.230055	-0.0475238	0.332781	0.109749	0.0445574	0.388573	0.619431	3.69584e-08	0.372688	0.597233		GO:0004866:endopeptidase inhibitor activity; GO:0005615:extracellular space; GO:0005576:extracellular region; GO:0010951:negative regulation of endopeptidase activity
AGAP010731	CLIPA8	0.183727	-0.109908	0.486212	-0.049331	-0.183428	0.59678	0.121187	0.363027	0.384664	0.513337	0.0254057	0.599775	0.295576	0.00481482	0.494327	0.0887694		GO:0006508:proteolysis; GO:0004252:serine-type endopeptidase activity
AGAP000346	SPZ1	-0.0311735	-0.267633	0.565793	-0.229951	-0.325399	0.353379	0.27296	0.438822	0.624139	0.259725	0.0135028	0.321202	0.10666	0.140593	0.251989	0.0514055	path:aga04624: Toll and Imd signaling pathway	GO:0007165:signal transduction; GO:0005576:extracellular region; GO:0007399:nervous system development; GO:0005121:Toll binding; GO:0008083:growth factor activity; GO:0008592:regulation of Toll signaling pathway; GO:0021556:central nervous system formation; GO:0045087:innate immune response
AGAP003194	SRPN8	-0.464206	-0.499514	0.462338	0.0233915	-0.434271	-0.433863	0.378969	0.21439	0.0158667	0.00864911	0.0201225	0.628614	0.0132033	0.0335355	0.0721621	0.258241		GO:0005615:extracellular space; GO:0010951:negative regulation of endopeptidase activity; GO:0004867:serine-type endopeptidase inhibitor activity
AGAP009217	CLIPB12	-0.906624	-1.20324	-1.28619	-0.110006	-1.43313	-1.44324	-0.288897	-1.06193	0.0954462	0.0220934	0.0136368	0.604995	0.00182424	0.00494227	0.497874	0.0413451		GO:0005615:extracellular space; GO:0006508:proteolysis; GO:0004252:serine-type endopeptidase activity
AGAP007691	SRPN18	-0.199601	-0.307748	1.16091	0.0302551	-0.127664	0.274989	0.973655	1.95253	0.465941	0.330282	0.000105364	0.634192	0.492668	0.382946	0.00147955	1.92299e-11		GO:0004867:serine-type endopeptidase inhibitor activity; GO:0005615:extracellular space; GO:0010951:negative regulation of endopeptidase activity
AGAP004978	PPO9	-0.274556	-0.0490426	-1.47147	-0.326506	0.127026	-1.8216	-0.132985	-2.57532	0.512553	0.635935	0.00557505	0.479472	0.567856	0.000379339	0.595365	1.56753e-06		GO:0016491:oxidoreductase activity; GO:0046872:metal ion binding; GO:0055114:oxidation-reduction process
AGAP003139	SRPN15	-0.327196	-0.513276	0.91163	-0.127528	-0.145967	0.0892587	1.77528	1.40912	0.296963	0.105674	0.00202884	0.543142	0.461443	0.581142	1.54694e-11	1.28076e-06		GO:0005615:extracellular space; GO:0010951:negative regulation of endopeptidase activity; GO:0004867:serine-type endopeptidase inhibitor activity
AGAP004916	FREP11	0.343393	0.449804	0.308055	1.10714	1.4352	0.949706	0.76207	1.03438	0.420913	0.32914	0.451556	0.0144662	0.000282048	0.0401292	0.106637	0.0215898
AGAP000806	Angiopoietin-like 1, FREP40	-0.618809	-0.616465	0.680259	-0.454469	-0.380872	-0.845324	1.30867	1.35654	0.162968	0.164513	0.124343	0.297387	0.275732	0.052025	0.00137481	0.00110486
AGAP004918	fibrinogen	0.33203	0.374919	0.307468	1.1645	1.4081	0.866881	0.896378	1.0763	0.440543	0.404857	0.460596	0.0128605	0.000616959	0.074383	0.0642712	0.0210885
AGAP009166	IKK1	-0.0106476	0.0843435	0.123298	-0.0377497	0.100742	-0.00938324	0.0805606	0.294484	0.634474	0.418038	0.284563	0.566711	0.271876	0.637619	0.436421	0.00721435	path:aga04068: FoxO signaling pathway; path:aga04150: mTOR signaling pathway; path:aga04624: Toll and Imd signaling pathway	GO:0006468:protein phosphorylation; GO:0004672:protein kinase activity; GO:0005524:ATP binding; GO:0005737:cytoplasm; GO:0045944:positive regulation of transcription by RNA polymerase II; GO:0004674:protein serine/threonine kinase activity; GO:0018105:peptidyl-serine phosphorylation; GO:0008384:IkappaB kinase activity; GO:0007252:I-kappaB phosphorylation; GO:0033209:tumor necrosis factor-mediated…
AGAP011225	FREP28	-1.79018	-1.77021	-2.05702	-0.636266	0.00346504	-1.13589	-0.875115	-4.21436	0.00994708	0.0104749	0.00672903	0.420913	0.656887	0.132604	0.288261	0.00157353
AGAP006993	Leucine rich repeat containing 40	-0.260707	-0.113509	0.14899	-0.0589202	0.0460017	-0.0448882	0.130857	0.488233	0.0776032	0.404007	0.312652	0.545529	0.531686	0.575267	0.363579	0.000476383		GO:0005737:cytoplasm; GO:0005515:protein binding
AGAP004980	PPO7	0.759191	1.66609	-4.87571	2.00744	-2.27701	-0.724783	-3.96993	-1.73949	0.499256	0.219194	0.000863686	0.232771	0.214877	0.381191	0.0107599	0.0823527	path:aga00350: Tyrosine metabolism; path:aga01100: Metabolic pathways	GO:0016491:oxidoreductase activity; GO:0046872:metal ion binding; GO:0055114:oxidation-reduction process
AGAP007020	TPX5	-0.595634	-0.617558	0.425208	-0.27611	-0.00879373	-0.289625	0.530188	0.735214	0.0574248	0.0477107	0.1842	0.362127	0.648227	0.345773	0.0958392	0.0151664	path:aga00480: Glutathione metabolism; path:aga01100: Metabolic pathways	GO:0051920:peroxiredoxin activity; GO:0004601:peroxidase activity; GO:0055114:oxidation-reduction process; GO:0045454:cell redox homeostasis; GO:0016491:oxidoreductase activity; GO:0005829:cytosol; GO:0042744:hydrogen peroxide catabolic process; GO:0034599:cellular response to oxidative stress; GO:0016209:antioxidant activity; GO:0098869:cellular oxidant detoxification; GO:0005623:cell; GO:000573…
AGAP010830	TEP9	-1.15428	2.09592	-4.56812	-0.750093	-0.180009	1.05916	-4.37993	-3.68784	0.507515	0.252813	2.58621e-09	0.471678	0.597416	0.0160497	4.73293e-14	1.74486e-11		GO:0004866:endopeptidase inhibitor activity; GO:0005615:extracellular space; GO:0005576:extracellular region; GO:0010951:negative regulation of endopeptidase activity
AGAP010669	TOLL5B	0.133206	0.128295	1.00063	0.0075568	-0.126154	0.195528	1.01028	1.57053	0.539041	0.543506	0.000820873	0.652485	0.491315	0.47286	0.000661718	6.09437e-08		GO:0007165:signal transduction; GO:0005515:protein binding; GO:0016020:membrane; GO:0016021:integral component of membrane; GO:0002376:immune system process; GO:0045087:innate immune response; GO:0005886:plasma membrane; GO:0009986:cell surface
AGAP000396	TPX1	-0.460107	-0.314174	0.640798	-0.318074	-0.208265	-0.355169	0.659625	0.856726	0.154889	0.319203	0.0424373	0.31464	0.373309	0.269237	0.036573	0.00508768		GO:0051920:peroxiredoxin activity; GO:0055114:oxidation-reduction process; GO:0045454:cell redox homeostasis; GO:0016491:oxidoreductase activity; GO:0005737:cytoplasm; GO:0005739:mitochondrion; GO:0008379:thioredoxin peroxidase activity; GO:0034599:cellular response to oxidative stress; GO:0016209:antioxidant activity; GO:0098869:cellular oxidant detoxification; GO:0005623:cell; GO:0004601:peroxi…
AGAP010517	MNSOD1	-0.574461	-0.355981	0.617749	-0.162432	-0.659972	-0.567352	0.778412	0.612994	0.109071	0.312372	0.0836702	0.525468	0.031251	0.114555	0.0251423	0.0732805	path:aga04013: MAPK signaling pathway - fly; path:aga04068: FoxO signaling pathway; path:aga04146: Peroxisome; path:aga04213: Longevity regulating pathway - multiple species	GO:0006801:superoxide metabolic process; GO:0004784:superoxide dismutase activity; GO:0055114:oxidation-reduction process; GO:0030145:manganese ion binding; GO:0046872:metal ion binding; GO:0005739:mitochondrion; GO:0016491:oxidoreductase activity; GO:0019430:removal of superoxide radicals
AGAP004203	vitellogenin	-2.55589	-3.45192	-4.30073	0.109825	0.223282	-3.66749	0.0512116	0.0567137	0.0101684	0.000284489	2.76229e-06	0.631365	0.573271	9.31419e-05	0.646225	0.640242		GO:0005319:lipid transporter activity; GO:0006869:lipid transport
AGAP013109	vitellogenin-A1 precursor	-2.47362	-3.73375	-2.69882	0.70541	-0.563747	-3.84113	1.12155	2.65684	0.0372935	0.00227494	0.0401413	0.507959	0.503915	0.00641825	0.443554	0.0591534		GO:0005319:lipid transporter activity; GO:0006869:lipid transport
AGAP013503	vitellogenin-A1 precursor	-2.93397	-4.20225	-2.70925	-3.18609	-0.532559	-3.84366	1.12548	-0.105573	0.00250779	4.65821e-05	0.0183785	0.106614	0.497873	0.00237941	0.421762	0.637992		GO:0005319:lipid transporter activity; GO:0006869:lipid transport
AGAP004531	cathepsin B precursor	-5.09319	-5.76535	-3.57829	-0.273652	-0.659816	-4.13891	1.30875	0.076309	5.85818e-05	2.76364e-05	0.000779021	0.599864	0.436495	9.63854e-05	0.289877	0.638974	path:aga04140: Autophagy - animal; path:aga04142: Lysosome	GO:0005764:lysosome; GO:0008234:cysteine-type peptidase activity; GO:0005615:extracellular space; GO:0051603:proteolysis involved in cellular protein catabolic process; GO:0004197:cysteine-type endopeptidase activity; GO:0006508:proteolysis
