# Supplementary material for: Trained Immunity in Anopheles gambiae: Antibacterial Immunity Is Enhanced by Priming via Sugar Meal Supplemented With a Single Gut Symbiotic Bacterial Strain
Source: Front Microbiol. 2021 Apr 30;12:649213. doi: 10.3389/fmicb.2021.649213 (PMC8121176; doi:10.3389/fmicb.2021.649213)
Supplement: Supplementary file 7 [file Table_5.xlsx]

## Sheet: Table S5
Table S5. Prior hetergeneous priming effects on infection downregulated genes
ID	Gene annotation	immune gene	NP-EI v. Injury	EP-EI v. injury	SP-EI v. injury			ID	Gene annotation	immune gene	SP-SI v. injury	SP-SI v. injury	EP-SI v. injury
AGAP009217	CLIPB12	CLIPB12	0.410032	0.379929	0.151846	*		AGAP009217	CLIPB12	CLIPB12	0.367739	0.301005	0.176143	*
AGAP010340	zinc finger protein		0.375258	0.687655	0.95655	*		AGAP010340	Zinc finger protein	Zinc finger protein	0.413651	0.857251	1.5754	*
AGAP007364	unspecified product		0.257409	0.354789	0.657806			AGAP002317	amylase		0.49208	0.641806	1.19753
AGAP011204	aubergine	aubergine	0.314249	0.35143	0.650003			AGAP010156	ATP citrate lyase		0.478716	0.421022	0.149147
AGAP009978	DUOX	DUOX	0.255941	0.363789	0.616958			AGAP002830	C-1-tetrahydrofolate synthase, mitochondrial precursor		0.323843	0.264569	0.146212
AGAP004036	heme peroxidase 7		0.460454	0.518076	1.19567			AGAP011507	carboxylesterase		0.466979	0.575355	0.259699
AGAP008815	leucine-rich repeat-containing protein 67	leucine-rich repeat-containing protein 67	0.376285	0.411155	1.33477			AGAP004566	Clipd1		0.131986	4.15125	1.41247
AGAP001004	TOLL1A	TOLL1A	0.257377	0.327588	0.557491			AGAP000047	CPR130		0.440452	0.794833	0.125113
AGAP005949	2-acylglycerol O-acyltransferase 2		0.491758	0.598405	0.95179			AGAP010123	CPR131		0.0554205	0.0502663	0.0111128
AGAP003703	abnormal spindle-like microcephaly-associated protein		0.272669	0.352165	0.725022			AGAP010122	CPR132		0.340264	0.666102	5.07421
AGAP002387	acid phosphatase		0.481958	0.492137	1.01602			AGAP012355	cuticular protein (putative) CPLCP16		0.380193	0.75404	1.38942
AGAP011254	ADP-ribosylation factor-like protein 5		0.485014	0.607983	0.683022			AGAP008212	cytochrome P450		0.435807	0.676044	1.07115
AGAP002318	Alpha-amylase		0.221246	0.39092	0.672399			AGAP008284	D7 short form salivary protein		0.418757	1.81994	7.10506
AGAP005547	alpha-crystallin B chain		0.325805	0.410608	0.785208			AGAP008283	D7 short form salivary protein		0.380568	3.17626	12.512
AGAP004108	Amalgam		0.275076	0.3311	0.704914			AGAP008281	D7 short form salivary protein		0.31406	3.3279	11.1696
AGAP009751	ANCE2		0.444011	0.454092	0.783665			AGAP009176	fatty acid synthase, animal type		0.417018	0.456984	0.0962975
AGAP005977	ariadne-2		0.457611	0.478201	0.671043			AGAP005752	glucosyl/glucuronosyl transferases		0.432391	0.697667	0.767187
AGAP006427	ATP-binding cassette transporter (ABC transporter) family C member 7		0.306343	0.399319	0.746952			AGAP010334	glucosyl/glucuronosyl transferases		0.254944	1.26659	4.99808
AGAP009060	ATP-dependent DNA helicase HFM1/MER3		0.438184	0.532911	1.01005			AGAP002799	GNBPB3	GNBPB3	0.469094	1.27063	2.22707
AGAP007775	ATP-dependent DNA helicase PIF1		0.422823	0.458163	0.987542			AGAP009805	GPRGR9		0.0906645	0.530578	0.692851
AGAP005917	ATP-dependent DNA helicase Q4		0.312976	0.394893	0.805879			AGAP009412	GPROR12		0.112718	0.129586	1.04823
AGAP008578	ATP-dependent RNA helicase DDX4		0.382111	0.40492	1.01515			AGAP010735	HPX12		0.477335	1.68752	4.11104
AGAP004351	ATP-dependent RNA helicase DDX43		0.467891	0.508645	0.706692			AGAP013274	L-allo-threonine aldolase		0.198668	0.653839	0.999552
AGAP012045	ATP-dependent RNA helicase DDX5/DBP2		0.497112	0.569289	0.791948			AGAP007455	leucine-rich immune protein (Short)		0.399656	0.468058	0.133368
AGAP009135	ATP-dependent RNA helicase DDX6/DHH1		0.327332	0.37778	0.626546			AGAP002353	lipase		0.271308	1.01563	0.740318
AGAP002123	axin		0.393474	0.455084	0.794471			AGAP002890	Lipid storage droplets surface-binding protein 1		0.498618	0.480482	0.216448
AGAP011220	Borealin		0.360281	0.406122	1.09687			AGAP012352	Niemann-Pick C2 protein	Niemann-Pick C2 protein	0.445853	0.456873	0.158977
AGAP005506	Boule, transcript variant B		0.270419	0.286092	0.601241			AGAP007972	ODD_b		0.47293	0.48912	0.263171
AGAP007032	breast cancer 2 susceptibility protein		0.354143	0.434403	0.871212			AGAP012308	ornithine decarboxylase		0.483634	0.97804	1.49259
AGAP009477	bruno		0.281878	0.344941	0.545018			AGAP002593	outer membrane lipoprotein Blc		0.464695	0.662509	0.942699
AGAP000028	calcium/calmodulin-dependent protein kinase (CaM kinase) II		0.293783	0.394301	0.687475			AGAP002592	outer membrane lipoprotein Blc		0.417413	0.467991	0.141188
AGAP000715	carbonic anhydrase-related protein 10		0.36742	0.50872	0.771275			AGAP001127	P37NB protein		0.392917	0.378033	0.123496
AGAP011509	carboxylesterase		0.481452	0.605255	0.238322			AGAP002091	phosphoribosylformylglycinamidine synthase		0.344381	0.277471	0.0950241
AGAP003923	CARM1_ANOGA		0.408925	0.463857	0.715111			AGAP006258	PPO2	PPO2	0.499875	0.769157	0.191983
AGAP011961	cell division control protein 45		0.445647	0.52852	0.878635			AGAP004978	PPO9	PPO9	0.282907	0.257995	0.0474673
AGAP009260	centrin-1		0.44551	0.506963	0.690806			AGAP003841	salivary gland protein 10		0.174219	1.81738	1.8224
AGAP012029	centriolar protein POC1		0.453469	0.524318	0.772868			AGAP000548	salivary gland protein 1-like 2		0.483728	1.5847	3.61153
AGAP001897	centromere protein J		0.236715	0.297266	0.767281			AGAP000609	salivary gland protein 1-like 5		0.457569	2.71539	6.61255
AGAP003868	centrosomal protein CEP110		0.289033	0.362558	0.797813			AGAP008215	salivary gland protein 7-like		0.456135	2.10729	5.94842
AGAP010180	centrosomal protein CEP97		0.296277	0.366255	0.593399			AGAP011971	Ser/Thr protein phosphatase/nucleotidase		0.492525	3.45373	11.2465
AGAP007481	chromatin accessibility complex protein 1		0.41655	0.521003	0.703279			AGAP010854	solute carrier family 45, member 1/2/4		0.219475	0.136913	0.0202493
AGAP008869	Chromosome transmission fidelity protein 18		0.471117	0.647773	0.932987			AGAP002721	T23O_ANOGA		0.466903	0.521612	0.156311
AGAP007423	chromosome transmission fidelity protein 4		0.386768	0.450013	0.705303			AGAP008404	unspecified product		0.497358	0.55688	0.188615
AGAP006932	citron Rho-interacting kinase		0.364042	0.476601	0.798019			AGAP002990	unspecified product		0.494865	4.2632	5.50936
AGAP012252	classical protein kinase C		0.244063	0.311205	0.725259			AGAP008387	unspecified product		0.493415	1.29964	0.982218
AGAP000930	coronin		0.422847	0.554499	0.679096			AGAP010154	unspecified product		0.492797	0.454791	0.109474
AGAP000123	CTLSE2		0.419452	0.552622	0.940898			AGAP002588	unspecified product		0.492578	0.496572	0.223943
AGAP002404	cullin 5		0.466873	0.472021	0.739046			AGAP008371	unspecified product		0.490642	2.19837	1.99569
AGAP002478	cyclin B		0.324161	0.369191	0.82363			AGAP001449	unspecified product		0.489259	0.827424	2.26825
AGAP004962	cyclin B		0.285744	0.389612	0.767494			AGAP001044	unspecified product		0.482374	0.693141	1.036
AGAP004963	cyclin B		0.433179	0.608734	1.17891			AGAP006054	unspecified product		0.478121	0.814171	1.84736
AGAP008191	cyclin E		0.377664	0.345348	0.904965			AGAP010033	unspecified product		0.477933	1.26666	1.29863
AGAP009459	cyclin-dependent kinase 1		0.333926	0.395426	0.701673			AGAP008369	unspecified product		0.466739	0.514815	0.177514
AGAP009442	cyclin-dependent kinase regulatory subunit CKS1		0.19141	0.272021	0.519675			AGAP006696	unspecified product		0.46314	0.965769	1.08585
AGAP001039	cytochrome P450		0.210325	0.201401	0.404341			AGAP010849	unspecified product		0.451769	1.38927	1.50078
AGAP010077	cytochrome P450		0.473829	0.430172	0.993923			AGAP003453	unspecified product		0.43644	0.391147	0.163844
AGAP009432	Daxx-like protein		0.478288	0.533946	0.741593			AGAP010627	unspecified product		0.420662	0.146027	0.0875646
AGAP007216	DE-cadherin		0.287169	0.58073	0.662016			AGAP013329	unspecified product		0.405212	0.910098	1.36061
AGAP010265	Delta, transcript variant A		0.304281	0.382995	0.542761			AGAP003281	unspecified product		0.390057	1.60647	1.97013
AGAP003295	deoxyribonuclease II		0.419583	0.586959	1.15569			AGAP010146	unspecified product		0.363129	1.19676	1.41805
AGAP006762	diacylglycerol kinase (ATP dependent)		0.255382	0.305988	0.667594			AGAP002747	unspecified product		0.353643	0.718233	0.910519
AGAP008939	DNA excision repair protein ERCC-5		0.425135	0.427917	0.688335			AGAP013152	unspecified product		0.34439	1.14764	3.01065
AGAP001901	DNA helicase MCM9		0.368312	0.43058	0.836799			AGAP009218	unspecified product		0.292227	0.306365	0.0634147
AGAP012192	DNA mismatch repair protein MLH1		0.494881	0.447511	0.877985			AGAP010658	unspecified product		0.275027	0.291211	0.112108
AGAP003190	DNA mismatch repair protein MSH6		0.378465	0.449377	0.752289			AGAP013454	unspecified product		0.268719	1.46029	1.71187
AGAP007126	DNA mismatch repair protein PMS2		0.482388	0.489304	0.848252			AGAP003473	unspecified product		0.241223	0.3733	0.120866
AGAP001929	DNA polymerase alpha subunit A		0.366438	0.440826	0.823831			AGAP006197	unspecified product		0.212326	0.719951	0.773155
AGAP004615	DNA polymerase epsilon subunit 1		0.331299	0.480705	0.788625			AGAP005196	unspecified product		0.204942	21.2141	9.41317
AGAP001404	DNA polymerase eta		0.430125	0.515069	0.971531			AGAP004733	unspecified product		0.174648	1.35953	2.08391
AGAP006387	DNA primase large subunit		0.461051	0.535767	1.03499			AGAP009557	unspecified product		0.143007	0.443184	0.904854
AGAP003676	DNA repair protein RAD50		0.335149	0.396242	0.788606			AGAP001989	unspecified product		0.109249	0.5517	0.29842
AGAP005800	DNA replication licensing factor MCM7		0.486173	0.54438	0.958715
AGAP008917	DNA topoisomerase II		0.360075	0.421176	0.720177
AGAP010028	DNA topoisomerase III		0.476915	0.557448	0.806983
AGAP000185	double stranded RNA-specific editase		0.490862	0.549019	0.779478
AGAP007417	E3 ubiquitin-protein ligase SHPRH		0.384167	0.407838	0.816041
AGAP001883	ELAV (embryonic lethal, abnormal vision Drosophila)-like		0.477395	0.531535	0.792192
AGAP003331	ENOPH_ANOGA		0.364143	0.480327	0.786844
AGAP004491	exonuclease 1		0.367156	0.375842	0.754353
AGAP008726	eyes absent homolog 1		0.433569	0.495455	0.720942
AGAP006817	FACT complex subunit SPT16		0.465602	0.497273	0.759012
AGAP009453	GPRMTH3		0.441938	0.528114	0.788212
AGAP003743	HAUS augmin-like complex subunit 6		0.343675	0.353584	0.680871
AGAP005264	histone H1/5		0.428154	0.518882	1.19228
AGAP011845	Histone H2A		0.484506	0.53124	1.02571
AGAP012198	Histone H2A (Fragment)		0.364871	0.325663	0.864106
AGAP003912	Histone H2B (Fragment)		0.340345	0.55224	0.698229
AGAP005024	Histone H3		0.362196	0.398739	0.706574
AGAP005025	Histone H3		0.47743	0.483131	1.02046
AGAP012196	Histone H3		0.390269	0.433322	0.88344
AGAP012197	Histone H3		0.278848	0.324172	0.967279
AGAP000042	histone-lysine N-methyltransferase		0.376214	0.469153	0.677178
AGAP009792	importin subunit alpha-2		0.423833	0.45806	1.02697
AGAP006241	Innexin inx2		0.28316	0.351717	0.895021
AGAP012103	Insulin-like growth factor 2 mRNA-binding protein 2		0.282797	0.344385	0.605345
AGAP007502	kinesin family member 11		0.163635	0.229616	0.552784
AGAP006803	kinesin family member 18/19		0.438404	0.587312	0.949678
AGAP000575	kinesin family member 4/7/21/27		0.486637	0.748553	0.945462
AGAP002248	kinesin family member C1		0.365225	0.446718	0.787
AGAP000159	Kinesin-like protein		0.324203	0.393229	0.728174
AGAP010883	kinesin-like protein costa		0.421098	0.465857	0.846252
AGAP012160	kinetochore-associated protein 1		0.455634	0.524476	1.0089
AGAP009295	Kip1 ubiquitination-promoting complex protein 1		0.353013	0.400877	0.769383
AGAP004500	Knickkopf		0.47456	0.516362	0.889823
AGAP008015	lamin		0.363924	0.416045	0.989472
AGAP010219	MCM6_ANOGA		0.462505	0.602254	0.898104
AGAP012219	mediator of RNA polymerase II transcription subunit 1		0.402274	0.492325	0.697724
AGAP004891	metallophosphoesterase domain-containing protein 1		0.485314	0.494902	0.807557
AGAP008723	minichromosome maintenance protein 10		0.490895	0.701202	1.04749
AGAP012079	Miranda		0.455609	0.590208	1.12281
AGAP006461	mitogen-activated protein kinase kinase kinase 13		0.431233	0.473838	0.722848
AGAP008551	mothers against decapentaplegic homolog 1		0.410289	0.422703	0.66906
AGAP006988	muscle, skeletal, receptor tyrosine kinase		0.424768	0.459664	0.683765
AGAP006479	myosin V		0.407454	0.468885	0.749403
AGAP007452	neuronal guanine nucleotide exchange factor		0.449579	0.638439	0.798906
AGAP002782	nuclear autoantigenic sperm protein		0.370037	0.421135	0.685834
AGAP008090	nuclear pore complex protein Nup205		0.388142	0.453312	0.723584
AGAP003227	nucleoside-diphosphate kinase		0.408067	0.467221	0.875989
AGAP003080	oo18 RNA-binding protein		0.145785	0.206906	0.50601
AGAP004957	origin recognition complex subunit 1		0.361445	0.38565	0.904135
AGAP000114	Ovo		0.289167	0.314208	0.618532
AGAP005796	pebble		0.37177	0.396931	0.772581
AGAP004239	polo-like kinase 1		0.312298	0.389313	0.796901
AGAP001130	poly(A) RNA polymerase GLD2		0.207772	0.307929	0.586949
AGAP011881	polycomb protein SUZ12		0.376021	0.43628	0.710717
AGAP001019	polycomb-like protein 2		0.349744	0.453166	0.810775
AGAP005161	polynucleotide 5'-hydroxyl-kinase GRC3/NOL9		0.459314	0.52694	0.788737
AGAP012375	protein aurora borealis		0.321217	0.400538	0.69901
AGAP011959	protein king tubby		0.468815	0.675695	0.839508
AGAP007817	Protein NEDD1		0.385162	0.420676	1.0592
AGAP003545	protein oskar		0.388947	0.524597	1.02275
AGAP001279	protein phosphatase 3, catalytic subunit		0.426814	0.456151	0.7881
AGAP008706	Protein zwilch		0.449469	0.559048	0.965336
AGAP000473	proton-coupled amino acid transporter		0.457824	0.606946	1.07962
AGAP008899	proto-oncogene tyrosine-protein kinase Ret		0.221189	0.359869	0.689957
AGAP013324	putative G-protein coupled receptor GPCR		0.411397	0.462505	0.874784
AGAP003577	Ras-related and estrogen-regulated growth inhibitor-like protein		0.499082	0.708086	0.899791
AGAP001573	Ras-related C3 botulinum toxin substrate 1		0.491073	0.553765	0.744527
AGAP008935	Recombining binding protein suppressor of hairless		0.440137	0.450032	0.749018
AGAP009620	reduction in cnn dots 4		0.436329	0.608744	0.745698
AGAP011622	Retina aberrant in pattern		0.362373	0.36429	0.9053
AGAP005058	rhomboid-related protein 1/2/3		0.249252	0.528869	0.62006
AGAP010198	ribonucleoside-diphosphate reductase subunit M1		0.493502	0.549633	0.919514
AGAP006205	ribosome biogenesis ATPase		0.476883	0.503358	0.797141
AGAP013259	RNA-binding protein MEX3		0.187342	0.253938	0.651907
AGAP001993	RNA-binding protein Musashi		0.268106	0.339651	0.749054
AGAP011454	rotatin		0.366436	0.403426	0.852268
AGAP005926	senataxin		0.356859	0.394965	0.724436
AGAP008118	serine/threonine-protein kinase Chk1		0.308829	0.367405	0.711881
AGAP009784	serine/threonine-protein kinase Chk2		0.487956	0.48042	0.894912
AGAP001636	serine/threonine-protein kinase greatwall		0.433076	0.45265	0.780664
AGAP002075	serine/threonine-protein kinase TTK/MPS1		0.459612	0.643665	1.08619
AGAP003779	serine/threonine-protein phosphatase 4 catalytic subunit		0.493572	0.56627	0.844611
AGAP009783	short/branched chain acyl-CoA dehydrogenase		0.351109	0.332244	0.522717
AGAP007838	Sodium-coupled monocarboxylate transporter 2		0.298284	0.363107	0.637394
AGAP008490	Solute carrier family 36 (proton-coupled amino acid transporter)		0.458994	0.55762	0.850034
AGAP005405	solute carrier family 39 (zinc transporter), member 10		0.413047	0.507145	0.703604
AGAP004932	solute carrier family 6 (neurotransmitter transporter), invertebrate		0.459909	0.546272	0.818756
AGAP010197	SPRY domain-containing SOCS box protein 1		0.337152	0.397587	0.638821
AGAP003091	Sterol carrier protein 2 variant 2		0.432159	0.463952	0.738483
AGAP012216	sterol O-acyltransferase		0.39794	0.431674	0.854556
AGAP012217	sterol O-acyltransferase		0.377034	0.454085	0.889839
AGAP008672	Structural maintenance of chromosomes protein		0.472305	0.570561	1.19436
AGAP002985	Structural maintenance of chromosomes protein 6		0.377852	0.403184	0.882469
AGAP006989	Subito		0.339334	0.380063	0.789846
AGAP001425	Sulfotransferase (Sult)		0.418985	0.489287	0.668169
AGAP000495	SUMO-conjugating enzyme UBC9		0.333836	0.314779	0.728108
AGAP012107	SUMO-conjugating enzyme UBC9		0.473534	0.649555	1.16423
AGAP010699	SWI/SNF-related matrix-associated actin-dependent regulator of chromatin		0.348956	0.403548	0.98542
AGAP009980	SWI/SNF-related matrix-associated actin-dependent regulator of chromatin subfamily A containing DEAD/H box 1		0.451508	0.529069	0.731385
AGAP001522	Thyroid receptor-interacting protein 13		0.402243	0.452266	0.96746
AGAP010787	timeless		0.374912	0.432301	0.809615
AGAP008814	transcription factor 4/12		0.46886	0.580131	0.714611
AGAP009957	transcription factor SOX1/3/14/21 (SOX group B)		0.370154	0.417184	0.693809
AGAP000674	transcription factor Sp, invertebrate		0.266216	0.316197	0.579529
AGAP011966	transcription termination factor 2		0.381764	0.464956	0.813513
AGAP005125	tripartite motif-containing protein 71		0.298468	0.337093	0.718661
AGAP002846	Trunk		0.270767	0.345576	0.960447
AGAP004288	tubulin polyglutamylase TTLL5		0.430945	0.594467	0.801431
AGAP005763	tyrosine-protein kinase receptor torso		0.443598	0.512074	0.885861
AGAP003090	ubiquitin-conjugating enzyme E2 O		0.216386	0.281915	0.629868
AGAP001452	ubiquitin-conjugating enzyme E2 Q		0.470213	0.499797	0.744373
AGAP008520	unspecified product		0.364073	0.30859	0.141479
AGAP010628	unspecified product		0.254265	0.311055	0.115834
AGAP003302	unspecified product		0.482868	0.526578	0.66924
AGAP011285	unspecified product		0.482416	0.498139	0.709415
AGAP008477	unspecified product		0.249417	0.281989	0.369531
AGAP009406	unspecified product		0.39061	0.423124	0.590657
AGAP009977	unspecified product		0.482052	0.620314	0.74329
AGAP008858	unspecified product		0.493156	0.550208	0.764051
AGAP006758	unspecified product		0.485047	0.621323	0.761692
AGAP008959	unspecified product		0.381101	0.434411	0.61692
AGAP007647	unspecified product		0.477949	0.444243	0.774946
AGAP001946	unspecified product		0.493005	0.531366	0.801078
AGAP008676	unspecified product		0.48914	0.785935	0.795365
AGAP001292	unspecified product		0.455343	0.494702	0.741321
AGAP008897	unspecified product		0.460115	0.442235	0.754319
AGAP004524	unspecified product		0.461389	0.581549	0.761722
AGAP005734	unspecified product		0.47672	0.429482	0.787905
AGAP002433	unspecified product		0.488286	0.560949	0.813209
AGAP007510	unspecified product		0.454769	0.507325	0.762884
AGAP000713	unspecified product		0.402872	0.462834	0.676009
AGAP000566	unspecified product		0.424438	0.455763	0.715668
AGAP007774	unspecified product		0.464996	0.449967	0.784396
AGAP006606	unspecified product		0.478967	0.594528	0.81111
AGAP011213	unspecified product		0.488247	0.578339	0.832673
AGAP005407	unspecified product		0.397126	0.384988	0.677468
AGAP008677	unspecified product		0.446762	0.667384	0.77028
AGAP006754	unspecified product		0.293841	0.441905	0.515247
AGAP013292	unspecified product		0.475267	0.486341	0.836884
AGAP010889	unspecified product		0.411719	0.481287	0.727231
AGAP005987	unspecified product		0.353846	0.366283	0.627749
AGAP008845	unspecified product		0.402692	0.462916	0.717724
AGAP009658	unspecified product		0.298228	0.36272	0.534416
AGAP002527	unspecified product		0.365829	0.430276	0.656151
AGAP005231	unspecified product		0.381095	0.435653	0.687393
AGAP001702	unspecified product		0.488588	0.550864	0.882538
AGAP000772	unspecified product		0.495997	0.554942	0.896692
AGAP007582	unspecified product		0.398658	0.543554	0.727465
AGAP006930	unspecified product		0.447998	0.715973	0.820601
AGAP010838	unspecified product		0.362139	0.433684	0.665936
AGAP011296	unspecified product		0.348378	0.377566	0.640723
AGAP005719	unspecified product		0.431636	0.497564	0.797145
AGAP013115	unspecified product		0.487784	0.540992	0.903323
AGAP004150	unspecified product		0.446765	0.49456	0.829221
AGAP001158	unspecified product		0.481607	0.591432	0.895855
AGAP003280	unspecified product		0.413579	0.477987	0.769792
AGAP001156	unspecified product		0.43154	0.502222	0.807136
AGAP009655	unspecified product		0.337014	0.39771	0.63192
AGAP003940	unspecified product		0.355736	0.416713	0.667603
AGAP005607	unspecified product		0.479282	0.536544	0.900253
AGAP007458	unspecified product		0.419146	0.411125	0.795821
AGAP000835	unspecified product		0.327153	0.340831	0.621669
AGAP005230	unspecified product		0.368097	0.452949	0.701515
AGAP003224	unspecified product		0.422587	0.517519	0.809386
AGAP005525	unspecified product		0.451139	0.555499	0.873018
AGAP004214	unspecified product		0.459935	0.531441	0.891411
AGAP011746	unspecified product		0.374697	0.420597	0.72624
AGAP011877	unspecified product		0.453118	0.49891	0.880298
AGAP007839	unspecified product		0.228492	0.242537	0.447529
AGAP005374	unspecified product		0.381904	0.452425	0.748985
AGAP006404	unspecified product		0.471491	0.66042	0.927225
AGAP011238	unspecified product		0.334953	0.410879	0.660356
AGAP005147	unspecified product		0.310508	0.342802	0.613534
AGAP012297	unspecified product		0.453696	0.526956	0.89986
AGAP002514	unspecified product		0.395475	0.386992	0.787719
AGAP001555	unspecified product		0.388957	0.468601	0.775592
AGAP011386	unspecified product		0.380058	0.455592	0.758308
AGAP002048	unspecified product		0.317337	0.376175	0.638728
AGAP011988	unspecified product		0.42525	0.621626	0.865077
AGAP004052	unspecified product		0.339597	0.429119	0.692239
AGAP009284	unspecified product		0.442854	0.61634	0.910004
AGAP006827	unspecified product		0.36792	0.536269	0.756788
AGAP012986	unspecified product		0.385864	0.454104	0.798183
AGAP011815	unspecified product		0.403237	0.430904	0.83419
AGAP009343	unspecified product		0.354595	0.505309	0.736214
AGAP005732	unspecified product		0.495412	0.535788	1.0301
AGAP008855	unspecified product		0.379273	0.506472	0.788674
AGAP000134	unspecified product		0.311129	0.345754	0.648404
AGAP009940	unspecified product		0.437658	0.548197	0.918233
AGAP011070	unspecified product		0.289733	0.332766	0.608923
AGAP011741	unspecified product		0.42582	0.603792	0.895766
AGAP012213	unspecified product		0.333798	0.386146	0.70359
AGAP009478	unspecified product		0.315172	0.500502	0.667705
AGAP008554	unspecified product		0.261842	0.304182	0.555137
AGAP011772	unspecified product		0.364646	0.4384	0.774285
AGAP011093	unspecified product		0.363177	0.460281	0.772527
AGAP007959	unspecified product		0.36229	0.354657	0.771919
AGAP003740	unspecified product		0.404147	0.455125	0.86864
AGAP008879	unspecified product		0.41449	0.468137	0.891181
AGAP003914	unspecified product		0.310871	0.392478	0.668784
AGAP010967	unspecified product		0.370814	0.691512	0.79896
AGAP008040	unspecified product		0.487399	0.496976	1.05185
AGAP013538	unspecified product		0.310304	0.368326	0.669774
AGAP005259	unspecified product		0.315175	0.356691	0.682208
AGAP007116	unspecified product		0.384129	0.462578	0.83429
AGAP005253	unspecified product		0.333435	0.348014	0.738549
AGAP005568	unspecified product		0.378927	0.403784	0.840802
AGAP002899	unspecified product		0.390604	0.479455	0.869788
AGAP006493	unspecified product		0.313664	0.406668	0.703803
AGAP001336	unspecified product		0.321249	0.393987	0.723706
AGAP005156	unspecified product		0.352968	0.405917	0.806626
AGAP007413	unspecified product		0.358656	0.44516	0.820542
AGAP004286	unspecified product		0.322624	0.442797	0.744115
AGAP011694	unspecified product		0.417386	0.517969	0.964566
AGAP011193	unspecified product		0.384718	0.431733	0.88913
AGAP005397	unspecified product		0.322862	0.322072	0.746828
AGAP003287	unspecified product		0.414818	0.502221	0.95956
AGAP010914	unspecified product		0.445633	0.742787	1.03176
AGAP000186	unspecified product		0.35626	0.576235	0.830794
AGAP007549	unspecified product		0.339596	0.374988	0.79752
AGAP001781	unspecified product		0.448046	0.524474	1.05354
AGAP010839	unspecified product		0.384984	0.399983	0.908021
AGAP005733	unspecified product		0.472571	0.574734	1.11488
AGAP011067	unspecified product		0.298713	0.393355	0.707724
AGAP009283	unspecified product		0.406158	0.507659	0.972635
AGAP005783	unspecified product		0.237037	0.277422	0.567874
AGAP000135	unspecified product		0.422021	0.477927	1.0154
AGAP003087	unspecified product		0.373054	0.4376	0.909949
AGAP007964	unspecified product		0.3823	0.515796	0.933491
AGAP011065	unspecified product		0.487701	0.637454	1.19361
AGAP009232	unspecified product		0.306539	0.522248	0.753667
AGAP013042	unspecified product		0.353403	0.529521	0.877838
AGAP003550	unspecified product		0.300179	0.424142	0.748831
AGAP008101	unspecified product		0.330067	0.52636	0.827236
AGAP006702	unspecified product		0.253007	0.303036	0.635664
AGAP001061	unspecified product		0.384257	0.53666	0.968308
AGAP006374	unspecified product		0.232855	0.275242	0.590214
AGAP013246	unspecified product		0.296563	0.416642	0.754736
AGAP009448	unspecified product		0.326634	0.494245	0.832532
AGAP002312	unspecified product		0.398963	0.483093	1.01975
AGAP002134	unspecified product		0.219051	0.336905	0.562184
AGAP008826	unspecified product		0.26626	0.324406	0.686529
AGAP009151	unspecified product		0.308017	0.401106	0.79574
AGAP007083	unspecified product		0.317576	0.446829	0.821997
AGAP013535	unspecified product		0.268454	0.344454	0.695659
AGAP011124	unspecified product		0.265807	0.343422	0.689136
AGAP009474	unspecified product		0.18649	0.266785	0.485374
AGAP008241	unspecified product		0.203956	0.227389	0.531976
AGAP001360	unspecified product		0.334708	0.528129	0.879244
AGAP006277	unspecified product		0.306622	0.726991	0.808019
AGAP000875	unspecified product		0.317612	0.391674	0.837388
AGAP004281	unspecified product		0.375736	0.405423	0.997434
AGAP002165	unspecified product		0.221343	0.397953	0.59174
AGAP012040	unspecified product		0.28156	0.322206	0.754718
AGAP009475	unspecified product		0.130463	0.210344	0.351895
AGAP011289	unspecified product		0.391545	0.468793	1.06059
AGAP006605	unspecified product		0.252154	0.354141	0.686996
AGAP008738	unspecified product		0.269505	0.30042	0.737001
AGAP011496	unspecified product		0.278372	0.300206	0.763201
AGAP011237	unspecified product		0.344401	0.399521	0.947667
AGAP004018	unspecified product		0.366907	0.436915	1.01245
AGAP006375	unspecified product		0.284561	0.345278	0.796391
AGAP012285	unspecified product		0.277532	0.483596	0.777542
AGAP000839	unspecified product		0.159018	0.234827	0.450106
AGAP011236	unspecified product		0.245604	0.311218	0.697829
AGAP006609	unspecified product		0.220964	0.272911	0.632262
AGAP012017	unspecified product		0.355319	0.36265	1.02699
AGAP007767	unspecified product		0.328294	0.361218	0.949147
AGAP013074	unspecified product		0.281097	0.281385	0.813581
AGAP009268	unspecified product		0.165919	0.192452	0.489307
AGAP010054	unspecified product		0.174919	0.209343	0.517316
AGAP012964	unspecified product		0.412707	0.541301	1.2283
AGAP002476	unspecified product		0.237918	0.33575	0.709635
AGAP002532	unspecified product		0.241068	0.299352	0.720683
AGAP009006	unspecified product		0.283218	0.298321	0.847272
AGAP011450	unspecified product		0.174645	0.192925	0.527346
AGAP011795	unspecified product		0.234023	0.308869	0.725153
AGAP010753	unspecified product		0.120274	0.23817	0.384359
AGAP013200	unspecified product		0.238656	0.296076	0.763783
AGAP007365	unspecified product		0.22273	0.325855	0.719459
AGAP000837	unspecified product		0.263494	0.299606	0.853429
AGAP001949	unspecified product		0.217728	0.273286	0.707346
AGAP010974	unspecified product		0.207864	0.291587	0.677518
AGAP011235	unspecified product		0.341777	0.400076	1.11665
AGAP010540	unspecified product		0.289137	0.419685	0.974196
AGAP011897	unspecified product		0.215574	0.298591	0.733787
AGAP002163	unspecified product		0.254448	0.41644	0.870763
AGAP007656	unspecified product		0.268038	0.419683	0.919478
AGAP007823	unspecified product		0.135107	0.175148	0.485972
AGAP004825	unspecified product		0.262315	0.366593	0.9509
AGAP008638	unspecified product		0.195057	0.255335	0.728759
AGAP006822	unspecified product		0.160701	0.253407	0.607387
AGAP009450	unspecified product		0.189659	0.265204	0.726805
AGAP006823	unspecified product		0.237973	0.344183	0.912814
AGAP012024	unspecified product		0.0781554	0.1497	0.305672
AGAP009269	unspecified product		0.121743	0.184408	0.482753
AGAP011592	unspecified product		0.284854	0.399142	1.13425
AGAP004008	unspecified product		0.145755	0.205464	0.589329
AGAP008852	unspecified product		0.249849	0.76976	1.03166
AGAP012974	unspecified product		0.18942	0.139479	0.978776
AGAP003290	unspecified product		0.114472	0.18293	0.626448
AGAP009885	unspecified product		0.151111	0.360589	0.850869
AGAP000427	vitellogenin receptor		0.352865	0.434975	1.05465
AGAP003342	xeroderma pigmentosum group C-complementing protein		0.309104	0.364767	0.838584
AGAP000879	yellow protein		0.363122	0.330794	0.522553
AGAP005225	zinc finger protein ubi-d4		0.438709	0.493018	0.920789
