# Supplementary material for: Trained Immunity in Anopheles gambiae: Antibacterial Immunity Is Enhanced by Priming via Sugar Meal Supplemented With a Single Gut Symbiotic Bacterial Strain
Source: Front Microbiol. 2021 Apr 30;12:649213. doi: 10.3389/fmicb.2021.649213 (PMC8121176; doi:10.3389/fmicb.2021.649213)
Supplement: Supplementary file 8 [file Table_6.xlsx]

## Sheet: Sheet1
Table S6. Biosample ID
	Accession	Sample Name
1	SAMN17297420	Native priming 1
2	SAMN17297421	Native priming 2
3	SAMN17297422	Native priming 3
4	SAMN17297423	Serratia priming 1
5	SAMN17297424	Serratia priming 2
6	SAMN17297425	Serratia priming 3
7	SAMN17297426	Enterobacter priming 1
8	SAMN17297427	Enterobacter priming 2
9	SAMN17297428	Enterobacter priming 3
10	SAMN17297429	Injury 1
11	SAMN17297430	Injury 2
12	SAMN17297431	Injury 3
13	SAMN17297432	Native priming + Enterobacter infection 1
14	SAMN17297433	Native priming + Enterobacter infection 2
15	SAMN17297434	Native priming + Enterobacter infection 3
16	SAMN17297435	Native priming + Serratia infection 1
17	SAMN17297436	Native priming + Serratia infection 2
18	SAMN17297437	Native priming + Serratia infection 3
19	SAMN17297438	Enterobacter priming + Enterobacter infection 1
20	SAMN17297439	Enterobacter priming + Enterobacter infection 2
21	SAMN17297440	Enterobacter priming + Enterobacter infection 3
22	SAMN17297441	Enterobacter priming + Serratia infection 1
23	SAMN17297442	Enterobacter priming + Serratia infection 2
24	SAMN17297443	Enterobacter priming + Serratia infection 3
25	SAMN17297444	Serratia priming + Serratia infection 1
26	SAMN17297445	Serratia priming + Serratia infection 2
27	SAMN17297446	Serratia priming + Serratia infection 3
28	SAMN17297447	Serratia priming + Enterobacter infection 1
29	SAMN17297448	Serratia priming + Enterobacter infection 2
30	SAMN17297449	Serratia priming + Enterobacter infection 3
